# Supplementary material for: Crystal structure of tris­[μ2-bis­(di­phenyl­phosphan­yl)methane-κ2 P:P′]di-μ3-iodido-tris­ilver(I) iodide–N-phenyl­thio­urea (1/1)
Source: Acta Crystallogr E Crystallogr Commun. 2015 Oct 3;71(Pt 11):m187–8. doi: 10.1107/S2056989015017120 (PMC4645055; doi:10.1107/S2056989015017120)
Supplement: Supplementary file 1 [file e-71-0m187-sup1.cif]

##############################################################################
#                                                                            #
# This CIF contains the data in a paper accepted for publication in          #
# Acta Crystallographica Section E. It conforms to the requirements of       #
# Notes for Authors for Acta Crystallographica Section E, and has been       #
# peer reviewed under the auspices of the IUCr Commission on Journals.       #
#                                                                            #
# Full details of the Crystallographic Information File format               #
# are given in the paper "The Crystallographic Information File (CIF):       #
# a New Standard Archive File for Crystallography" by S. R. Hall, F. H.      #
# Allen and I. D. Brown [Acta Cryst. (1991), A47, 655-685].                  #
#                                                                            #
# The current version of the core CIF dictionary is obtainable from          #
# ftp://ftp.iucr.org/pub/cif_core.dic.                                       #
#                                                                            #
# Software is freely available for graphical display of the structure(s)     #
# in this CIF. For information consult the CIF software page                 #
# http://www.iucr.org/resources/cif/software.                                #
#                                                                            #
# This file may be used for bona fide research purposes within the           #
# scientific community so long as proper attribution is given to the journal # 
# article from which it was obtained.                                        #
#                                                                            #
##############################################################################
data_I
_database_code_depnum_ccdc_archive 'CCDC 1424053'
_audit_creation_method     'SHELXL-2014/7'
_journal_date_recd_electronic     2015-09-02
_journal_date_accepted     2015-09-12
_journal_name_full     'Acta Crystallographica, Section E'
_journal_year     2015
_journal_volume     71
_journal_issue     11
_journal_page_first     m187
_journal_page_last     m188
_journal_paper_category     HM
_journal_paper_doi     10.1107/S2056989015017120
_journal_coeditor_code     LH5785
_publ_contact_author_name     'Yupa Wattanakanjana'
_publ_contact_author_address
;
Department of Chemistry, Faculty of Science, Prince of Songkla University,
Hat Yai, Songkhla 90112,
Thailand
;
_publ_contact_author_email     'yupa.t@psu.ac.th'
_publ_contact_author_fax     '+66 (0) 74 558841'
_publ_contact_author_phone     '+66 (0) 74 212918'
_publ_section_title
;\
Crystal structure of
tris[\m~2~-bis(diphenylphosphanyl)methane-\k^2^<i>P</i>:<i>P</i>']di-\m~3~-\
iodido-trisilver(I) iodide--<i>N</i>-phenylthiourea (1/1)
;
loop_
    _publ_author_name
    _publ_author_footnote
    _publ_author_address
    'Wattanakanjana, Yupa' .
;
Department of Chemistry, Faculty of Science, Prince of Songkla University,
Hat Yai, Songkhla 90112,
Thailand
;
    'Nimthong-Rold\'an, Arunpatcha' .
;
Department of Chemistry, Youngstown State University, 1 University Plaza, 44555
Youngstown, OH,
USA
;
    'Palavat, Suthida' .
;
Department of Chemistry, Faculty of Science, Prince of Songkla University,
Hat Yai, Songkhla 90112,
Thailand
;
    'Puetpaiboon, Walailak' .
;
Department of Chemistry, Faculty of Science, Prince of Songkla University,
Hat Yai, Songkhla 90112,
Thailand
;
_chemical_name_systematic
;\
Tris[\m~2~-bis(diphenylphosphanyl)methane-\k^2^<i>P</i>:<i>P</i>']di-\
\m~3~-iodido-trisilver(I) iodide--<i>N</i>-phenylthiourea (1/1)
;
_chemical_name_common     ?
_chemical_formula_moiety     'C75 H66 Ag3 I2 P6 +, I -, C7 H8 N2 S'
_chemical_formula_sum     'C82 H74 Ag3 I3 N2 P6 S'
_chemical_formula_iupac     '[Ag3 I2 (C25 H22 P2)3] I, C7 H8 N2 S'
_chemical_formula_weight     2009.62
_chemical_melting_point     ?
_shelx_space_group_comment
;
The symmetry employed for this shelxl refinement is uniquely defined
by the following loop, which should always be used as a source of
symmetry information in preference to the above space-group names.
They are only intended as comments.
;
_space_group_crystal_system     monoclinic
_space_group_name_H-M_alt     'P 21/n'
_space_group_name_Hall     '-P 2yn'
loop_
    _space_group_symop_operation_xyz
    'x, y, z'
    '-x+1/2, y+1/2, -z+1/2'
    '-x, -y, -z'
    'x-1/2, -y-1/2, z-1/2'
_cell_length_a     10.8177(4)
_cell_length_b     28.5680(11)
_cell_length_c     26.1639(11)
_cell_angle_alpha     90
_cell_angle_beta     95.315(2)
_cell_angle_gamma     90
_cell_volume     8050.9(5)
_cell_formula_units_Z     4
_cell_measurement_reflns_used     9031
_cell_measurement_theta_min     2.2949
_cell_measurement_theta_max     66.5266
_cell_measurement_temperature     296(2)
_exptl_crystal_description     block
_exptl_crystal_colour     colourless
_exptl_crystal_size_max     0.140
_exptl_crystal_size_mid     0.040
_exptl_crystal_size_min     0.030
_exptl_crystal_density_diffrn     1.658
_exptl_crystal_density_meas     ?
_exptl_crystal_density_method     ?
_exptl_crystal_F_000     3944
_exptl_absorpt_coefficient_mu     16.531
_exptl_absorpt_correction_type     multi-scan
_exptl_absorpt_process_details
;
(SADABS; Bruker, 2013)
;
_shelx_estimated_absorpt_T_min     0.206
_shelx_estimated_absorpt_T_max     0.637
_exptl_absorpt_correction_T_min     0.3939
_exptl_absorpt_correction_T_max     0.7529
_diffrn_ambient_temperature     296(2)
_diffrn_radiation_type     CuK\a
_diffrn_radiation_wavelength     1.54178
_diffrn_radiation_monochromator
;
laterally graded multilayer (Goebel) mirror
;
_diffrn_measurement_device_type     'Bruker Prospector CCD'
_diffrn_measurement_method     '\w and \f scans'
_diffrn_detector_area_resol_mean     ?
_diffrn_reflns_number     82145
_diffrn_reflns_av_R_equivalents     0.0556
_diffrn_reflns_theta_min     2.295
_diffrn_reflns_theta_max     67.145
_diffrn_reflns_theta_full     67.145
_diffrn_measured_fraction_theta_max     0.984
_diffrn_measured_fraction_theta_full     0.984
_diffrn_reflns_limit_h_min     -12
_diffrn_reflns_limit_h_max     12
_diffrn_reflns_limit_k_min     -34
_diffrn_reflns_limit_k_max     33
_diffrn_reflns_limit_l_min     -30
_diffrn_reflns_limit_l_max     31
_refine_special_details     ?
_reflns_number_total     14160
_reflns_number_gt     12277
_reflns_threshold_expression     I>2\s(I)
_refine_ls_structure_factor_coef     Fsqd
_refine_ls_matrix_type     full
_refine_ls_R_factor_all     0.0478
_refine_ls_R_factor_gt     0.0394
_refine_ls_wR_factor_gt     0.0975
_refine_ls_wR_factor_ref     0.1043
_refine_ls_goodness_of_fit_ref     1.081
_refine_ls_restrained_S_all     1.084
_refine_ls_number_reflns     14160
_refine_ls_number_parameters     983
_refine_ls_number_restraints     216
_refine_ls_hydrogen_treatment     constr
_refine_ls_weighting_scheme     calc
_refine_ls_weighting_details
             'w=1/[\s^2^(Fo^2^)+(0.0506P)^2^+12.1838P] where P=(Fo^2^+2Fc^2^)/3'
_atom_sites_solution_hydrogens     geom
_atom_sites_solution_primary     direct
_atom_sites_solution_secondary     difmap
_refine_ls_shift/su_max     0.002
_refine_ls_shift/su_mean     0.000
_refine_diff_density_max     1.162
_refine_diff_density_min     -1.041
_refine_ls_extinction_method     none
_refine_ls_extinction_coef     .
loop_
    _atom_type_symbol
    _atom_type_description
    _atom_type_scat_dispersion_real
    _atom_type_scat_dispersion_imag
    _atom_type_scat_source
    'C' 'C' 0.0181 0.0091
                         'International Tables Vol C Tables 4.2.6.8 and 6.1.1.4'
    'H' 'H' 0.0000 0.0000
                         'International Tables Vol C Tables 4.2.6.8 and 6.1.1.4'
    'N' 'N' 0.0311 0.0180
                         'International Tables Vol C Tables 4.2.6.8 and 6.1.1.4'
    'P' 'P' 0.2955 0.4335
                         'International Tables Vol C Tables 4.2.6.8 and 6.1.1.4'
    'S' 'S' 0.3331 0.5567
                         'International Tables Vol C Tables 4.2.6.8 and 6.1.1.4'
    'Ag' 'Ag' 0.1306 4.2820
                         'International Tables Vol C Tables 4.2.6.8 and 6.1.1.4'
    'I' 'I' -0.3257 6.8362
                         'International Tables Vol C Tables 4.2.6.8 and 6.1.1.4'
_computing_data_collection
;
APEX2 (Bruker, 2013)
;
_computing_cell_refinement
;
SAINT (Bruker, 2013)
;
_computing_data_reduction
;
SAINT (Bruker, 2013)
;
_computing_structure_solution
;
SHELXS97 (Sheldrick, 2008)
;
_computing_structure_refinement
;
SHELXL2014 (Sheldrick, 2015) and
<i>SHELXLE</i> (H\"ubschle <i>et al.</i>,  2011)
;
_computing_molecular_graphics
;
Mercury (Macrae <i>et al.</i>,  2008)
;
_computing_publication_material
;
publCIF (Westrip, 2010)
;
loop_
    _atom_site_type_symbol
    _atom_site_label
    _atom_site_fract_x
    _atom_site_fract_y
    _atom_site_fract_z
    _atom_site_U_iso_or_equiv
    _atom_site_adp_type
    _atom_site_calc_flag
    _atom_site_occupancy
    _atom_site_disorder_assembly
    _atom_site_disorder_group
    I I1 0.09573(3) 0.07662(2) 0.74036(2) 0.04248(9) Uani d 1 . .
    I I2 0.49507(3) 0.04371(2) 0.81433(2) 0.04443(9) Uani d 1 . .
    I I3 0.39502(4) 0.18325(2) 0.50190(2) 0.07625(14) Uani d 1 . .
    Ag Ag1 0.32400(3) 0.03008(2) 0.71995(2) 0.04176(9) Uani d 1 . .
    Ag Ag2 0.33079(3) 0.12525(2) 0.77564(2) 0.03938(9) Uani d 1 . .
    Ag Ag3 0.23020(4) 0.03137(2) 0.83250(2) 0.04526(10) Uani d 1 . .
    S S1 0.8130(3) 0.30895(9) 0.55157(10) 0.1102(8) Uani d 1 . .
    N N1 0.5783(8) 0.2843(3) 0.5464(3) 0.106(2) Uani d 1 . .
    H H1A 0.5193 0.2643 0.5407 0.127 Uiso calc 1 . .
    H H1B 0.5620 0.3126 0.5550 0.127 Uiso calc 1 . .
    N N2 0.7041(6) 0.2262(2) 0.5281(2) 0.0783(16) Uani d 1 . .
    H H2A 0.6339 0.2121 0.5223 0.094 Uiso calc 1 . .
    P P1 0.39878(11) 0.06755(4) 0.64386(4) 0.0340(2) Uani d 1 . .
    C C1 0.3240(5) 0.04256(16) 0.58416(18) 0.0409(11) Uani d 1 . .
    C C2 0.2052(6) 0.0260(3) 0.5856(2) 0.0676(17) Uani d 1 . .
    H H2 0.1655 0.0292 0.6154 0.081 Uiso calc 1 . .
    C C3 0.1443(7) 0.0045(3) 0.5432(3) 0.088(2) Uani d 1 . .
    H H3 0.0644 -0.0071 0.5447 0.106 Uiso calc 1 . .
    C C4 0.2018(8) 0.0004(3) 0.4990(3) 0.086(2) Uani d 1 . .
    H H4 0.1605 -0.0134 0.4701 0.103 Uiso calc 1 . .
    C C5 0.3164(8) 0.0163(4) 0.4975(3) 0.099(3) Uani d 1 . .
    H H5 0.3560 0.0126 0.4677 0.119 Uiso calc 1 . .
    C C6 0.3785(7) 0.0384(3) 0.5396(2) 0.080(2) Uani d 1 . .
    H H6 0.4577 0.0504 0.5374 0.096 Uiso calc 1 . .
    C C7 0.5644(4) 0.06579(16) 0.63783(17) 0.0374(10) Uani d 1 . .
    C C8 0.6341(5) 0.03319(19) 0.6672(2) 0.0512(12) Uani d 1 . .
    H H8 0.5946 0.0128 0.6881 0.061 Uiso calc 1 . .
    C C9 0.7616(6) 0.0304(2) 0.6660(3) 0.0658(16) Uani d 1 . .
    H H9 0.8076 0.0086 0.6861 0.079 Uiso calc 1 . .
    C C10 0.8188(6) 0.0600(3) 0.6348(2) 0.0640(16) Uani d 1 . .
    H H10 0.9044 0.0583 0.6339 0.077 Uiso calc 1 . .
    C C11 0.7528(5) 0.0922(2) 0.6048(2) 0.0593(15) Uani d 1 . .
    H H11 0.7934 0.1119 0.5835 0.071 Uiso calc 1 . .
    C C12 0.6258(5) 0.0954(2) 0.6062(2) 0.0484(12) Uani d 1 . .
    H H12 0.5809 0.1175 0.5859 0.058 Uiso calc 1 . .
    C C13 0.3510(5) 0.12916(15) 0.63727(17) 0.0366(10) Uani d 1 . .
    H H13A 0.2622 0.1304 0.6277 0.044 Uiso calc 1 . .
    H H13B 0.3920 0.1432 0.6096 0.044 Uiso calc 1 . .
    P P2 0.38689(11) 0.16385(4) 0.69593(4) 0.0341(2) Uani d 1 . .
    C C14 0.5505(5) 0.17912(16) 0.69543(17) 0.0401(10) Uani d 1 . .
    C C15 0.6363(5) 0.15182(19) 0.72515(19) 0.0478(12) Uani d 1 . .
    H H15 0.6090 0.1283 0.7459 0.057 Uiso calc 1 . .
    C C16 0.7618(6) 0.1597(2) 0.7238(2) 0.0628(15) Uani d 1 . .
    H H16 0.8187 0.1406 0.7428 0.075 Uiso calc 1 . .
    C C17 0.8037(6) 0.1952(3) 0.6947(2) 0.0705(19) Uani d 1 . .
    H H17 0.8884 0.2005 0.6941 0.085 Uiso calc 1 . .
    C C18 0.7194(7) 0.2231(3) 0.6665(3) 0.0731(19) Uani d 1 . .
    H H18 0.7474 0.2476 0.6472 0.088 Uiso calc 1 . .
    C C19 0.5942(6) 0.2152(2) 0.6665(2) 0.0564(14) Uani d 1 . .
    H H19 0.5382 0.2342 0.6470 0.068 Uiso calc 1 . .
    C C20 0.2963(5) 0.21695(16) 0.68020(19) 0.0426(11) Uani d 1 . .
    C C21 0.2735(7) 0.2341(2) 0.6309(2) 0.0631(16) Uani d 1 . .
    H H21 0.3122 0.2203 0.6045 0.076 Uiso calc 1 . .
    C C22 0.1944(8) 0.2714(2) 0.6202(3) 0.077(2) Uani d 1 . .
    H H22 0.1810 0.2828 0.5869 0.093 Uiso calc 1 . .
    C C23 0.1348(7) 0.2918(2) 0.6593(3) 0.078(2) Uani d 1 . .
    H H23 0.0799 0.3165 0.6521 0.093 Uiso calc 1 . .
    C C24 0.1568(7) 0.2758(2) 0.7079(3) 0.0747(19) Uani d 1 . .
    H H24 0.1167 0.2895 0.7340 0.090 Uiso calc 1 . .
    C C25 0.2398(6) 0.23871(19) 0.7191(2) 0.0596(15) Uani d 1 . .
    H H25 0.2568 0.2287 0.7529 0.072 Uiso calc 1 . .
    P P3 0.31631(10) 0.16684(4) 0.85759(4) 0.0306(2) Uani d 1 . .
    C C26 0.4537(4) 0.20236(15) 0.87508(17) 0.0341(9) Uani d 1 . .
    C C27 0.5244(4) 0.21633(17) 0.83608(19) 0.0413(10) Uani d 1 . .
    H H27 0.5020 0.2067 0.8025 0.050 Uiso calc 1 . .
    C C28 0.6280(5) 0.24443(19) 0.8466(2) 0.0520(13) Uani d 1 . .
    H H28 0.6734 0.2540 0.8200 0.062 Uiso calc 1 . .
    C C29 0.6640(5) 0.25822(18) 0.8956(2) 0.0529(13) Uani d 1 . .
    H H29 0.7344 0.2767 0.9024 0.063 Uiso calc 1 . .
    C C30 0.5955(5) 0.24460(19) 0.9349(2) 0.0521(13) Uani d 1 . .
    H H30 0.6198 0.2542 0.9683 0.063 Uiso calc 1 . .
    C C31 0.4909(5) 0.21680(18) 0.9253(2) 0.0451(11) Uani d 1 . .
    H H31 0.4456 0.2078 0.9521 0.054 Uiso calc 1 . .
    C C32 0.1869(4) 0.20864(15) 0.85560(16) 0.0333(9) Uani d 1 . .
    C C33 0.1905(5) 0.24916(19) 0.8851(2) 0.0536(13) Uani d 1 . .
    H H33 0.2598 0.2557 0.9077 0.064 Uiso calc 1 . .
    C C34 0.0911(6) 0.2796(2) 0.8809(3) 0.0660(17) Uani d 1 . .
    H H34 0.0934 0.3066 0.9008 0.079 Uiso calc 1 . .
    C C35 -0.0121(5) 0.2700(2) 0.8472(2) 0.0584(14) Uani d 1 . .
    H H35 -0.0788 0.2907 0.8442 0.070 Uiso calc 1 . .
    C C36 -0.0153(5) 0.2304(2) 0.8186(2) 0.0546(13) Uani d 1 . .
    H H36 -0.0850 0.2238 0.7963 0.066 Uiso calc 1 . .
    C C37 0.0833(5) 0.19986(18) 0.82229(19) 0.0449(11) Uani d 1 . .
    H H37 0.0801 0.1730 0.8021 0.054 Uiso calc 1 . .
    C C38 0.3038(4) 0.13077(16) 0.91539(17) 0.0363(10) Uani d 1 . .
    H H38A 0.3851 0.1182 0.9266 0.044 Uiso calc 1 . .
    H H38B 0.2788 0.1507 0.9426 0.044 Uiso calc 1 . .
    P P4 0.19276(11) 0.08189(4) 0.90601(4) 0.0349(2) Uani d 1 . .
    C C39 0.0385(4) 0.10805(16) 0.90295(18) 0.0381(10) Uani d 1 . .
    C C40 0.0130(5) 0.14851(19) 0.9295(2) 0.0486(12) Uani d 1 . .
    H H40 0.0757 0.1631 0.9504 0.058 Uiso calc 1 . .
    C C41 -0.1067(6) 0.1673(2) 0.9248(2) 0.0588(15) Uani d 1 . .
    H H41 -0.1238 0.1946 0.9423 0.071 Uiso calc 1 . .
    C C42 -0.1978(6) 0.1457(2) 0.8945(3) 0.0642(16) Uani d 1 . .
    H H42 -0.2774 0.1583 0.8913 0.077 Uiso calc 1 . .
    C C43 -0.1744(5) 0.1052(2) 0.8683(3) 0.0646(16) Uani d 1 . .
    H H43 -0.2382 0.0903 0.8483 0.077 Uiso calc 1 . .
    C C44 -0.0551(5) 0.0869(2) 0.8721(2) 0.0521(13) Uani d 1 . .
    H H44 -0.0383 0.0602 0.8536 0.062 Uiso calc 1 . .
    C C45 0.2138(18) 0.0542(7) 0.9702(6) 0.051(5) Uani d 0.443(16) A 1
    C C46 0.1644(17) 0.0725(6) 1.0117(5) 0.072(4) Uani d 0.443(16) A 1
    H H46 0.1145 0.0990 1.0077 0.086 Uiso calc 0.443(16) A 1
    C C47 0.1874(19) 0.0520(7) 1.0606(5) 0.084(4) Uani d 0.443(16) A 1
    H H47 0.1524 0.0646 1.0887 0.101 Uiso calc 0.443(16) A 1
    C C48 0.260(2) 0.0147(8) 1.0659(7) 0.087(5) Uani d 0.443(16) A 1
    H H48 0.2763 0.0016 1.0983 0.104 Uiso calc 0.443(16) A 1
    C C49 0.311(2) -0.0054(7) 1.0249(6) 0.087(5) Uani d 0.443(16) A 1
    H H49 0.3585 -0.0325 1.0289 0.105 Uiso calc 0.443(16) A 1
    C C50 0.288(2) 0.0163(6) 0.9768(6) 0.074(4) Uani d 0.443(16) A 1
    H H50 0.3257 0.0045 0.9489 0.088 Uiso calc 0.443(16) A 1
    C C45B 0.2121(12) 0.0535(6) 0.9686(5) 0.051(4) Uani d 0.557(16) A 2
    C C46B 0.1177(13) 0.0481(5) 0.9986(5) 0.078(4) Uani d 0.557(16) A 2
    H H46B 0.0400 0.0604 0.9879 0.094 Uiso calc 0.557(16) A 2
    C C47B 0.1351(15) 0.0244(6) 1.0457(6) 0.093(4) Uani d 0.557(16) A 2
    H H47B 0.0696 0.0215 1.0661 0.111 Uiso calc 0.557(16) A 2
    C C48B 0.2445(17) 0.0062(8) 1.0609(7) 0.096(5) Uani d 0.557(16) A 2
    H H48B 0.2546 -0.0107 1.0914 0.115 Uiso calc 0.557(16) A 2
    C C49B 0.3440(13) 0.0119(7) 1.0321(6) 0.092(4) Uani d 0.557(16) A 2
    H H49B 0.4226 0.0012 1.0440 0.111 Uiso calc 0.557(16) A 2
    C C50B 0.3234(12) 0.0342(6) 0.9848(6) 0.075(4) Uani d 0.557(16) A 2
    H H50B 0.3879 0.0359 0.9637 0.091 Uiso calc 0.557(16) A 2
    P P5 0.22108(12) -0.05512(4) 0.82795(5) 0.0405(3) Uani d 1 . .
    C C51 0.2753(19) -0.0795(9) 0.8929(8) 0.057(4) Uani d 0.443(16) A 1
    C C52 0.3948(19) -0.0938(7) 0.9079(8) 0.062(4) Uani d 0.443(16) A 1
    H H52 0.4552 -0.0921 0.8848 0.075 Uiso calc 0.443(16) A 1
    C C53 0.4260(18) -0.1108(8) 0.9572(8) 0.071(5) Uani d 0.443(16) A 1
    H H53 0.5068 -0.1205 0.9670 0.085 Uiso calc 0.443(16) A 1
    C C54 0.3376(18) -0.1132(8) 0.9911(7) 0.080(4) Uani d 0.443(16) A 1
    H H54 0.3568 -0.1264 1.0233 0.095 Uiso calc 0.443(16) A 1
    C C55 0.2229(16) -0.0964(8) 0.9781(6) 0.081(4) Uani d 0.443(16) A 1
    H H55 0.1663 -0.0953 1.0028 0.098 Uiso calc 0.443(16) A 1
    C C56 0.1870(16) -0.0808(7) 0.9287(6) 0.070(4) Uani d 0.443(16) A 1
    H H56 0.1057 -0.0714 0.9196 0.085 Uiso calc 0.443(16) A 1
    C C51B 0.2798(15) -0.0827(6) 0.8872(6) 0.052(3) Uani d 0.557(16) A 2
    C C52B 0.4062(15) -0.0814(5) 0.9008(6) 0.057(3) Uani d 0.557(16) A 2
    H H52B 0.4589 -0.0671 0.8793 0.068 Uiso calc 0.557(16) A 2
    C C53B 0.4541(16) -0.1015(6) 0.9469(6) 0.073(4) Uani d 0.557(16) A 2
    H H53B 0.5390 -0.1009 0.9566 0.087 Uiso calc 0.557(16) A 2
    C C54B 0.3749(18) -0.1222(6) 0.9777(6) 0.083(4) Uani d 0.557(16) A 2
    H H54B 0.4074 -0.1358 1.0084 0.099 Uiso calc 0.557(16) A 2
    C C55B 0.2512(16) -0.1236(6) 0.9653(5) 0.090(4) Uani d 0.557(16) A 2
    H H55B 0.1997 -0.1372 0.9877 0.108 Uiso calc 0.557(16) A 2
    C C56B 0.2001(14) -0.1046(6) 0.9187(5) 0.075(3) Uani d 0.557(16) A 2
    H H56B 0.1153 -0.1065 0.9091 0.089 Uiso calc 0.557(16) A 2
    C C57 0.0702(5) -0.0826(2) 0.8134(2) 0.0506(12) Uani d 1 . .
    C C58 -0.0331(6) -0.0548(3) 0.8076(3) 0.0708(17) Uani d 1 . .
    H H58 -0.0237 -0.0225 0.8083 0.085 Uiso calc 1 . .
    C C59 -0.1514(8) -0.0737(4) 0.8007(4) 0.104(3) Uani d 1 . .
    H H59 -0.2208 -0.0544 0.7965 0.124 Uiso calc 1 . .
    C C60 -0.1640(8) -0.1210(4) 0.8003(4) 0.109(3) Uani d 1 . .
    H H60 -0.2429 -0.1342 0.7981 0.131 Uiso calc 1 . .
    C C61 -0.0614(9) -0.1494(3) 0.8031(4) 0.113(3) Uani d 1 . .
    H H61 -0.0710 -0.1817 0.8006 0.136 Uiso calc 1 . .
    C C62 0.0550(8) -0.1303(3) 0.8094(4) 0.093(3) Uani d 1 . .
    H H62 0.1243 -0.1497 0.8110 0.112 Uiso calc 1 . .
    C C63 0.3240(5) -0.08141(16) 0.7838(2) 0.0453(11) Uani d 1 . .
    H H63A 0.4096 -0.0771 0.7975 0.054 Uiso calc 1 . .
    H H63B 0.3081 -0.1148 0.7814 0.054 Uiso calc 1 . .
    P P6 0.30205(11) -0.05569(4) 0.71930(5) 0.0373(2) Uani d 1 . .
    C C64 0.1661(5) -0.08506(17) 0.6882(2) 0.0430(11) Uani d 1 . .
    C C65 0.0617(5) -0.05952(18) 0.6728(2) 0.0525(13) Uani d 1 . .
    H H65 0.0593 -0.0276 0.6796 0.063 Uiso calc 1 . .
    C C66 -0.0401(6) -0.0814(2) 0.6469(3) 0.0690(18) Uani d 1 . .
    H H66 -0.1109 -0.0641 0.6366 0.083 Uiso calc 1 . .
    C C67 -0.0373(6) -0.1274(2) 0.6367(3) 0.074(2) Uani d 1 . .
    H H67 -0.1056 -0.1416 0.6188 0.089 Uiso calc 1 . .
    C C68 0.0650(6) -0.1537(2) 0.6523(3) 0.0719(19) Uani d 1 . .
    H H68 0.0653 -0.1857 0.6458 0.086 Uiso calc 1 . .
    C C69 0.1676(5) -0.13247(19) 0.6776(3) 0.0581(14) Uani d 1 . .
    H H69 0.2380 -0.1501 0.6875 0.070 Uiso calc 1 . .
    C C70 0.4268(5) -0.07933(16) 0.6847(2) 0.0425(11) Uani d 1 . .
    C C71 0.5398(5) -0.0934(2) 0.7075(3) 0.0614(15) Uani d 1 . .
    H H71 0.5536 -0.0943 0.7431 0.074 Uiso calc 1 . .
    C C72 0.6333(6) -0.1064(3) 0.6777(3) 0.0739(19) Uani d 1 . .
    H H72 0.7096 -0.1159 0.6936 0.089 Uiso calc 1 . .
    C C73 0.6153(6) -0.1055(2) 0.6256(3) 0.0665(17) Uani d 1 . .
    H H73 0.6790 -0.1143 0.6060 0.080 Uiso calc 1 . .
    C C74 0.5047(6) -0.0918(2) 0.6024(2) 0.0643(16) Uani d 1 . .
    H H74 0.4919 -0.0916 0.5667 0.077 Uiso calc 1 . .
    C C75 0.4095(6) -0.0780(2) 0.6315(2) 0.0561(14) Uani d 1 . .
    H H75 0.3342 -0.0679 0.6152 0.067 Uiso calc 1 . .
    C C76 0.6973(9) 0.2714(3) 0.5417(3) 0.088(2) Uani d 1 . .
    C C77 0.8110(7) 0.1979(3) 0.5218(3) 0.0730(17) Uani d 1 . .
    C C78 0.7947(8) 0.1618(3) 0.4878(3) 0.0845(19) Uani d 1 . .
    H H78 0.7180 0.1578 0.4692 0.101 Uiso calc 1 . .
    C C79 0.8880(10) 0.1320(4) 0.4806(4) 0.102(2) Uani d 1 . .
    H H79 0.8755 0.1075 0.4572 0.122 Uiso calc 1 . .
    C C80 1.0011(10) 0.1377(4) 0.5078(4) 0.105(2) Uani d 1 . .
    H H80 1.0662 0.1174 0.5028 0.126 Uiso calc 1 . .
    C C81 1.0174(9) 0.1724(4) 0.5415(4) 0.101(2) Uani d 1 . .
    H H81 1.0945 0.1760 0.5599 0.121 Uiso calc 1 . .
    C C82 0.9232(7) 0.2032(3) 0.5500(3) 0.0864(19) Uani d 1 . .
    H H82 0.9356 0.2269 0.5743 0.104 Uiso calc 1 . .
loop_
    _atom_site_aniso_label
    _atom_site_aniso_U_11
    _atom_site_aniso_U_22
    _atom_site_aniso_U_33
    _atom_site_aniso_U_12
    _atom_site_aniso_U_13
    _atom_site_aniso_U_23
    I1 0.03441(16) 0.04363(16) 0.04778(17) 0.00246(12) -0.00487(12) -0.00638(12)
    I2 0.03447(16) 0.04649(17) 0.05071(18) -0.00075(12) -0.00470(12) 0.00563(13)
    I3 0.0694(3) 0.1116(4) 0.0482(2) 0.0199(2) 0.00787(18) 0.0156(2)
    Ag1 0.0532(2) 0.02985(16) 0.04293(19) -0.00234(14) 0.00843(15) 0.00112(13)
    Ag2 0.0511(2) 0.03475(17) 0.03267(17) -0.00435(14) 0.00573(13) -0.00388(12)
    Ag3 0.0500(2) 0.03683(18) 0.0495(2) 0.00036(14) 0.00783(15) -0.00519(14)
    S1 0.148(2) 0.0834(14) 0.1021(16) -0.0216(14) 0.0263(15) 0.0202(12)
    N1 0.115(6) 0.109(6) 0.097(5) 0.036(5) 0.029(4) 0.034(4)
    N2 0.078(4) 0.081(4) 0.075(4) 0.000(3) 0.006(3) 0.010(3)
    P1 0.0388(6) 0.0306(5) 0.0325(5) -0.0033(4) 0.0029(4) -0.0020(4)
    C1 0.046(3) 0.036(2) 0.041(3) -0.003(2) 0.001(2) -0.0086(19)
    C2 0.053(4) 0.099(5) 0.050(3) -0.013(3) -0.003(3) -0.016(3)
    C3 0.063(4) 0.125(7) 0.073(5) -0.025(4) -0.012(3) -0.023(4)
    C4 0.083(5) 0.107(6) 0.065(4) -0.013(4) -0.012(4) -0.037(4)
    C5 0.093(6) 0.140(8) 0.065(5) -0.015(6) 0.009(4) -0.046(5)
    C6 0.071(4) 0.118(6) 0.052(4) -0.035(4) 0.015(3) -0.036(4)
    C7 0.044(3) 0.035(2) 0.033(2) -0.0017(19) 0.0034(18) -0.0028(18)
    C8 0.049(3) 0.048(3) 0.058(3) 0.001(2) 0.010(2) 0.005(2)
    C9 0.059(4) 0.071(4) 0.065(4) 0.015(3) -0.003(3) 0.002(3)
    C10 0.039(3) 0.089(5) 0.064(4) 0.005(3) 0.006(3) -0.014(3)
    C11 0.047(3) 0.081(4) 0.050(3) -0.014(3) 0.010(2) 0.000(3)
    C12 0.048(3) 0.055(3) 0.042(3) -0.005(2) 0.006(2) 0.003(2)
    C13 0.046(3) 0.032(2) 0.031(2) -0.0008(19) -0.0017(18) 0.0014(17)
    P2 0.0429(6) 0.0291(5) 0.0302(5) -0.0023(4) 0.0024(4) -0.0003(4)
    C14 0.050(3) 0.035(2) 0.035(2) -0.008(2) 0.001(2) -0.0046(18)
    C15 0.049(3) 0.051(3) 0.043(3) -0.006(2) 0.005(2) 0.001(2)
    C16 0.050(3) 0.079(4) 0.057(3) -0.001(3) -0.007(3) -0.005(3)
    C17 0.053(4) 0.105(5) 0.054(3) -0.030(4) 0.007(3) -0.011(3)
    C18 0.074(4) 0.088(5) 0.059(4) -0.035(4) 0.011(3) 0.011(3)
    C19 0.065(4) 0.057(3) 0.046(3) -0.015(3) -0.002(2) 0.012(2)
    C20 0.055(3) 0.029(2) 0.043(3) 0.001(2) 0.000(2) 0.0002(19)
    C21 0.092(5) 0.047(3) 0.049(3) 0.013(3) -0.002(3) -0.003(2)
    C22 0.111(6) 0.052(3) 0.063(4) 0.017(4) -0.019(4) 0.009(3)
    C23 0.080(5) 0.038(3) 0.112(6) 0.015(3) -0.010(4) -0.001(3)
    C24 0.089(5) 0.052(4) 0.086(5) 0.020(3) 0.025(4) 0.002(3)
    C25 0.083(4) 0.038(3) 0.060(3) 0.010(3) 0.016(3) 0.002(2)
    P3 0.0323(6) 0.0296(5) 0.0298(5) -0.0010(4) 0.0018(4) -0.0039(4)
    C26 0.032(2) 0.028(2) 0.040(2) 0.0036(17) -0.0023(18) -0.0028(17)
    C27 0.042(3) 0.039(2) 0.043(3) -0.002(2) 0.002(2) -0.005(2)
    C28 0.041(3) 0.049(3) 0.068(4) -0.006(2) 0.011(2) 0.003(3)
    C29 0.034(3) 0.042(3) 0.081(4) -0.003(2) -0.003(3) -0.006(3)
    C30 0.046(3) 0.051(3) 0.056(3) 0.001(2) -0.013(2) -0.014(2)
    C31 0.046(3) 0.045(3) 0.044(3) -0.006(2) 0.001(2) -0.009(2)
    C32 0.034(2) 0.032(2) 0.033(2) 0.0006(17) 0.0051(17) -0.0008(17)
    C33 0.050(3) 0.047(3) 0.062(3) 0.005(2) -0.003(2) -0.018(2)
    C34 0.057(4) 0.050(3) 0.090(5) 0.010(3) 0.004(3) -0.026(3)
    C35 0.048(3) 0.053(3) 0.075(4) 0.017(3) 0.006(3) -0.001(3)
    C36 0.041(3) 0.065(3) 0.057(3) 0.007(2) -0.003(2) -0.003(3)
    C37 0.049(3) 0.043(3) 0.042(3) 0.002(2) 0.000(2) -0.013(2)
    C38 0.038(2) 0.037(2) 0.034(2) -0.0023(19) 0.0022(18) -0.0020(18)
    P4 0.0374(6) 0.0321(5) 0.0352(6) -0.0001(4) 0.0037(4) 0.0004(4)
    C39 0.038(2) 0.038(2) 0.039(2) 0.0001(19) 0.0077(19) 0.0065(19)
    C40 0.053(3) 0.047(3) 0.048(3) 0.002(2) 0.014(2) 0.001(2)
    C41 0.056(4) 0.053(3) 0.071(4) 0.015(3) 0.023(3) 0.010(3)
    C42 0.044(3) 0.069(4) 0.081(4) 0.017(3) 0.012(3) 0.023(3)
    C43 0.036(3) 0.073(4) 0.082(4) -0.007(3) -0.010(3) 0.013(3)
    C44 0.047(3) 0.048(3) 0.061(3) -0.004(2) 0.002(2) 0.000(2)
    C45 0.086(9) 0.040(7) 0.026(6) 0.011(7) -0.002(7) 0.001(6)
    C46 0.104(9) 0.072(7) 0.040(6) 0.018(7) 0.010(6) 0.012(5)
    C47 0.117(9) 0.089(8) 0.045(6) 0.012(7) 0.007(6) 0.019(6)
    C48 0.123(10) 0.084(8) 0.048(7) 0.009(8) -0.017(7) 0.019(6)
    C49 0.122(10) 0.073(8) 0.061(7) 0.020(8) -0.022(7) 0.009(6)
    C50 0.110(10) 0.062(7) 0.046(6) 0.017(7) -0.006(7) 0.000(6)
    C45B 0.037(5) 0.054(7) 0.061(7) -0.007(5) 0.004(5) 0.023(6)
    C46B 0.076(6) 0.088(7) 0.073(7) 0.006(6) 0.014(5) 0.035(6)
    C47B 0.100(7) 0.107(8) 0.076(7) -0.001(7) 0.027(6) 0.043(6)
    C48B 0.100(8) 0.103(8) 0.084(8) -0.009(7) 0.001(7) 0.050(7)
    C49B 0.075(7) 0.100(8) 0.097(8) -0.008(6) -0.019(6) 0.042(7)
    C50B 0.054(6) 0.083(7) 0.087(7) -0.001(5) -0.005(5) 0.041(6)
    P5 0.0442(7) 0.0332(6) 0.0442(6) -0.0012(5) 0.0048(5) 0.0049(5)
    C51 0.065(8) 0.056(8) 0.049(8) 0.010(7) 0.007(7) 0.016(6)
    C52 0.070(8) 0.067(9) 0.051(8) 0.013(6) 0.012(7) 0.009(6)
    C53 0.079(8) 0.082(9) 0.054(8) 0.014(7) 0.013(7) 0.014(7)
    C54 0.087(8) 0.095(9) 0.057(8) 0.015(7) 0.012(7) 0.020(7)
    C55 0.089(8) 0.094(9) 0.063(7) 0.010(7) 0.018(6) 0.025(7)
    C56 0.079(8) 0.075(8) 0.059(7) 0.005(6) 0.015(6) 0.029(6)
    C51B 0.068(7) 0.045(6) 0.042(6) -0.006(5) -0.002(5) 0.005(5)
    C52B 0.074(7) 0.045(6) 0.049(6) 0.007(5) -0.009(5) 0.009(5)
    C53B 0.094(8) 0.068(6) 0.053(7) 0.013(6) -0.011(6) 0.014(5)
    C54B 0.109(8) 0.083(7) 0.054(7) 0.012(6) -0.009(7) 0.022(6)
    C55B 0.117(8) 0.089(7) 0.062(6) -0.006(7) 0.005(6) 0.027(6)
    C56B 0.091(7) 0.075(7) 0.058(6) -0.009(6) 0.007(5) 0.019(5)
    C57 0.051(3) 0.055(3) 0.047(3) -0.009(2) 0.005(2) 0.007(2)
    C58 0.056(4) 0.076(4) 0.080(4) -0.005(3) 0.003(3) -0.010(3)
    C59 0.057(5) 0.125(8) 0.127(8) -0.004(5) -0.003(4) -0.010(6)
    C60 0.064(5) 0.144(9) 0.116(7) -0.049(6) -0.003(5) 0.014(6)
    C61 0.099(7) 0.082(6) 0.154(9) -0.047(5) -0.021(6) 0.023(6)
    C62 0.079(5) 0.053(4) 0.143(8) -0.022(4) -0.013(5) 0.029(4)
    C63 0.053(3) 0.031(2) 0.053(3) 0.000(2) 0.005(2) 0.002(2)
    P6 0.0394(6) 0.0265(5) 0.0462(6) -0.0036(4) 0.0056(5) -0.0022(4)
    C64 0.043(3) 0.036(2) 0.051(3) -0.006(2) 0.007(2) -0.004(2)
    C65 0.046(3) 0.037(3) 0.075(4) -0.004(2) 0.009(3) -0.014(2)
    C66 0.044(3) 0.059(4) 0.103(5) 0.000(3) -0.003(3) -0.014(3)
    C67 0.046(3) 0.062(4) 0.115(6) -0.012(3) 0.004(3) -0.030(4)
    C68 0.056(4) 0.047(3) 0.114(6) -0.017(3) 0.013(3) -0.030(3)
    C69 0.049(3) 0.036(3) 0.089(4) -0.005(2) 0.005(3) -0.005(3)
    C70 0.045(3) 0.030(2) 0.053(3) -0.0053(19) 0.009(2) -0.006(2)
    C71 0.042(3) 0.076(4) 0.066(4) 0.004(3) 0.006(3) -0.007(3)
    C72 0.046(4) 0.090(5) 0.087(5) 0.006(3) 0.009(3) -0.007(4)
    C73 0.054(4) 0.074(4) 0.075(4) -0.005(3) 0.025(3) -0.021(3)
    C74 0.067(4) 0.071(4) 0.057(3) -0.011(3) 0.018(3) -0.014(3)
    C75 0.051(3) 0.058(3) 0.061(3) 0.001(3) 0.008(3) -0.004(3)
    C76 0.109(6) 0.096(6) 0.061(4) 0.014(5) 0.019(4) 0.030(4)
    C77 0.073(4) 0.081(4) 0.066(4) 0.001(3) 0.011(3) 0.025(3)
    C78 0.094(5) 0.092(5) 0.067(4) 0.012(4) 0.002(3) 0.013(3)
    C79 0.113(5) 0.102(5) 0.092(5) 0.009(5) 0.014(4) 0.011(4)
    C80 0.098(5) 0.108(5) 0.112(6) 0.012(5) 0.029(4) 0.020(5)
    C81 0.077(4) 0.113(5) 0.113(5) -0.002(4) 0.007(4) 0.016(5)
    C82 0.073(4) 0.095(5) 0.090(4) -0.005(4) 0.004(4) 0.013(4)
_geom_special_details
;
All e.s.d.'s (except the e.s.d. in the dihedral angle between two l.s. planes)
are estimated using the full covariance matrix. The cell e.s.d.'s are taken
into account individually in the estimation of e.s.d.'s in distances, angles
and torsion angles; correlations between e.s.d.'s in cell parameters are only
used when they are defined by crystal symmetry. An approximate (isotropic)
treatment of cell e.s.d.'s is used for estimating e.s.d.'s involving l.s.
planes.
;
loop_
    _geom_bond_atom_site_label_1
    _geom_bond_atom_site_label_2
    _geom_bond_site_symmetry_2
    _geom_bond_distance
    _geom_bond_publ_flag
    I1 Ag1 . 2.8975(5) ?
    I1 Ag2 . 2.9687(5) ?
    I1 Ag3 . 2.9916(5) ?
    I2 Ag3 . 2.9686(5) ?
    I2 Ag1 . 2.9711(5) ?
    I2 Ag2 . 3.0455(5) ?
    Ag1 P6 . 2.4614(11) ?
    Ag1 P1 . 2.4621(12) ?
    Ag1 Ag2 . 3.0823(5) ?
    Ag1 Ag3 . 3.2026(5) ?
    Ag2 P3 . 2.4690(11) ?
    Ag2 P2 . 2.4836(11) ?
    Ag2 Ag3 . 3.2999(5) ?
    Ag3 P4 . 2.4679(12) ?
    Ag3 P5 . 2.4753(12) ?
    S1 C76 . 1.651(10) ?
    N1 C76 . 1.355(11) ?
    N1 H1A . 0.8600 ?
    N1 H1B . 0.8600 ?
    N2 C76 . 1.343(11) ?
    N2 C77 . 1.432(10) ?
    N2 H2A . 0.8600 ?
    P1 C7 . 1.814(5) ?
    P1 C1 . 1.836(5) ?
    P1 C13 . 1.838(4) ?
    C1 C6 . 1.359(8) ?
    C1 C2 . 1.373(8) ?
    C2 C3 . 1.380(9) ?
    C2 H2 . 0.9300 ?
    C3 C4 . 1.368(11) ?
    C3 H3 . 0.9300 ?
    C4 C5 . 1.324(11) ?
    C4 H4 . 0.9300 ?
    C5 C6 . 1.388(9) ?
    C5 H5 . 0.9300 ?
    C6 H6 . 0.9300 ?
    C7 C8 . 1.386(7) ?
    C7 C12 . 1.395(7) ?
    C8 C9 . 1.385(9) ?
    C8 H8 . 0.9300 ?
    C9 C10 . 1.363(10) ?
    C9 H9 . 0.9300 ?
    C10 C11 . 1.366(9) ?
    C10 H10 . 0.9300 ?
    C11 C12 . 1.382(8) ?
    C11 H11 . 0.9300 ?
    C12 H12 . 0.9300 ?
    C13 P2 . 1.838(4) ?
    C13 H13A . 0.9700 ?
    C13 H13B . 0.9700 ?
    P2 C14 . 1.824(5) ?
    P2 C20 . 1.832(5) ?
    C14 C19 . 1.387(7) ?
    C14 C15 . 1.393(7) ?
    C15 C16 . 1.380(8) ?
    C15 H15 . 0.9300 ?
    C16 C17 . 1.371(10) ?
    C16 H16 . 0.9300 ?
    C17 C18 . 1.373(10) ?
    C17 H17 . 0.9300 ?
    C18 C19 . 1.373(9) ?
    C18 H18 . 0.9300 ?
    C19 H19 . 0.9300 ?
    C20 C21 . 1.380(8) ?
    C20 C25 . 1.383(8) ?
    C21 C22 . 1.378(9) ?
    C21 H21 . 0.9300 ?
    C22 C23 . 1.388(11) ?
    C22 H22 . 0.9300 ?
    C23 C24 . 1.350(10) ?
    C23 H23 . 0.9300 ?
    C24 C25 . 1.403(9) ?
    C24 H24 . 0.9300 ?
    C25 H25 . 0.9300 ?
    P3 C26 . 1.822(4) ?
    P3 C32 . 1.837(4) ?
    P3 C38 . 1.845(5) ?
    C26 C27 . 1.390(7) ?
    C26 C31 . 1.400(6) ?
    C27 C28 . 1.385(7) ?
    C27 H27 . 0.9300 ?
    C28 C29 . 1.363(8) ?
    C28 H28 . 0.9300 ?
    C29 C30 . 1.377(9) ?
    C29 H29 . 0.9300 ?
    C30 C31 . 1.386(7) ?
    C30 H30 . 0.9300 ?
    C31 H31 . 0.9300 ?
    C32 C37 . 1.377(6) ?
    C32 C33 . 1.390(7) ?
    C33 C34 . 1.379(8) ?
    C33 H33 . 0.9300 ?
    C34 C35 . 1.384(9) ?
    C34 H34 . 0.9300 ?
    C35 C36 . 1.356(8) ?
    C35 H35 . 0.9300 ?
    C36 C37 . 1.374(8) ?
    C36 H36 . 0.9300 ?
    C37 H37 . 0.9300 ?
    C38 P4 . 1.843(5) ?
    C38 H38A . 0.9700 ?
    C38 H38B . 0.9700 ?
    P4 C45B . 1.821(13) ?
    P4 C39 . 1.823(5) ?
    P4 C45 . 1.852(15) ?
    C39 C44 . 1.375(7) ?
    C39 C40 . 1.389(7) ?
    C40 C41 . 1.397(8) ?
    C40 H40 . 0.9300 ?
    C41 C42 . 1.356(9) ?
    C41 H41 . 0.9300 ?
    C42 C43 . 1.378(10) ?
    C42 H42 . 0.9300 ?
    C43 C44 . 1.388(8) ?
    C43 H43 . 0.9300 ?
    C44 H44 . 0.9300 ?
    C45 C50 . 1.350(15) ?
    C45 C46 . 1.357(15) ?
    C46 C47 . 1.408(15) ?
    C46 H46 . 0.9300 ?
    C47 C48 . 1.321(18) ?
    C47 H47 . 0.9300 ?
    C48 C49 . 1.378(19) ?
    C48 H48 . 0.9300 ?
    C49 C50 . 1.404(15) ?
    C49 H49 . 0.9300 ?
    C50 H50 . 0.9300 ?
    C45B C46B . 1.354(14) ?
    C45B C50B . 1.356(13) ?
    C46B C47B . 1.403(14) ?
    C46B H46B . 0.9300 ?
    C47B C48B . 1.320(17) ?
    C47B H47B . 0.9300 ?
    C48B C49B . 1.379(18) ?
    C48B H48B . 0.9300 ?
    C49B C50B . 1.393(14) ?
    C49B H49B . 0.9300 ?
    C50B H50B . 0.9300 ?
    P5 C51B . 1.803(15) ?
    P5 C57 . 1.819(6) ?
    P5 C63 . 1.838(5) ?
    P5 C51 . 1.879(19) ?
    C51 C52 . 1.378(15) ?
    C51 C56 . 1.400(16) ?
    C52 C53 . 1.390(16) ?
    C52 H52 . 0.9300 ?
    C53 C54 . 1.365(19) ?
    C53 H53 . 0.9300 ?
    C54 C55 . 1.343(19) ?
    C54 H54 . 0.9300 ?
    C55 C56 . 1.389(15) ?
    C55 H55 . 0.9300 ?
    C56 H56 . 0.9300 ?
    C51B C52B . 1.381(13) ?
    C51B C56B . 1.394(14) ?
    C52B C53B . 1.393(13) ?
    C52B H52B . 0.9300 ?
    C53B C54B . 1.363(18) ?
    C53B H53B . 0.9300 ?
    C54B C55B . 1.349(19) ?
    C54B H54B . 0.9300 ?
    C55B C56B . 1.400(14) ?
    C55B H55B . 0.9300 ?
    C56B H56B . 0.9300 ?
    C57 C58 . 1.366(9) ?
    C57 C62 . 1.376(9) ?
    C58 C59 . 1.385(11) ?
    C58 H58 . 0.9300 ?
    C59 C60 . 1.358(14) ?
    C59 H59 . 0.9300 ?
    C60 C61 . 1.371(14) ?
    C60 H60 . 0.9300 ?
    C61 C62 . 1.368(11) ?
    C61 H61 . 0.9300 ?
    C62 H62 . 0.9300 ?
    C63 P6 . 1.835(5) ?
    C63 H63A . 0.9700 ?
    C63 H63B . 0.9700 ?
    P6 C64 . 1.818(5) ?
    P6 C70 . 1.824(5) ?
    C64 C65 . 1.373(8) ?
    C64 C69 . 1.383(7) ?
    C65 C66 . 1.388(8) ?
    C65 H65 . 0.9300 ?
    C66 C67 . 1.342(9) ?
    C66 H66 . 0.9300 ?
    C67 C68 . 1.366(10) ?
    C67 H67 . 0.9300 ?
    C68 C69 . 1.378(8) ?
    C68 H68 . 0.9300 ?
    C69 H69 . 0.9300 ?
    C70 C71 . 1.370(8) ?
    C70 C75 . 1.388(8) ?
    C71 C72 . 1.382(9) ?
    C71 H71 . 0.9300 ?
    C72 C73 . 1.360(10) ?
    C72 H72 . 0.9300 ?
    C73 C74 . 1.348(10) ?
    C73 H73 . 0.9300 ?
    C74 C75 . 1.392(9) ?
    C74 H74 . 0.9300 ?
    C75 H75 . 0.9300 ?
    C77 C78 . 1.362(11) ?
    C77 C82 . 1.369(10) ?
    C78 C79 . 1.348(12) ?
    C78 H78 . 0.9300 ?
    C79 C80 . 1.368(14) ?
    C79 H79 . 0.9300 ?
    C80 C81 . 1.327(14) ?
    C80 H80 . 0.9300 ?
    C81 C82 . 1.380(13) ?
    C81 H81 . 0.9300 ?
    C82 H82 . 0.9300 ?
loop_
    _geom_angle_atom_site_label_1
    _geom_angle_atom_site_label_2
    _geom_angle_atom_site_label_3
    _geom_angle_site_symmetry_1
    _geom_angle_site_symmetry_3
    _geom_angle
    _geom_angle_publ_flag
    Ag1 I1 Ag2 . . 63.383(11) ?
    Ag1 I1 Ag3 . . 65.867(12) ?
    Ag2 I1 Ag3 . . 67.235(11) ?
    Ag3 I2 Ag1 . . 65.257(12) ?
    Ag3 I2 Ag2 . . 66.541(12) ?
    Ag1 I2 Ag2 . . 61.620(10) ?
    P6 Ag1 P1 . . 117.77(4) ?
    P6 Ag1 I1 . . 112.01(3) ?
    P1 Ag1 I1 . . 107.39(3) ?
    P6 Ag1 I2 . . 100.87(3) ?
    P1 Ag1 I2 . . 112.89(3) ?
    I1 Ag1 I2 . . 105.217(14) ?
    P6 Ag1 Ag2 . . 151.56(3) ?
    P1 Ag1 Ag2 . . 90.20(3) ?
    I1 Ag1 Ag2 . . 59.434(11) ?
    I2 Ag1 Ag2 . . 60.377(11) ?
    P6 Ag1 Ag3 . . 88.81(3) ?
    P1 Ag1 Ag3 . . 153.41(3) ?
    I1 Ag1 Ag3 . . 58.479(11) ?
    I2 Ag1 Ag3 . . 57.334(12) ?
    Ag2 Ag1 Ag3 . . 63.309(11) ?
    P3 Ag2 P2 . . 123.75(4) ?
    P3 Ag2 I1 . . 111.95(3) ?
    P2 Ag2 I1 . . 102.45(3) ?
    P3 Ag2 I2 . . 99.29(3) ?
    P2 Ag2 I2 . . 116.00(3) ?
    I1 Ag2 I2 . . 101.661(13) ?
    P3 Ag2 Ag1 . . 146.55(3) ?
    P2 Ag2 Ag1 . . 89.53(3) ?
    I1 Ag2 Ag1 . . 57.183(11) ?
    I2 Ag2 Ag1 . . 58.003(11) ?
    P3 Ag2 Ag3 . . 87.10(3) ?
    P2 Ag2 Ag3 . . 148.86(3) ?
    I1 Ag2 Ag3 . . 56.713(11) ?
    I2 Ag2 Ag3 . . 55.614(11) ?
    Ag1 Ag2 Ag3 . . 60.124(11) ?
    P4 Ag3 P5 . . 127.78(4) ?
    P4 Ag3 I2 . . 106.61(3) ?
    P5 Ag3 I2 . . 98.37(3) ?
    P4 Ag3 I1 . . 105.83(3) ?
    P5 Ag3 I1 . . 112.23(3) ?
    I2 Ag3 I1 . . 102.950(14) ?
    P4 Ag3 Ag1 . . 144.31(3) ?
    P5 Ag3 Ag1 . . 87.64(3) ?
    I2 Ag3 Ag1 . . 57.409(11) ?
    I1 Ag3 Ag1 . . 55.654(11) ?
    P4 Ag3 Ag2 . . 87.76(3) ?
    P5 Ag3 Ag2 . . 143.41(3) ?
    I2 Ag3 Ag2 . . 57.845(11) ?
    I1 Ag3 Ag2 . . 56.051(11) ?
    Ag1 Ag3 Ag2 . . 56.567(10) ?
    C76 N1 H1A . . 120.0 ?
    C76 N1 H1B . . 120.0 ?
    H1A N1 H1B . . 120.0 ?
    C76 N2 C77 . . 129.6(7) ?
    C76 N2 H2A . . 115.2 ?
    C77 N2 H2A . . 115.2 ?
    C7 P1 C1 . . 106.0(2) ?
    C7 P1 C13 . . 106.9(2) ?
    C1 P1 C13 . . 101.2(2) ?
    C7 P1 Ag1 . . 117.36(15) ?
    C1 P1 Ag1 . . 111.52(17) ?
    C13 P1 Ag1 . . 112.43(16) ?
    C6 C1 C2 . . 118.3(5) ?
    C6 C1 P1 . . 124.9(4) ?
    C2 C1 P1 . . 116.8(4) ?
    C1 C2 C3 . . 120.6(6) ?
    C1 C2 H2 . . 119.7 ?
    C3 C2 H2 . . 119.7 ?
    C4 C3 C2 . . 119.8(7) ?
    C4 C3 H3 . . 120.1 ?
    C2 C3 H3 . . 120.1 ?
    C5 C4 C3 . . 119.8(6) ?
    C5 C4 H4 . . 120.1 ?
    C3 C4 H4 . . 120.1 ?
    C4 C5 C6 . . 121.1(7) ?
    C4 C5 H5 . . 119.4 ?
    C6 C5 H5 . . 119.4 ?
    C1 C6 C5 . . 120.3(7) ?
    C1 C6 H6 . . 119.8 ?
    C5 C6 H6 . . 119.8 ?
    C8 C7 C12 . . 118.2(5) ?
    C8 C7 P1 . . 117.5(4) ?
    C12 C7 P1 . . 124.3(4) ?
    C9 C8 C7 . . 121.2(5) ?
    C9 C8 H8 . . 119.4 ?
    C7 C8 H8 . . 119.4 ?
    C10 C9 C8 . . 119.1(6) ?
    C10 C9 H9 . . 120.5 ?
    C8 C9 H9 . . 120.5 ?
    C9 C10 C11 . . 121.4(6) ?
    C9 C10 H10 . . 119.3 ?
    C11 C10 H10 . . 119.3 ?
    C10 C11 C12 . . 119.8(6) ?
    C10 C11 H11 . . 120.1 ?
    C12 C11 H11 . . 120.1 ?
    C11 C12 C7 . . 120.3(5) ?
    C11 C12 H12 . . 119.8 ?
    C7 C12 H12 . . 119.8 ?
    P1 C13 P2 . . 113.7(2) ?
    P1 C13 H13A . . 108.8 ?
    P2 C13 H13A . . 108.8 ?
    P1 C13 H13B . . 108.8 ?
    P2 C13 H13B . . 108.8 ?
    H13A C13 H13B . . 107.7 ?
    C14 P2 C20 . . 107.4(2) ?
    C14 P2 C13 . . 104.7(2) ?
    C20 P2 C13 . . 101.0(2) ?
    C14 P2 Ag2 . . 115.15(15) ?
    C20 P2 Ag2 . . 112.91(17) ?
    C13 P2 Ag2 . . 114.36(15) ?
    C19 C14 C15 . . 118.5(5) ?
    C19 C14 P2 . . 124.2(4) ?
    C15 C14 P2 . . 117.3(4) ?
    C16 C15 C14 . . 120.1(5) ?
    C16 C15 H15 . . 120.0 ?
    C14 C15 H15 . . 120.0 ?
    C17 C16 C15 . . 120.8(6) ?
    C17 C16 H16 . . 119.6 ?
    C15 C16 H16 . . 119.6 ?
    C16 C17 C18 . . 119.4(6) ?
    C16 C17 H17 . . 120.3 ?
    C18 C17 H17 . . 120.3 ?
    C17 C18 C19 . . 120.7(6) ?
    C17 C18 H18 . . 119.7 ?
    C19 C18 H18 . . 119.7 ?
    C18 C19 C14 . . 120.6(6) ?
    C18 C19 H19 . . 119.7 ?
    C14 C19 H19 . . 119.7 ?
    C21 C20 C25 . . 118.3(5) ?
    C21 C20 P2 . . 123.4(4) ?
    C25 C20 P2 . . 118.1(4) ?
    C22 C21 C20 . . 121.2(6) ?
    C22 C21 H21 . . 119.4 ?
    C20 C21 H21 . . 119.4 ?
    C21 C22 C23 . . 119.9(6) ?
    C21 C22 H22 . . 120.1 ?
    C23 C22 H22 . . 120.1 ?
    C24 C23 C22 . . 119.8(6) ?
    C24 C23 H23 . . 120.1 ?
    C22 C23 H23 . . 120.1 ?
    C23 C24 C25 . . 120.5(6) ?
    C23 C24 H24 . . 119.7 ?
    C25 C24 H24 . . 119.7 ?
    C20 C25 C24 . . 120.2(6) ?
    C20 C25 H25 . . 119.9 ?
    C24 C25 H25 . . 119.9 ?
    C26 P3 C32 . . 104.3(2) ?
    C26 P3 C38 . . 103.0(2) ?
    C32 P3 C38 . . 105.8(2) ?
    C26 P3 Ag2 . . 111.72(15) ?
    C32 P3 Ag2 . . 113.43(14) ?
    C38 P3 Ag2 . . 117.28(15) ?
    C27 C26 C31 . . 118.3(4) ?
    C27 C26 P3 . . 117.9(3) ?
    C31 C26 P3 . . 123.8(4) ?
    C28 C27 C26 . . 120.7(5) ?
    C28 C27 H27 . . 119.6 ?
    C26 C27 H27 . . 119.6 ?
    C29 C28 C27 . . 120.7(5) ?
    C29 C28 H28 . . 119.7 ?
    C27 C28 H28 . . 119.7 ?
    C28 C29 C30 . . 119.6(5) ?
    C28 C29 H29 . . 120.2 ?
    C30 C29 H29 . . 120.2 ?
    C29 C30 C31 . . 120.9(5) ?
    C29 C30 H30 . . 119.6 ?
    C31 C30 H30 . . 119.6 ?
    C30 C31 C26 . . 119.9(5) ?
    C30 C31 H31 . . 120.1 ?
    C26 C31 H31 . . 120.1 ?
    C37 C32 C33 . . 118.8(4) ?
    C37 C32 P3 . . 118.2(3) ?
    C33 C32 P3 . . 122.9(4) ?
    C34 C33 C32 . . 119.9(5) ?
    C34 C33 H33 . . 120.0 ?
    C32 C33 H33 . . 120.0 ?
    C33 C34 C35 . . 120.2(5) ?
    C33 C34 H34 . . 119.9 ?
    C35 C34 H34 . . 119.9 ?
    C36 C35 C34 . . 119.6(5) ?
    C36 C35 H35 . . 120.2 ?
    C34 C35 H35 . . 120.2 ?
    C35 C36 C37 . . 120.8(5) ?
    C35 C36 H36 . . 119.6 ?
    C37 C36 H36 . . 119.6 ?
    C36 C37 C32 . . 120.6(5) ?
    C36 C37 H37 . . 119.7 ?
    C32 C37 H37 . . 119.7 ?
    P4 C38 P3 . . 114.2(2) ?
    P4 C38 H38A . . 108.7 ?
    P3 C38 H38A . . 108.7 ?
    P4 C38 H38B . . 108.7 ?
    P3 C38 H38B . . 108.7 ?
    H38A C38 H38B . . 107.6 ?
    C45B P4 C39 . . 104.5(4) ?
    C45B P4 C38 . . 101.4(6) ?
    C39 P4 C38 . . 106.1(2) ?
    C39 P4 C45 . . 104.5(5) ?
    C38 P4 C45 . . 100.3(7) ?
    C45B P4 Ag3 . . 115.3(5) ?
    C39 P4 Ag3 . . 114.90(16) ?
    C38 P4 Ag3 . . 113.25(15) ?
    C45 P4 Ag3 . . 116.2(5) ?
    C44 C39 C40 . . 119.3(5) ?
    C44 C39 P4 . . 117.8(4) ?
    C40 C39 P4 . . 122.9(4) ?
    C39 C40 C41 . . 120.2(5) ?
    C39 C40 H40 . . 119.9 ?
    C41 C40 H40 . . 119.9 ?
    C42 C41 C40 . . 119.5(6) ?
    C42 C41 H41 . . 120.2 ?
    C40 C41 H41 . . 120.2 ?
    C41 C42 C43 . . 121.1(5) ?
    C41 C42 H42 . . 119.5 ?
    C43 C42 H42 . . 119.5 ?
    C42 C43 C44 . . 119.5(6) ?
    C42 C43 H43 . . 120.2 ?
    C44 C43 H43 . . 120.2 ?
    C39 C44 C43 . . 120.4(6) ?
    C39 C44 H44 . . 119.8 ?
    C43 C44 H44 . . 119.8 ?
    C50 C45 C46 . . 118.8(13) ?
    C50 C45 P4 . . 118.7(11) ?
    C46 C45 P4 . . 122.4(11) ?
    C45 C46 C47 . . 121.2(13) ?
    C45 C46 H46 . . 119.4 ?
    C47 C46 H46 . . 119.4 ?
    C48 C47 C46 . . 118.8(14) ?
    C48 C47 H47 . . 120.6 ?
    C46 C47 H47 . . 120.6 ?
    C47 C48 C49 . . 122.2(14) ?
    C47 C48 H48 . . 118.9 ?
    C49 C48 H48 . . 118.9 ?
    C48 C49 C50 . . 117.6(14) ?
    C48 C49 H49 . . 121.2 ?
    C50 C49 H49 . . 121.2 ?
    C45 C50 C49 . . 121.3(14) ?
    C45 C50 H50 . . 119.3 ?
    C49 C50 H50 . . 119.3 ?
    C46B C45B C50B . . 117.9(12) ?
    C46B C45B P4 . . 122.8(10) ?
    C50B C45B P4 . . 119.1(9) ?
    C45B C46B C47B . . 121.1(12) ?
    C45B C46B H46B . . 119.4 ?
    C47B C46B H46B . . 119.4 ?
    C48B C47B C46B . . 120.0(13) ?
    C48B C47B H47B . . 120.0 ?
    C46B C47B H47B . . 120.0 ?
    C47B C48B C49B . . 120.8(13) ?
    C47B C48B H48B . . 119.6 ?
    C49B C48B H48B . . 119.6 ?
    C48B C49B C50B . . 118.1(12) ?
    C48B C49B H49B . . 120.9 ?
    C50B C49B H49B . . 120.9 ?
    C45B C50B C49B . . 121.9(12) ?
    C45B C50B H50B . . 119.1 ?
    C49B C50B H50B . . 119.1 ?
    C51B P5 C57 . . 103.3(5) ?
    C51B P5 C63 . . 100.2(6) ?
    C57 P5 C63 . . 106.0(3) ?
    C57 P5 C51 . . 103.2(7) ?
    C63 P5 C51 . . 105.1(7) ?
    C51B P5 Ag3 . . 112.7(6) ?
    C57 P5 Ag3 . . 118.11(19) ?
    C63 P5 Ag3 . . 114.48(16) ?
    C51 P5 Ag3 . . 108.6(8) ?
    C52 C51 C56 . . 118.8(14) ?
    C52 C51 P5 . . 125.0(12) ?
    C56 C51 P5 . . 116.1(13) ?
    C51 C52 C53 . . 120.6(14) ?
    C51 C52 H52 . . 119.7 ?
    C53 C52 H52 . . 119.7 ?
    C54 C53 C52 . . 119.7(15) ?
    C54 C53 H53 . . 120.2 ?
    C52 C53 H53 . . 120.2 ?
    C55 C54 C53 . . 120.4(15) ?
    C55 C54 H54 . . 119.8 ?
    C53 C54 H54 . . 119.8 ?
    C54 C55 C56 . . 121.4(15) ?
    C54 C55 H55 . . 119.3 ?
    C56 C55 H55 . . 119.3 ?
    C55 C56 C51 . . 118.9(14) ?
    C55 C56 H56 . . 120.6 ?
    C51 C56 H56 . . 120.6 ?
    C52B C51B C56B . . 120.9(12) ?
    C52B C51B P5 . . 118.0(10) ?
    C56B C51B P5 . . 121.1(11) ?
    C51B C52B C53B . . 119.4(13) ?
    C51B C52B H52B . . 120.3 ?
    C53B C52B H52B . . 120.3 ?
    C54B C53B C52B . . 119.2(13) ?
    C54B C53B H53B . . 120.4 ?
    C52B C53B H53B . . 120.4 ?
    C55B C54B C53B . . 122.3(12) ?
    C55B C54B H54B . . 118.9 ?
    C53B C54B H54B . . 118.9 ?
    C54B C55B C56B . . 120.1(13) ?
    C54B C55B H55B . . 120.0 ?
    C56B C55B H55B . . 120.0 ?
    C51B C56B C55B . . 118.2(13) ?
    C51B C56B H56B . . 120.9 ?
    C55B C56B H56B . . 120.9 ?
    C58 C57 C62 . . 118.4(6) ?
    C58 C57 P5 . . 118.8(5) ?
    C62 C57 P5 . . 122.7(5) ?
    C57 C58 C59 . . 121.7(8) ?
    C57 C58 H58 . . 119.2 ?
    C59 C58 H58 . . 119.2 ?
    C60 C59 C58 . . 118.6(9) ?
    C60 C59 H59 . . 120.7 ?
    C58 C59 H59 . . 120.7 ?
    C59 C60 C61 . . 120.5(8) ?
    C59 C60 H60 . . 119.8 ?
    C61 C60 H60 . . 119.8 ?
    C62 C61 C60 . . 120.2(9) ?
    C62 C61 H61 . . 119.9 ?
    C60 C61 H61 . . 119.9 ?
    C61 C62 C57 . . 120.3(8) ?
    C61 C62 H62 . . 119.8 ?
    C57 C62 H62 . . 119.8 ?
    P6 C63 P5 . . 112.3(3) ?
    P6 C63 H63A . . 109.1 ?
    P5 C63 H63A . . 109.1 ?
    P6 C63 H63B . . 109.1 ?
    P5 C63 H63B . . 109.1 ?
    H63A C63 H63B . . 107.9 ?
    C64 P6 C70 . . 102.2(2) ?
    C64 P6 C63 . . 104.9(2) ?
    C70 P6 C63 . . 105.7(2) ?
    C64 P6 Ag1 . . 122.41(17) ?
    C70 P6 Ag1 . . 107.26(15) ?
    C63 P6 Ag1 . . 112.84(16) ?
    C65 C64 C69 . . 119.0(5) ?
    C65 C64 P6 . . 119.7(4) ?
    C69 C64 P6 . . 121.2(4) ?
    C64 C65 C66 . . 119.8(5) ?
    C64 C65 H65 . . 120.1 ?
    C66 C65 H65 . . 120.1 ?
    C67 C66 C65 . . 120.5(6) ?
    C67 C66 H66 . . 119.8 ?
    C65 C66 H66 . . 119.8 ?
    C66 C67 C68 . . 120.7(6) ?
    C66 C67 H67 . . 119.7 ?
    C68 C67 H67 . . 119.7 ?
    C67 C68 C69 . . 119.7(6) ?
    C67 C68 H68 . . 120.1 ?
    C69 C68 H68 . . 120.1 ?
    C68 C69 C64 . . 120.2(6) ?
    C68 C69 H69 . . 119.9 ?
    C64 C69 H69 . . 119.9 ?
    C71 C70 C75 . . 118.5(5) ?
    C71 C70 P6 . . 124.3(4) ?
    C75 C70 P6 . . 116.8(4) ?
    C70 C71 C72 . . 120.2(6) ?
    C70 C71 H71 . . 119.9 ?
    C72 C71 H71 . . 119.9 ?
    C73 C72 C71 . . 121.0(6) ?
    C73 C72 H72 . . 119.5 ?
    C71 C72 H72 . . 119.5 ?
    C74 C73 C72 . . 119.7(6) ?
    C74 C73 H73 . . 120.2 ?
    C72 C73 H73 . . 120.2 ?
    C73 C74 C75 . . 120.4(6) ?
    C73 C74 H74 . . 119.8 ?
    C75 C74 H74 . . 119.8 ?
    C70 C75 C74 . . 120.2(6) ?
    C70 C75 H75 . . 119.9 ?
    C74 C75 H75 . . 119.9 ?
    N2 C76 N1 . . 111.2(8) ?
    N2 C76 S1 . . 127.4(7) ?
    N1 C76 S1 . . 121.4(8) ?
    C78 C77 C82 . . 119.3(8) ?
    C78 C77 N2 . . 116.5(7) ?
    C82 C77 N2 . . 124.1(8) ?
    C79 C78 C77 . . 121.2(9) ?
    C79 C78 H78 . . 119.4 ?
    C77 C78 H78 . . 119.4 ?
    C78 C79 C80 . . 119.8(10) ?
    C78 C79 H79 . . 120.1 ?
    C80 C79 H79 . . 120.1 ?
    C81 C80 C79 . . 119.5(10) ?
    C81 C80 H80 . . 120.3 ?
    C79 C80 H80 . . 120.3 ?
    C80 C81 C82 . . 121.9(10) ?
    C80 C81 H81 . . 119.0 ?
    C82 C81 H81 . . 119.0 ?
    C77 C82 C81 . . 118.3(9) ?
    C77 C82 H82 . . 120.8 ?
    C81 C82 H82 . . 120.8 ?
loop_
    _geom_torsion_atom_site_label_1
    _geom_torsion_atom_site_label_2
    _geom_torsion_atom_site_label_3
    _geom_torsion_atom_site_label_4
    _geom_torsion_site_symmetry_1
    _geom_torsion_site_symmetry_2
    _geom_torsion_site_symmetry_3
    _geom_torsion_site_symmetry_4
    _geom_torsion
    _geom_torsion_publ_flag
    C7 P1 C1 C6 . . . . -19.0(6) ?
    C13 P1 C1 C6 . . . . 92.4(6) ?
    Ag1 P1 C1 C6 . . . . -147.9(6) ?
    C7 P1 C1 C2 . . . . 159.3(5) ?
    C13 P1 C1 C2 . . . . -89.3(5) ?
    Ag1 P1 C1 C2 . . . . 30.4(5) ?
    C6 C1 C2 C3 . . . . 1.6(11) ?
    P1 C1 C2 C3 . . . . -176.8(6) ?
    C1 C2 C3 C4 . . . . -1.2(13) ?
    C2 C3 C4 C5 . . . . 1.3(15) ?
    C3 C4 C5 C6 . . . . -2.0(16) ?
    C2 C1 C6 C5 . . . . -2.3(12) ?
    P1 C1 C6 C5 . . . . 176.0(7) ?
    C4 C5 C6 C1 . . . . 2.5(16) ?
    C1 P1 C7 C8 . . . . -107.6(4) ?
    C13 P1 C7 C8 . . . . 145.1(4) ?
    Ag1 P1 C7 C8 . . . . 17.8(4) ?
    C1 P1 C7 C12 . . . . 73.3(5) ?
    C13 P1 C7 C12 . . . . -34.1(5) ?
    Ag1 P1 C7 C12 . . . . -161.3(4) ?
    C12 C7 C8 C9 . . . . 1.0(8) ?
    P1 C7 C8 C9 . . . . -178.2(5) ?
    C7 C8 C9 C10 . . . . -0.7(9) ?
    C8 C9 C10 C11 . . . . -0.1(10) ?
    C9 C10 C11 C12 . . . . 0.7(10) ?
    C10 C11 C12 C7 . . . . -0.4(9) ?
    C8 C7 C12 C11 . . . . -0.4(8) ?
    P1 C7 C12 C11 . . . . 178.7(4) ?
    C7 P1 C13 P2 . . . . -79.3(3) ?
    C1 P1 C13 P2 . . . . 170.0(3) ?
    Ag1 P1 C13 P2 . . . . 50.9(3) ?
    P1 C13 P2 C14 . . . . 81.1(3) ?
    P1 C13 P2 C20 . . . . -167.4(3) ?
    P1 C13 P2 Ag2 . . . . -45.8(3) ?
    C20 P2 C14 C19 . . . . -27.0(5) ?
    C13 P2 C14 C19 . . . . 79.9(5) ?
    Ag2 P2 C14 C19 . . . . -153.7(4) ?
    C20 P2 C14 C15 . . . . 154.7(4) ?
    C13 P2 C14 C15 . . . . -98.5(4) ?
    Ag2 P2 C14 C15 . . . . 28.0(4) ?
    C19 C14 C15 C16 . . . . -2.6(8) ?
    P2 C14 C15 C16 . . . . 175.8(4) ?
    C14 C15 C16 C17 . . . . 2.2(9) ?
    C15 C16 C17 C18 . . . . -0.4(10) ?
    C16 C17 C18 C19 . . . . -1.0(11) ?
    C17 C18 C19 C14 . . . . 0.5(10) ?
    C15 C14 C19 C18 . . . . 1.3(8) ?
    P2 C14 C19 C18 . . . . -177.0(5) ?
    C14 P2 C20 C21 . . . . 77.9(5) ?
    C13 P2 C20 C21 . . . . -31.4(6) ?
    Ag2 P2 C20 C21 . . . . -154.0(5) ?
    C14 P2 C20 C25 . . . . -107.5(5) ?
    C13 P2 C20 C25 . . . . 143.2(5) ?
    Ag2 P2 C20 C25 . . . . 20.6(5) ?
    C25 C20 C21 C22 . . . . -1.3(10) ?
    P2 C20 C21 C22 . . . . 173.2(5) ?
    C20 C21 C22 C23 . . . . -0.9(11) ?
    C21 C22 C23 C24 . . . . 1.5(12) ?
    C22 C23 C24 C25 . . . . 0.2(12) ?
    C21 C20 C25 C24 . . . . 3.0(9) ?
    P2 C20 C25 C24 . . . . -171.8(5) ?
    C23 C24 C25 C20 . . . . -2.5(11) ?
    C32 P3 C26 C27 . . . . -99.9(4) ?
    C38 P3 C26 C27 . . . . 149.8(4) ?
    Ag2 P3 C26 C27 . . . . 23.0(4) ?
    C32 P3 C26 C31 . . . . 79.3(4) ?
    C38 P3 C26 C31 . . . . -31.1(4) ?
    Ag2 P3 C26 C31 . . . . -157.8(4) ?
    C31 C26 C27 C28 . . . . -1.0(7) ?
    P3 C26 C27 C28 . . . . 178.2(4) ?
    C26 C27 C28 C29 . . . . 1.3(8) ?
    C27 C28 C29 C30 . . . . -1.0(8) ?
    C28 C29 C30 C31 . . . . 0.4(8) ?
    C29 C30 C31 C26 . . . . -0.2(8) ?
    C27 C26 C31 C30 . . . . 0.5(7) ?
    P3 C26 C31 C30 . . . . -178.7(4) ?
    C26 P3 C32 C37 . . . . 150.1(4) ?
    C38 P3 C32 C37 . . . . -101.6(4) ?
    Ag2 P3 C32 C37 . . . . 28.3(4) ?
    C26 P3 C32 C33 . . . . -28.1(5) ?
    C38 P3 C32 C33 . . . . 80.2(5) ?
    Ag2 P3 C32 C33 . . . . -149.9(4) ?
    C37 C32 C33 C34 . . . . 0.3(9) ?
    P3 C32 C33 C34 . . . . 178.5(5) ?
    C32 C33 C34 C35 . . . . -0.3(10) ?
    C33 C34 C35 C36 . . . . 0.5(11) ?
    C34 C35 C36 C37 . . . . -0.8(10) ?
    C35 C36 C37 C32 . . . . 0.8(9) ?
    C33 C32 C37 C36 . . . . -0.6(8) ?
    P3 C32 C37 C36 . . . . -178.9(4) ?
    C26 P3 C38 P4 . . . . -167.9(2) ?
    C32 P3 C38 P4 . . . . 82.9(3) ?
    Ag2 P3 C38 P4 . . . . -44.8(3) ?
    P3 C38 P4 C45B . . . . 177.1(5) ?
    P3 C38 P4 C39 . . . . -73.9(3) ?
    P3 C38 P4 C45 . . . . 177.6(5) ?
    P3 C38 P4 Ag3 . . . . 53.0(3) ?
    C45B P4 C39 C44 . . . . -105.8(7) ?
    C38 P4 C39 C44 . . . . 147.5(4) ?
    C45 P4 C39 C44 . . . . -107.0(8) ?
    Ag3 P4 C39 C44 . . . . 21.5(4) ?
    C45B P4 C39 C40 . . . . 75.6(7) ?
    C38 P4 C39 C40 . . . . -31.2(5) ?
    C45 P4 C39 C40 . . . . 74.3(8) ?
    Ag3 P4 C39 C40 . . . . -157.1(4) ?
    C44 C39 C40 C41 . . . . 0.2(8) ?
    P4 C39 C40 C41 . . . . 178.8(4) ?
    C39 C40 C41 C42 . . . . 0.5(8) ?
    C40 C41 C42 C43 . . . . 0.2(9) ?
    C41 C42 C43 C44 . . . . -1.4(10) ?
    C40 C39 C44 C43 . . . . -1.5(8) ?
    P4 C39 C44 C43 . . . . 179.9(5) ?
    C42 C43 C44 C39 . . . . 2.1(9) ?
    C39 P4 C45 C50 . . . . 151.6(16) ?
    C38 P4 C45 C50 . . . . -98.6(18) ?
    Ag3 P4 C45 C50 . . . . 24(2) ?
    C39 P4 C45 C46 . . . . -33.3(17) ?
    C38 P4 C45 C46 . . . . 76.5(16) ?
    Ag3 P4 C45 C46 . . . . -161.1(13) ?
    C50 C45 C46 C47 . . . . -1.5(19) ?
    P4 C45 C46 C47 . . . . -176.6(16) ?
    C45 C46 C47 C48 . . . . 1(2) ?
    C46 C47 C48 C49 . . . . -1(3) ?
    C47 C48 C49 C50 . . . . 3(4) ?
    C46 C45 C50 C49 . . . . 3(3) ?
    P4 C45 C50 C49 . . . . 178.2(16) ?
    C48 C49 C50 C45 . . . . -4(3) ?
    C39 P4 C45B C46B . . . . 10.3(15) ?
    C38 P4 C45B C46B . . . . 120.5(13) ?
    Ag3 P4 C45B C46B . . . . -116.7(12) ?
    C39 P4 C45B C50B . . . . -173.9(14) ?
    C38 P4 C45B C50B . . . . -63.7(15) ?
    Ag3 P4 C45B C50B . . . . 59.0(16) ?
    C50B C45B C46B C47B . . . . 1.5(17) ?
    P4 C45B C46B C47B . . . . 177.4(13) ?
    C45B C46B C47B C48B . . . . -1.1(19) ?
    C46B C47B C48B C49B . . . . 3(3) ?
    C47B C48B C49B C50B . . . . -5(3) ?
    C46B C45B C50B C49B . . . . -4(2) ?
    P4 C45B C50B C49B . . . . -179.8(14) ?
    C48B C49B C50B C45B . . . . 5(3) ?
    C57 P5 C51 C52 . . . . 138.9(17) ?
    C63 P5 C51 C52 . . . . 28(2) ?
    Ag3 P5 C51 C52 . . . . -94.9(18) ?
    C57 P5 C51 C56 . . . . -44(2) ?
    C63 P5 C51 C56 . . . . -155.2(17) ?
    Ag3 P5 C51 C56 . . . . 81.9(19) ?
    C56 C51 C52 C53 . . . . 2.3(19) ?
    P5 C51 C52 C53 . . . . 179(2) ?
    C51 C52 C53 C54 . . . . -0.3(18) ?
    C52 C53 C54 C55 . . . . -4(3) ?
    C53 C54 C55 C56 . . . . 7(3) ?
    C54 C55 C56 C51 . . . . -5(3) ?
    C52 C51 C56 C55 . . . . 0(3) ?
    P5 C51 C56 C55 . . . . -177.0(16) ?
    C57 P5 C51B C52B . . . . 159.8(11) ?
    C63 P5 C51B C52B . . . . 50.5(12) ?
    Ag3 P5 C51B C52B . . . . -71.7(12) ?
    C57 P5 C51B C56B . . . . -20.7(16) ?
    C63 P5 C51B C56B . . . . -130.0(14) ?
    Ag3 P5 C51B C56B . . . . 107.9(14) ?
    C56B C51B C52B C53B . . . . -1.0(16) ?
    P5 C51B C52B C53B . . . . 178.6(13) ?
    C51B C52B C53B C54B . . . . 0.0(15) ?
    C52B C53B C54B C55B . . . . 0(3) ?
    C53B C54B C55B C56B . . . . 2(3) ?
    C52B C51B C56B C55B . . . . 2(2) ?
    P5 C51B C56B C55B . . . . -177.3(13) ?
    C54B C55B C56B C51B . . . . -3(3) ?
    C51B P5 C57 C58 . . . . 122.4(8) ?
    C63 P5 C57 C58 . . . . -132.7(5) ?
    C51 P5 C57 C58 . . . . 117.1(9) ?
    Ag3 P5 C57 C58 . . . . -2.7(6) ?
    C51B P5 C57 C62 . . . . -55.6(9) ?
    C63 P5 C57 C62 . . . . 49.3(7) ?
    C51 P5 C57 C62 . . . . -60.9(10) ?
    Ag3 P5 C57 C62 . . . . 179.2(6) ?
    C62 C57 C58 C59 . . . . 3.6(11) ?
    P5 C57 C58 C59 . . . . -174.6(7) ?
    C57 C58 C59 C60 . . . . 0.7(14) ?
    C58 C59 C60 C61 . . . . -4.4(16) ?
    C59 C60 C61 C62 . . . . 3.9(17) ?
    C60 C61 C62 C57 . . . . 0.5(16) ?
    C58 C57 C62 C61 . . . . -4.1(13) ?
    P5 C57 C62 C61 . . . . 173.9(7) ?
    C51B P5 C63 P6 . . . . -173.4(6) ?
    C57 P5 C63 P6 . . . . 79.5(3) ?
    C51 P5 C63 P6 . . . . -171.6(8) ?
    Ag3 P5 C63 P6 . . . . -52.6(3) ?
    P5 C63 P6 C64 . . . . -81.0(3) ?
    P5 C63 P6 C70 . . . . 171.4(3) ?
    P5 C63 P6 Ag1 . . . . 54.5(3) ?
    C70 P6 C64 C65 . . . . -132.3(5) ?
    C63 P6 C64 C65 . . . . 117.6(5) ?
    Ag1 P6 C64 C65 . . . . -12.5(5) ?
    C70 P6 C64 C69 . . . . 44.6(5) ?
    C63 P6 C64 C69 . . . . -65.5(5) ?
    Ag1 P6 C64 C69 . . . . 164.4(4) ?
    C69 C64 C65 C66 . . . . 0.0(9) ?
    P6 C64 C65 C66 . . . . 177.0(5) ?
    C64 C65 C66 C67 . . . . -0.3(11) ?
    C65 C66 C67 C68 . . . . 1.1(13) ?
    C66 C67 C68 C69 . . . . -1.7(12) ?
    C67 C68 C69 C64 . . . . 1.5(11) ?
    C65 C64 C69 C68 . . . . -0.6(10) ?
    P6 C64 C69 C68 . . . . -177.6(5) ?
    C64 P6 C70 C71 . . . . -137.1(5) ?
    C63 P6 C70 C71 . . . . -27.6(5) ?
    Ag1 P6 C70 C71 . . . . 93.0(5) ?
    C64 P6 C70 C75 . . . . 50.0(4) ?
    C63 P6 C70 C75 . . . . 159.5(4) ?
    Ag1 P6 C70 C75 . . . . -79.9(4) ?
    C75 C70 C71 C72 . . . . -0.6(9) ?
    P6 C70 C71 C72 . . . . -173.3(5) ?
    C70 C71 C72 C73 . . . . -0.1(11) ?
    C71 C72 C73 C74 . . . . -0.1(11) ?
    C72 C73 C74 C75 . . . . 0.9(11) ?
    C71 C70 C75 C74 . . . . 1.4(8) ?
    P6 C70 C75 C74 . . . . 174.7(5) ?
    C73 C74 C75 C70 . . . . -1.6(10) ?
    C77 N2 C76 N1 . . . . -176.3(6) ?
    C77 N2 C76 S1 . . . . 4.5(11) ?
    C76 N2 C77 C78 . . . . -152.1(7) ?
    C76 N2 C77 C82 . . . . 32.6(11) ?
    C82 C77 C78 C79 . . . . -1.6(12) ?
    N2 C77 C78 C79 . . . . -177.2(7) ?
    C77 C78 C79 C80 . . . . 0.1(14) ?
    C78 C79 C80 C81 . . . . 0.7(15) ?
    C79 C80 C81 C82 . . . . 0.0(15) ?
    C78 C77 C82 C81 . . . . 2.2(12) ?
    N2 C77 C82 C81 . . . . 177.4(7) ?
    C80 C81 C82 C77 . . . . -1.4(14) ?
loop_
    _geom_hbond_atom_site_label_D
    _geom_hbond_atom_site_label_H
    _geom_hbond_atom_site_label_A
    _geom_hbond_site_symmetry_A
    _geom_hbond_distance_DH
    _geom_hbond_distance_HA
    _geom_hbond_distance_DA
    _geom_hbond_angle_DHA
    N1 H1A I3 . 0.86 2.82 3.633(9) 159
    N2 H2A I3 . 0.86 2.72 3.568(6) 170
    C53 H53 S1 2_646 0.99 2.88 3.67(2) 143
    C13 H13B I3 . 0.99 3.04 3.933(4) 153
_shelx_hkl_file
;
  -1   0   0 -1.4771 0.52434   5
   1   0   0 -1.3453 0.43471   5
  -2   0   0 1076.65 80.8635   5
  -3   0   0 0.54400 1.54086   5
  -4   0   0 106.626 9.52960   5
   4   0   0 121.401 7.27067  13
  -5   0   0 -0.0608 2.05396   5
   5   0   0 -0.1264 0.29287  13
  -6   0   0 104.997 10.9204   5
   6   0   0 142.048 8.18465  13
  -7   0   0 1.55994 2.16339   5
   7   0   0 0.74339 0.43769  13
  -8   0   0 9.82574 2.74308   6
   8   0   0 2.89306 0.58083  13
  -8   0   0 5.44167 1.56562   9
  -8   0   0 6.15720 2.03644  16
  -9   0   0 -0.7189 2.54147   6
  -9   0   0 0.79257 1.55168   9
  -9   0   0 4.68772 1.86093  16
 -10   0   0 418.832 27.8524   6
 -10   0   0 405.205 28.1036   9
 -10   0   0 404.594 32.8341  16
 -11   0   0 6.69269 2.46270  16
 -11   0   0 3.17846 1.75504   9
 -11   0   0 1.27504 2.61749   6
 -12   0   0 93.6530 8.66821  16
 -12   0   0 84.4236 7.33237   6
   0  -1   0 -2.5297 0.11974   3
   0  -1   0 -2.5650 0.07492   8
   0   1   0 -2.2612 0.19355   3
   1  -1   0 684.487 38.8052  13
  -1  -1   0 595.472 46.7865   5
   1  -1   0 634.027 45.3868   3
   1   1   0 585.433 46.7687   5
  -1   1   0 615.989 46.8171   5
   2  -1   0 267.188 16.7138  13
  -2  -1   0 265.312 20.4191   5
   2  -1   0 269.891 16.7013  13
  -2   1   0 268.585 20.4398   5
   3  -1   0 72.4862 5.00466  13
   3  -1   0 79.9794 4.95375  13
  -3  -1   0 79.9595 6.67623   5
  -3   1   0 86.5996 6.67579   5
  -4  -1   0 228.043 19.3221   5
   4  -1   0 254.826 15.5231  13
   4   1   0 263.325 15.4963  13
  -4   1   0 242.035 19.3955   5
  -5  -1   0 206.069 17.9090   5
   5  -1   0 235.313 14.1230  13
   5   1   0 238.155 14.0948  13
  -5   1   0 211.191 17.9726   5
   6  -1   0 5.27690 0.60804  13
  -6  -1   0 5.93595 2.38557   5
   6   1   0 4.70302 0.56442  13
  -6   1   0 5.95877 2.29532   5
  -7  -1   0 789.394 60.4179   5
   7  -1   0 808.516 49.0763  13
   7   1   0 811.575 49.0444  13
  -7   1   0 728.778 60.4098   5
  -8  -1   0 24.0905 3.21867  16
  -8  -1   0 17.2712 2.49870   9
  -8  -1   0 19.2191 3.30322   6
   8  -1   0 16.3222 1.47894  13
  -8   1   0 25.6244 3.35971  16
  -8   1   0 12.4632 3.35346   6
  -8   1   0 16.3626 2.50102   9
   8   1   0 16.7938 1.39453  13
  -9  -1   0 29.4522 3.73511   9
  -9  -1   0 43.9640 4.75745  16
  -9  -1   0 34.7580 4.70924   6
  -9   1   0 36.4469 3.87045   9
  -9   1   0 30.9419 4.53304   6
  -9   1   0 47.7009 4.83146  16
 -10  -1   0 7.33293 2.78380   6
 -10  -1   0 6.94760 1.94927   9
 -10  -1   0 12.1416 2.67141  16
 -10   1   0 11.4101 2.61836  16
 -10   1   0 9.49959 2.13220   9
 -10   1   0 6.15227 2.83092   6
 -11  -1   0 120.339 9.46775   9
 -11  -1   0 127.882 10.0068   6
 -11  -1   0 131.999 11.4643  16
 -11   1   0 126.957 9.66843   9
 -11   1   0 125.555 10.3174   6
 -11   1   0 136.898 11.4910  16
 -12  -1   0 10.1244 2.67811   6
 -12  -1   0 9.01201 2.67871  16
 -12   1   0 9.32085 2.76431   6
 -12   1   0 12.3716 2.87470  16
   0  -2   0 1893.15 126.851   5
   0  -2   0 1688.22 100.281   8
   0  -2   0 1466.14 123.109   3
   0   2   0 1869.71 126.889   5
   0   2   0 1553.26 123.114   3
  -1  -2   0 1389.95 107.227   3
   1  -2   0 1553.80 91.7200  13
  -1  -2   0 1386.14 110.399   5
   1   2   0 1620.23 107.269   3
   1   2   0 1424.03 110.382   5
  -1   2   0 1522.30 108.697   3
  -1   2   0 1425.68 110.457   5
   2  -2   0 376.083 22.0273  13
   2  -2   0 342.845 22.0625  13
  -2  -2   0 328.761 26.7427   5
   2   2   0 357.897 25.7756   3
  -2   2   0 353.945 26.8260   5
  -3  -2   0 577.806 42.4355   5
   3  -2   0 489.602 34.9432  13
   3  -2   0 573.413 34.8924  13
   3   2   0 596.330 40.8494   3
  -3   2   0 566.670 42.4691   5
  -4  -2   0 408.483 31.4923   5
   4  -2   0 404.297 25.6467  13
   4   2   0 412.152 25.6095  13
   4   2   0 419.874 30.0619   3
  -4   2   0 410.801 31.5690   5
  -5  -2   0 221.484 18.6662   5
   5  -2   0 250.344 14.8646  13
  -5   2   0 217.089 18.7456   5
   5   2   0 248.085 14.8090  13
   5   2   0 237.392 17.4614   3
   6  -2   0 82.0521 5.29307  13
  -6  -2   0 83.1795 7.70489   5
   6   2   0 79.9547 5.22815  13
  -6   2   0 84.4924 7.88300   5
  -7  -2   0 1.25283 2.24458   5
   7  -2   0 1.58499 0.52135  13
   7   2   0 1.14961 0.44703  13
  -7   2   0 4.54553 2.41808   5
  -8  -2   0 11.6000 2.10691   9
   8  -2   0 8.67943 1.02557  13
  -8  -2   0 9.30127 2.47319   1
  -8  -2   0 15.8948 2.79168  16
  -8  -2   0 8.26962 2.72002   6
  -8   2   0 9.71438 2.97916   6
  -8   2   0 10.1295 1.92067   9
  -8   2   0 14.8170 2.64768  16
   8   2   0 9.07890 0.96841  13
  -9  -2   0 27.2109 3.94651   6
  -9  -2   0 24.7844 3.69907  16
  -9  -2   0 22.7342 2.90462   9
  -9   2   0 22.2506 2.87767   9
  -9   2   0 23.5927 3.50793  16
  -9   2   0 21.5645 3.90472   6
 -10  -2   0 25.9458 3.21939   9
 -10  -2   0 19.7220 3.62838   6
 -10  -2   0 32.6154 4.35639  16
 -10   2   0 25.2113 3.31245   9
 -10   2   0 36.6722 4.67038  16
 -10   2   0 22.4122 4.13848   6
 -11  -2   0 30.4134 4.20040  16
 -11  -2   0 22.7289 3.53041   6
 -11   2   0 24.0382 4.27697   6
 -11   2   0 35.2365 4.62288  16
 -11   2   0 21.9123 3.09513   9
 -12  -2   0 42.1553 5.27158  16
 -12   2   0 41.9769 5.29909  16
 -12   2   0 39.9727 4.70561   6
 -12   2   0 37.3001 4.07039   9
   0   3   0 2.07564 0.50881  13
   0   3   0 2.84249 0.71261   3
  -1  -3   0 9.91244 1.22020   5
   1   3   0 10.9694 1.10651   5
  -1   3   0 11.1782 1.48241   5
   1   3   0 14.4845 1.10516   3
  -1   3   0 12.3619 1.37696   3
   1   3   0 12.1371 0.77536   8
  -2  -3   0 55.0152 4.95925   5
   2  -3   0 64.1163 3.89552  13
   2   3   0 62.1205 4.55797   3
  -2   3   0 59.8435 5.14880   5
   3  -3   0 1107.14 63.2903  13
  -3  -3   0 1066.63 76.5513   5
   3  -3   0 874.815 63.3447  13
  -3   3   0 1030.00 76.6157   5
   3   3   0 1073.81 74.0139   3
   3   3   0 951.114 63.2527  13
  -4  -3   0 668.642 52.8672   5
   4  -3   0 709.697 43.5044  13
   4   3   0 691.001 43.4687  13
   4   3   0 711.108 50.9023   3
  -4   3   0 709.631 53.0146   5
  -5  -3   0 280.284 22.3793   5
   5  -3   0 295.128 17.9716  13
  -5   3   0 272.689 22.5001   5
   5   3   0 286.022 17.9037  13
   5   3   0 293.327 21.0675   3
   6  -3   0 6.04803 0.75802  13
  -6  -3   0 8.50419 2.42512   5
   6   3   0 6.48225 0.71150  13
  -6   3   0 7.05520 2.46437   5
   7  -3   0 115.727 7.51359  13
  -7  -3   0 116.665 10.3800   5
  -7   3   0 112.412 10.6619   5
   7   3   0 118.273 7.41876  13
  -8  -3   0 313.009 22.7235   1
  -8  -3   0 324.245 21.2272   6
  -8  -3   0 316.780 25.1527  16
  -8  -3   0 312.573 21.4872   9
   8  -3   0 301.428 19.6314  13
  -8   3   0 301.987 21.4149   6
  -8   3   0 310.742 21.5403   9
  -8   3   0 330.585 25.1809  16
   8   3   0 294.362 19.4786  13
  -9  -3   0 38.0202 4.32417   1
  -9  -3   0 31.1370 4.36461  16
  -9  -3   0 30.2181 3.61184   9
  -9  -3   0 32.0819 4.13299   6
  -9   3   0 34.6913 4.48786  16
  -9   3   0 34.2015 4.60141   6
  -9   3   0 31.7157 3.56287   9
 -10  -3   0 17.1318 3.22326   6
 -10  -3   0 21.6359 3.49135  16
 -10  -3   0 17.7160 2.75601   9
 -10   3   0 22.2993 3.57571  16
 -10   3   0 17.1911 2.83499   9
 -10   3   0 20.1337 3.86197   6
 -11  -3   0 41.0346 5.68133  16
 -11   3   0 35.6626 5.26355   6
 -11   3   0 50.4394 5.68792  16
 -11   3   0 48.4773 4.76091   9
 -12  -3   0 5.00558 2.45280  16
 -12   3   0 1.76617 1.79134   9
 -12   3   0 4.77041 2.44658  16
 -12   3   0 1.54356 2.57583   6
   0  -4   0 0.08243 0.43058   5
   0  -4   0 -0.1625 0.47605   8
   0   4   0 -0.8657 0.57558  13
   0   4   0 -1.8713 0.75588   3
  -1  -4   0 202.762 15.9157   5
   1  -4   0 215.926 13.2750  13
  -1   4   0 204.829 15.6388   3
   1   4   0 218.454 15.5219   3
  -1   4   0 202.803 16.0496   5
   1   4   0 201.734 13.2937  13
   1   4   0 225.245 12.5309   8
  -2  -4   0 393.921 29.5196   5
   2  -4   0 387.940 24.4139  13
  -2   4   0 396.266 29.6475   5
   2   4   0 439.937 28.5575   3
   2   4   0 380.754 23.1655   8
   2   4   0 348.519 24.4109  13
   3  -4   0 5.02847 0.64154  13
  -3  -4   0 8.96351 1.57954   5
  -3   4   0 10.7339 1.91780   5
   3   4   0 4.22061 0.64577  13
   4  -4   0 972.818 58.6389  13
  -4  -4   0 901.103 71.0067   5
   4   4   0 917.174 58.6099  13
   4   4   0 964.596 68.5725   3
  -4   4   0 949.663 71.1831   5
   5  -4   0 1.75045 0.53829  13
  -5  -4   0 4.84542 1.89084   5
   5   4   0 1.69757 0.46193  13
  -5   4   0 3.57359 2.10475   5
   6  -4   0 1.61036 0.53717  13
  -6  -4   0 2.48922 1.94163   5
   6   4   0 1.46890 0.40186  13
  -6   4   0 1.83360 2.08933   5
   7  -4   0 0.58603 0.54044  13
  -7  -4   0 1.51208 2.05126   5
   7   4   0 -0.4149 0.37929  13
  -7   4   0 1.27271 2.27225   5
  -8  -4   0 55.6271 5.30037  16
  -8  -4   0 45.3863 5.19710   1
   8  -4   0 47.1854 3.31327  13
  -8  -4   0 43.4809 4.05146   9
  -8   4   0 42.0058 5.00714   6
  -8   4   0 52.5473 5.22648  16
   8   4   0 41.1031 3.03986  13
  -8   4   0 46.4064 4.22634   9
  -9  -4   0 1.53454 2.24529   1
  -9  -4   0 0.38391 1.79935  16
  -9   4   0 2.35221 1.73052   9
  -9   4   0 2.90785 2.19125  16
  -9   4   0 3.00113 2.86969   6
 -10  -4   0 9.64478 2.58562  16
 -10   4   0 3.28472 2.83036   6
 -10   4   0 8.44241 2.18266   9
 -10   4   0 7.74512 2.62208  16
 -11  -4   0 3.12266 2.39970  16
 -11   4   0 2.27396 2.00730   9
 -11   4   0 1.07480 2.88334   6
 -11   4   0 4.70558 2.48645  16
 -12  -4   0 2.64158 2.28155  16
 -12   4   0 0.04231 2.23367  16
 -12   4   0 1.50657 2.53030   6
 -12   4   0 2.15742 1.82613   9
   0  -5   0 -0.5122 0.46713   5
   0   5   0 -1.7124 0.61129  13
   0   5   0 -1.1658 0.94718   3
  -1  -5   0 1043.25 75.0740   5
   1  -5   0 1006.21 62.4556  13
  -1  -5   0 1035.80 59.2886   8
   1   5   0 927.621 59.2986   8
  -1   5   0 1050.26 73.1507   3
   1   5   0 964.451 73.0090   3
   1   5   0 973.463 62.4679  13
  -1   5   0 1021.51 75.2382   5
   2  -5   0 2542.17 159.114  13
  -2  -5   0 2600.94 191.656   5
  -2   5   0 2516.52 191.791   5
   2   5   0 2428.72 159.126  13
   2   5   0 2602.24 151.378   8
  -2   5   0 2660.37 186.166   3
   3  -5   0 29.3749 2.25118  13
  -3  -5   0 35.4979 3.17910   5
   3   5   0 38.4248 2.64665   3
   3   5   0 26.4701 2.25543  13
  -3   5   0 32.7250 3.49464   5
   3   5   0 31.1298 2.02681   8
  -4  -5   0 189.346 14.2472   5
   4  -5   0 186.247 11.4831  13
  -4   5   0 185.782 14.4285   5
   4   5   0 192.198 13.4299   3
   4   5   0 162.483 11.4502  13
   4   5   0 175.157 10.8764   8
  -5  -5   0 75.6586 6.59833   5
   5  -5   0 73.6172 4.89934  13
  -5   5   0 83.9718 7.04730   5
   5   5   0 70.1919 4.83705  13
  -6  -5   0 11.9355 2.43761   5
   6  -5   0 11.7883 1.25021  13
  -6   5   0 12.9317 2.70969   5
   6   5   0 11.5750 1.07687  13
   7  -5   0 0.87169 0.62729  13
   7   5   0 0.40379 0.41372  13
  -7   5   0 0.62821 1.91640   6
   8  -5   0 228.168 14.9420  13
  -8  -5   0 235.854 17.6174   1
  -8  -5   0 233.319 19.2588  16
  -8   5   0 250.347 16.6147   6
  -8   5   0 240.557 16.5368   9
  -8   5   0 237.381 19.2325  16
   8   5   0 220.131 14.6951  13
  -9  -5   0 15.9679 3.02818  16
  -9  -5   0 18.1966 3.49747   1
  -9   5   0 14.7680 3.06348  16
  -9   5   0 13.8074 3.34848   6
  -9   5   0 19.2528 2.85152   9
 -10  -5   0 1.77895 2.14959  16
 -10  -5   0 2.73436 2.61779   1
 -10   5   0 5.75812 2.13773   9
 -10   5   0 0.05946 2.86358   6
 -10   5   0 2.18918 2.36279  16
 -11  -5   0 69.0889 7.30300  16
 -11   5   0 60.7857 6.93889   6
 -11   5   0 73.0182 7.41665  16
 -11   5   0 72.8504 6.40484   9
 -12  -5   0 3.04171 2.34950  16
 -12   5   0 0.82534 2.22669  16
 -12   5   0 0.41044 2.38751   6
 -12   5   0 3.76290 2.01090   9
   0  -6   0 569.805 43.8805   5
   0   6   0 591.988 36.6093  13
   0   6   0 592.647 42.8680   3
  -1  -6   0 787.588 43.9238   8
   1  -6   0 739.798 46.3315  13
   1   6   0 650.954 54.1432   3
  -1   6   0 706.632 46.3576  13
   1   6   0 756.404 46.3477  13
  -1   6   0 783.150 55.7846   5
  -1   6   0 770.976 54.3296   3
  -2  -6   0 289.237 21.8458   5
   2  -6   0 286.408 18.1689  13
   2   6   0 281.632 18.1903  13
  -2   6   0 292.361 22.0423   5
  -2   6   0 290.873 21.4407   3
   2   6   0 289.532 21.2355   3
  -3  -6   0 4.13055 1.25193   5
   3  -6   0 7.03302 0.80513  13
   3   6   0 3.98128 0.46707   8
   3   6   0 6.27745 0.81190  13
  -3   6   0 2.02307 1.54333   5
   3   6   0 2.78575 0.76234   3
  -4  -6   0 -0.3410 1.23012   5
   4  -6   0 1.63806 0.57387  13
  -4   6   0 0.45056 1.64539   5
   4   6   0 2.05015 0.59014  13
   4   6   0 -0.4080 0.51309   3
  -5  -6   0 88.9844 7.94869   5
   5  -6   0 96.9092 6.18818  13
   5   6   0 94.0558 6.13333  13
  -5   6   0 96.3101 8.36111   5
   6  -6   0 59.1087 4.18217  13
  -6  -6   0 60.5777 5.74154   5
   6   6   0 61.5844 4.07110  13
  -6   6   0 63.7595 6.15129   5
  -7  -6   0 58.3770 6.79293   1
  -7  -6   0 79.4321 7.26932  16
   7  -6   0 79.7040 5.24203  13
  -7   6   0 75.4788 6.42184   6
   7   6   0 80.7435 5.02729  13
  -7   6   0 75.7497 7.10894  16
  -8  -6   0 12.9134 3.17369   1
   8  -6   0 3.89460 1.05871  13
  -8  -6   0 7.63223 3.11944  17
  -8  -6   0 9.85613 2.50848  16
  -8   6   0 9.73946 2.22444   9
   8   6   0 6.74554 0.76557  13
  -8   6   0 6.94154 2.79362   6
  -8   6   0 11.6363 2.58271  16
  -9  -6   0 3.16349 2.15735  16
  -9  -6   0 3.22757 2.61428   1
  -9   6   0 3.10004 1.79691   9
  -9   6   0 0.46787 2.67186   6
  -9   6   0 1.23044 2.00401  16
 -10  -6   0 35.6683 4.59899  16
 -10  -6   0 27.0049 4.40725   1
 -10   6   0 20.0781 3.88040   6
 -10   6   0 25.5980 3.50743   9
 -10   6   0 33.5426 4.58002  16
 -11  -6   0 10.6023 3.01862  16
 -11   6   0 10.2476 3.10145  16
 -11   6   0 15.2396 2.81232   9
 -11   6   0 9.25918 3.19702   6
 -12  -6   0 5.74071 2.70797  16
 -12   6   0 8.49931 2.69214   6
 -12   6   0 8.05056 2.28853   9
 -12   6   0 6.51001 2.55631  16
   0   7   0 -1.3976 1.04218   3
   0   7   0 -0.3982 0.67934  13
  -1  -7   0 23.4221 1.51334   8
  -1   7   0 25.7364 2.26493   5
   1   7   0 27.0062 2.48219   3
  -1   7   0 24.2180 2.84892   3
   1   7   0 18.7652 1.95462  13
  -1   7   0 18.0995 1.93790  13
   2  -7   0 1216.69 77.7606  13
  -2  -7   0 1274.46 93.5206   5
  -2   7   0 1262.38 91.1231   3
  -2   7   0 1283.17 93.7624   5
   2   7   0 1268.31 90.9100   3
   2   7   0 1182.42 77.7658  13
   3  -7   0 1011.62 62.1444  13
  -3  -7   0 974.490 74.8461   5
  -3   7   0 990.052 75.0941   5
   3   7   0 978.580 62.1440  13
   3   7   0 1010.17 72.6347   3
   3   7   0 1011.86 58.9387   8
   4  -7   0 7.69082 0.92854  13
  -4  -7   0 7.22706 1.43638   5
   4   7   0 6.29234 0.89021  13
  -4   7   0 6.45910 1.82892   5
   4   7   0 5.74813 0.98314   3
   5  -7   0 51.8781 3.52158  13
  -5  -7   0 49.0597 4.56849   5
  -5   7   0 47.3705 4.97499   5
   5   7   0 48.1925 3.44934  13
   6  -7   0 51.3419 3.82393  13
  -6   7   0 58.4512 5.79975   5
   6   7   0 54.4310 3.71178  13
  -7  -7   0 16.6972 2.85169  16
   7  -7   0 15.8972 1.79142  13
  -7  -7   0 10.0121 3.11312  17
  -7  -7   0 17.4876 3.28003   1
  -7   7   0 14.9072 2.67062  16
  -7   7   0 20.9271 3.01417   6
   7   7   0 14.6688 1.42025  13
  -7   7   0 21.2428 2.73409   9
  -8  -7   0 2.39985 3.09085  17
  -8  -7   0 7.53519 2.49177  16
   8  -7   0 4.97326 1.16389  13
  -8  -7   0 6.21730 2.90985   1
   8   7   0 5.76696 0.75143  13
  -8   7   0 8.04006 2.48905  16
  -8   7   0 8.77645 2.12949   9
  -8   7   0 7.65574 2.50937   6
  -9  -7   0 41.2875 5.47015  16
  -9  -7   0 37.0414 5.81521  17
  -9  -7   0 47.2172 5.73177   1
  -9   7   0 44.1859 5.62508  16
  -9   7   0 52.0958 5.28778   6
  -9   7   0 55.4114 5.09913   9
 -10  -7   0 18.6293 3.76224   1
 -10  -7   0 19.0699 3.47269  16
 -10   7   0 21.4503 3.82621   6
 -10   7   0 20.0549 3.20341   9
 -10   7   0 17.9931 3.57656  16
 -11  -7   0 26.0010 4.00780   1
 -11  -7   0 22.0946 4.00334  16
 -11   7   0 32.5929 3.94868   9
 -11   7   0 23.1322 3.76250   6
 -11   7   0 25.9759 4.17477  16
 -12  -7   0 86.4422 8.78897  16
 -12   7   0 105.986 7.62315   6
 -12   7   0 98.4330 7.52411   9
 -12   7   0 74.6182 8.83945  16
   0  -8   0 1205.55 92.5059   5
   0   8   0 1321.16 90.1747   3
   0   8   0 1180.62 77.0295  13
  -1  -8   0 1339.46 80.6972   8
   1   8   0 1466.12 85.0359  13
  -1   8   0 1348.77 85.0414  13
  -1   8   0 1341.05 99.5637   3
   1   8   0 1246.30 99.3766   3
  -1   8   0 1441.56 102.294   5
   2  -8   0 729.779 45.8140  13
  -2  -8   0 751.201 54.9235   5
  -2   8   0 766.810 55.2386   5
   2   8   0 720.469 45.8064  13
   2   8   0 658.942 53.5161   3
  -2   8   0 769.568 53.8284   3
  -3  -8   0 196.937 14.9235   5
   3  -8   0 193.518 12.4700  13
  -3   8   0 201.187 15.2478   5
   3   8   0 195.450 14.5526   3
   3   8   0 191.712 12.4600  13
  -4  -8   0 16.6029 2.00016   5
   4  -8   0 11.3105 1.37356  13
   4   8   0 18.7591 1.74449   3
   4   8   0 11.7529 1.34207  13
  -4   8   0 15.5913 2.30624   5
   5  -8   0 12.4996 1.38399  13
   5   8   0 11.5198 1.30193  13
  -5   8   0 16.0134 2.74398   5
   6  -8   0 427.548 27.4079  13
  -6   8   0 438.013 33.7601   5
   6   8   0 437.318 27.3299  13
  -7  -8   0 46.5248 5.68279  17
   7  -8   0 53.7816 4.13937  13
  -7  -8   0 54.7927 5.71259  16
  -7  -8   0 52.1844 5.78224   1
   7   8   0 57.7115 3.85466  13
  -7   8   0 58.2471 5.05433   9
  -7   8   0 56.7912 5.72695  16
  -7   8   0 56.8631 5.10799   6
  -8  -8   0 33.6969 4.69493   1
  -8  -8   0 35.1049 4.90949  17
  -8  -8   0 37.9373 4.60460  16
  -8   8   0 36.6530 3.96952   9
  -8   8   0 31.7190 4.44199  16
  -8   8   0 36.2203 4.24727   6
   8   8   0 27.4376 2.28792  13
  -9  -8   0 15.5398 3.15063  16
  -9  -8   0 19.9681 4.35898  17
  -9  -8   0 15.3025 3.70255   1
  -9   8   0 20.5546 3.76399  16
  -9   8   0 21.6633 3.39845   9
  -9   8   0 17.0833 3.29022   6
 -10  -8   0 272.558 21.7496   1
 -10  -8   0 276.284 23.7415  16
 -10   8   0 290.900 23.8353  16
 -10   8   0 303.359 20.1235   6
 -10   8   0 298.822 20.6741   9
 -11  -8   0 8.95635 2.94257  16
 -11  -8   0 4.42519 2.88452   1
 -11   8   0 7.37974 2.81087   6
 -11   8   0 6.32380 2.87375  16
 -12  -8   0 0.68329 2.49281  16
 -12   8   0 2.86703 2.14584   9
 -12   8   0 0.92228 2.42192  16
 -12   8   0 2.17295 2.05963   6
   0   9   0 -0.6013 0.73577  13
   0   9   0 -1.2624 1.17229   3
  -1   9   0 14.0371 1.49619   5
  -1   9   0 7.23863 1.17844  13
   1   9   0 8.37979 1.20009  13
  -1   9   0 13.1727 1.96634   3
   2  -9   0 508.401 31.6399  13
   2   9   0 541.081 31.6394  13
  -2   9   0 458.315 37.2191   3
  -2   9   0 505.071 38.0951   5
   3  -9   0 165.831 9.93913  13
   3   9   0 126.687 11.4760   3
  -3   9   0 147.553 12.0835   5
   3   9   0 173.738 9.90988  13
   4  -9   0 100.596 6.60591  13
   4   9   0 105.583 6.57190  13
   4   9   0 93.5037 7.61432   3
  -4   9   0 94.3817 8.28800   5
   5  -9   0 4.24313 0.96974  13
   5   9   0 3.73362 0.85200  13
  -5   9   0 1.18090 1.65932   5
   6  -9   0 0.02048 0.83507  13
  -6   9   0 1.00347 1.70919   5
   6   9   0 0.18766 0.67261  13
  -7  -9   0 47.7010 6.00773  17
   7  -9   0 55.7996 4.48678  13
  -7  -9   0 60.4065 6.30645  16
  -7  -9   0 59.4272 6.17339   1
  -7  -9   0 64.8474 5.60542   2
  -7  -9   0 51.6461 5.08076  11
  -7   9   0 69.8677 5.57088   9
   7   9   0 61.5540 4.21011  13
  -7   9   0 67.0912 5.56441   6
  -7   9   0 58.3885 6.12210  16
  -8  -9   0 60.1662 6.12833  16
  -8  -9   0 47.4724 6.12475  17
  -8  -9   0 53.3806 6.45966   1
  -8   9   0 57.5044 6.20310  16
  -8   9   0 55.9956 5.57758   6
  -8   9   0 61.4248 5.54131   9
  -9  -9   0 21.7569 4.32328  17
  -9  -9   0 27.5077 4.33418  16
  -9  -9   0 20.1125 4.24370   1
  -9   9   0 32.0151 4.49753  16
  -9   9   0 24.7848 3.71466   6
  -9   9   0 29.0479 3.98408   9
 -10  -9   0 134.322 12.1994  17
 -10  -9   0 132.623 12.4123   1
 -10  -9   0 152.131 13.3691  16
 -10   9   0 159.703 11.3882   6
 -10   9   0 152.662 13.4062  16
 -10   9   0 159.614 11.7850   9
 -11  -9   0 46.3624 6.13888  16
 -11  -9   0 37.1000 5.18906   1
 -11   9   0 46.9719 6.20370  16
 -11   9   0 51.9706 5.29048   6
 -11   9   0 51.3420 5.56316   9
 -12  -9   0 44.0729 5.92704  16
 -12   9   0 63.1241 4.91770   6
 -12   9   0 48.4157 5.34495   9
 -12   9   0 45.4119 6.28755  16
   0  10   0 479.307 36.1787   3
   0  10   0 499.623 30.8697  13
   1  10   0 596.829 46.7864   3
  -1  10   0 631.345 46.9987   3
  -1  10   0 674.192 40.0610  13
   1  10   0 649.266 40.0076  13
  -2  10   0 20.1424 2.07727   5
   2  10   0 15.2502 1.73372  13
   2  10   0 17.2331 2.20199   3
  -2  10   0 13.7953 2.30153   3
   3 -10   0 1544.16 99.1593  13
   3  10   0 1568.47 99.1233  13
  -3  10   0 1658.19 119.532   5
   4 -10   0 436.244 27.4928  13
  -4  10   0 482.731 33.4129   5
   4  10   0 388.333 32.0132   3
   4  10   0 437.637 27.4353  13
   5 -10   0 1.51107 0.95079  13
  -5  10   0 2.56965 1.61543   5
   5  10   0 2.28575 0.79696  13
   6 -10   0 163.255 10.8221  13
  -6  10   0 176.448 13.6945   5
   6  10   0 155.498 10.6854  13
  -7 -10   0 536.349 42.2451  16
  -7 -10   0 449.407 32.2803  11
  -7 -10   0 562.881 37.5398   2
  -7 -10   0 530.188 38.1343   1
  -7 -10   0 474.293 35.8545  17
  -7  10   0 532.918 42.0848  16
  -7  10   0 560.485 36.5673   9
   7  10   0 552.740 33.4515  13
  -7  10   0 572.256 35.0117   6
  -8 -10   0 47.3382 5.56010  16
  -8 -10   0 39.6864 5.25988  17
  -8 -10   0 38.5627 5.44993   1
  -8  10   0 40.5251 4.77922   6
  -8  10   0 50.3559 5.02802   9
  -8  10   0 46.9213 5.53480  16
  -9 -10   0 44.8418 5.95637   1
  -9 -10   0 47.2942 5.85789  16
  -9 -10   0 40.3816 5.48565  17
  -9  10   0 45.5091 5.86128  16
  -9  10   0 46.6898 5.45231   9
  -9  10   0 40.3627 4.89088   6
 -10 -10   0 24.6871 4.85646   1
 -10 -10   0 38.0055 5.50793  17
 -10 -10   0 41.8654 5.70612  16
 -10  10   0 34.5409 4.41057   6
 -10  10   0 48.8518 6.09981  16
 -10  10   0 33.6581 4.54448   9
 -11 -10   0 109.478 9.93399  16
  11 -10   0 85.6939 6.14479  14
 -11 -10   0 82.4349 8.67673   1
 -11  10   0 100.214 7.89848   6
 -11  10   0 103.866 8.70480   9
 -11  10   0 114.686 9.98187  16
 -12 -10   0 5.02763 2.87408  16
 -12  10   0 11.1738 2.15634   6
 -12  10   0 6.15446 2.86539  16
 -12  10   0 5.10153 2.35409   9
   0  11   0 -0.8737 1.15466   3
   0  11   0 -0.1803 0.72257  13
  -1  11   0 276.101 20.8347   3
   1  11   0 259.087 20.6004   3
   1  11   0 281.924 17.5823  13
  -1  11   0 287.845 17.6429  13
   2  11   0 794.759 45.5926  13
  -2  11   0 748.780 54.8254   5
   2  11   0 638.017 53.2379   3
   3  11   0 18.4777 1.80137  13
  -3  11   0 20.2331 2.36996   5
   3  11   0 12.9231 1.90955   3
   4 -11   0 103.255 6.96914  13
   4  11   0 106.155 6.85349  13
  -4  11   0 95.6177 8.47954   5
   5 -11   0 367.840 24.0642  13
  -5  11   0 402.690 29.3591   5
   5  11   0 366.566 23.9718  13
  -6 -11   0 5.20290 2.34447  16
  -6 -11   0 -0.2790 2.31919  17
  -6 -11   0 1.45248 1.74593   2
  -6 -11   0 2.01979 2.37191   1
  -6  11   0 1.84751 1.76137   5
  -6  11   0 1.81252 1.85835  16
   6  11   0 1.73140 0.86215  13
  -7 -11   0 143.410 10.5577   2
  -7 -11   0 131.445 10.8820   1
  -7 -11   0 105.710 9.14013  11
  -7 -11   0 137.679 11.9099  16
  -7 -11   0 121.272 10.4829  17
  -7  11   0 142.693 11.7895  16
  -7  11   0 136.033 9.83302   6
  -7  11   0 140.951 10.5651   9
   7  11   0 134.335 8.85093  13
  -8 -11   0 34.8449 5.07756   1
  -8 -11   0 43.2458 5.30590  17
  -8 -11   0 35.0568 4.20211  11
  -8 -11   0 49.8683 5.68482  16
  -8  11   0 47.0831 5.57772  16
  -8  11   0 36.4348 4.37974   6
  -8  11   0 47.2062 5.06253   9
  -9 -11   0 3.13397 3.09809  17
  -9 -11   0 10.1808 3.50299   1
  -9 -11   0 7.45064 2.88474  16
  -9  11   0 3.93018 2.77411  16
  -9  11   0 8.59523 2.62049   6
  -9  11   0 7.58449 2.88010   9
 -10 -11   0 130.511 12.5238  16
 -10 -11   0 133.748 11.6867   1
 -10 -11   0 131.719 11.2063  17
 -10  11   0 138.151 10.2054   6
 -10  11   0 141.308 11.1625   9
 -10  11   0 135.836 12.5130  16
  11 -11   0 126.862 8.41462  14
 -11 -11   0 150.339 11.7732   1
 -11 -11   0 138.205 13.0042  16
 -11  11   0 145.919 12.8355  16
 -11  11   0 123.409 11.1170   9
 -11  11   0 171.071 10.5992   6
 -12  11   0 14.9379 2.77088   9
   0  12   0 563.544 39.6588   3
   0  12   0 509.968 33.7686  13
   1  12   0 875.611 65.4694   3
  -1  12   0 953.996 65.7191   3
   1  12   0 854.420 55.9391  13
   2  12   0 98.7550 6.91635  13
   2  12   0 109.319 8.22735   3
  -2  12   0 101.734 8.67594   3
  -2  12   0 104.415 8.25409   5
   3  12   0 54.3862 5.06804   3
  -3  12   0 65.1668 5.31595   5
   4  12   0 676.242 41.8165  13
  -4  12   0 654.382 50.5456   5
  -5  12   0 0.48378 1.49095   5
   5  12   0 0.39824 0.74587  13
  -6 -12   0 686.968 46.6801   2
  -6 -12   0 664.968 46.9799   1
  -6 -12   0 611.779 44.2338  17
  -6 -12   0 719.095 52.6009  16
  -6 -12   0 564.105 40.0821  11
  -6  12   0 656.230 43.1429   6
  -6  12   0 690.178 52.3505  16
  -6  12   0 664.632 45.3179   9
   6  12   0 704.062 41.8137  13
  -7 -12   0 8.71524 2.92398   1
  -7 -12   0 16.8546 3.79906  17
  -7 -12   0 17.5014 3.29221  16
  -7 -12   0 13.5707 2.80562   2
  -7 -12   0 12.5107 2.78007  11
   7  12   0 14.3746 1.74353  13
  -7  12   0 20.1365 3.50325  16
  -7  12   0 14.4495 2.58039   6
  -7  12   0 17.7549 3.16067   9
  -8 -12   0 3.02699 2.48076  16
  -8 -12   0 3.39977 2.24335  11
  -8 -12   0 6.71680 3.34726  17
  -8 -12   0 -0.6865 2.76181   1
  -8  12   0 0.53004 1.78444   6
  -8  12   0 4.28672 2.57566  16
  -8  12   0 2.10430 2.61347   9
  -9 -12   0 -1.0157 3.14057   1
  -9 -12   0 3.03692 3.17607  17
   9 -12   0 0.59034 1.07159  14
  -9 -12   0 1.60040 2.67055  16
  -9  12   0 1.75776 2.09977   6
  -9  12   0 1.17215 2.68800  16
  -9  12   0 3.51187 2.92005   9
 -10 -12   0 13.8559 3.88997  17
 -10 -12   0 9.83709 3.79894   1
  10 -12   0 11.6406 1.67314  14
 -10 -12   0 16.4311 4.01616  16
 -10  12   0 13.7223 2.81825   6
 -10  12   0 19.4571 4.16096  16
 -10  12   0 8.63575 3.14164   9
 -11 -12   0 9.47035 3.29399  17
 -11 -12   0 2.14963 2.94909  16
 -11 -12   0 8.58551 3.07668   1
 -11  12   0 3.22684 2.05002   6
 -11  12   0 2.97028 2.69693   9
   0  13   0 -0.3487 0.72007  13
   0  13   0 -0.8368 1.21921   3
   1  13   0 1278.02 96.2255   3
  -1  13   0 1419.36 96.4844   3
   1  13   0 1255.85 82.2433  13
   2  13   0 23.3374 2.31317  13
   2  13   0 25.7928 2.97123   3
  -2  13   0 28.3960 3.48404   3
   3  13   0 48.1063 3.77473  13
   3  13   0 48.2726 4.57846   3
  -3  13   0 55.2465 4.59737   5
  -4  13   0 8.53244 1.78208   5
   4  13   0 4.76539 1.07813  13
   5  13   0 10.1031 1.36490  13
  -5  13   0 7.24115 2.02313   5
  -6 -13   0 41.9962 4.71084   1
  -6 -13   0 40.5264 5.32593  16
  -6 -13   0 25.1065 3.57054  11
  -6 -13   0 31.6447 4.46787  17
  -6 -13   0 38.9034 4.50006   2
  -6  13   0 34.0145 3.74438   6
  -6  13   0 34.4753 4.61132  16
  -6  13   0 41.1766 4.75540   9
   6  13   0 37.2658 3.13320  13
  -7 -13   0 116.336 9.87848  16
   7 -13   0 111.682 6.35728  14
  -7 -13   0 92.0932 8.71393   1
  -7 -13   0 100.291 8.66721   2
  -7 -13   0 106.006 8.79120  17
  -7 -13   0 88.9423 7.42377  11
  -7  13   0 101.718 8.81521   9
  -7  13   0 94.7888 7.74881   6
   7  13   0 94.0771 7.01302  13
  -7  13   0 110.664 9.68670  16
  -8 -13   0 1.61123 2.16455  11
  -8 -13   0 -2.2721 2.82042   1
  -8 -13   0 1.67621 2.70677  16
  -8 -13   0 1.51763 2.71890  17
   8 -13   0 -1.3568 1.00215  14
  -8  13   0 -1.6469 2.37381  16
  -8  13   0 0.79929 2.61136   9
  -8  13   0 -0.8479 1.87684   6
  -9 -13   0 4.30488 3.29105  17
  -9 -13   0 4.97666 3.24495  16
  -9 -13   0 2.36082 2.92410   1
   9 -13   0 2.70467 1.24578  14
  -9  13   0 2.88625 2.96876  16
  -9  13   0 4.57461 2.13156   6
  -9  13   0 1.49072 2.97356   9
 -10 -13   0 8.21216 3.62273  16
 -10 -13   0 16.1502 3.75862  17
  10 -13   0 8.00145 1.48924  14
 -10 -13   0 11.2493 3.58072   1
 -10  13   0 4.65629 2.18569   6
 -10  13   0 0.80852 2.79559   9
 -10  13   0 10.3073 3.73200  16
 -11 -13   0 178.946 13.2307  17
 -11 -13   0 206.847 14.1347   1
 -11  13   0 195.765 12.4826   6
 -11  13   0 137.702 15.2858  16
   0  14   0 217.278 15.6478   3
   0  14   0 190.969 13.1533  13
  -1  14   0 8.43830 1.96973   3
   1  14   0 11.8315 1.42876  13
   1  14   0 10.3121 1.84879   3
   2  14   0 150.612 11.7340   3
  -2  14   0 163.713 12.2349   3
   2  14   0 142.894 9.93347  13
   3  14   0 72.1012 6.53586   3
   3  14   0 85.5925 5.56537  13
   4  14   0 191.980 12.5091  13
  -5 -14   0 19.6147 3.62815  17
  -5 -14   0 22.7509 3.74702   2
  -5  14   0 16.8542 3.77514  16
   5  14   0 21.3553 2.21585  13
  -6 -14   0 196.686 15.4630  16
  -6 -14   0 156.565 11.5567  11
  -6 -14   0 173.826 12.9608  17
   6 -14   0 191.927 10.2859  14
  -6 -14   0 163.383 13.3611   1
  -6 -14   0 152.303 13.4454   2
  -6  14   0 162.516 12.0127   6
  -6  14   0 149.300 13.0409   9
  -6  14   0 175.492 14.8366  16
   6  14   0 196.010 11.5549  13
  -7 -14   0 16.2965 3.40060   2
  -7 -14   0 11.4921 3.01412   1
  -7 -14   0 8.12518 3.17551  17
  -7 -14   0 12.0066 2.74710  11
   7 -14   0 10.5802 1.63258  14
  -7 -14   0 15.0078 3.48624  16
  -7  14   0 16.0736 2.57550   6
  -7  14   0 10.9563 3.07747  16
  -7  14   0 11.9939 3.19259   9
  -8 -14   0 52.2158 5.35367  11
  -8 -14   0 58.1118 7.43947  16
  -8 -14   0 59.0154 6.67001   1
   8 -14   0 58.5292 4.18555  14
  -8 -14   0 59.5543 6.75149  17
  -8  14   0 58.3112 5.32925   6
  -8  14   0 55.2236 6.24401   9
  -8  14   0 60.6434 7.03180  16
  -9 -14   0 19.5091 3.89601   1
  -9 -14   0 14.1734 3.67247  17
   9 -14   0 17.2559 2.01631  14
  -9 -14   0 16.7318 4.46831  16
  -9  14   0 17.5086 2.84533   6
  -9  14   0 17.3303 4.08289  16
  -9  14   0 11.3347 3.57513   9
 -10 -14   0 6.11399 3.19856   1
 -10 -14   0 1.55399 3.12351  17
 -10 -14   0 -3.3680 3.25996  16
 -10  14   0 2.95734 2.01213   6
 -10  14   0 4.52503 3.49547  16
 -10  14   0 -1.3802 2.75604   9
 -11 -14   0 6.58325 3.45106  16
 -11 -14   0 19.7580 3.31573   1
 -11 -14   0 20.2614 3.35434  17
 -11  14   0 19.4438 2.49511   6
 -11  14   0 8.54432 2.91100   9
 -11  14   0 15.8129 3.56551  16
   0  15   0 -1.3713 1.27063   3
  -1  15   0 379.226 27.8451   3
   1  15   0 360.241 27.6080   3
   1  15   0 370.997 23.5461  13
   2  15   0 675.199 48.3096   3
   2  15   0 599.148 41.2007  13
  -2  15   0 695.155 48.7254   3
   3  15   0 0.90453 1.15189   3
   3  15   0 -0.4863 0.74882  13
   4  15   0 2.36606 0.90530  13
  -5 -15   0 1.92174 2.40053  17
  -5 -15   0 -2.0533 1.73697  11
   5 -15   0 -0.5850 1.01348  14
  -5 -15   0 1.98796 2.86043  16
  -5 -15   0 -2.3363 2.14990   2
  -5 -15   0 0.58661 2.01999   1
  -5  15   0 -1.8299 2.29846  16
   5  15   0 0.46732 0.86613  13
  -5  15   0 -1.7001 2.05556   9
  -6 -15   0 16.2021 3.82615  16
  -6 -15   0 16.5539 3.10047   1
   6 -15   0 20.1051 2.04265  14
  -6 -15   0 19.4194 3.57521   2
  -6 -15   0 17.4594 2.91132  11
  -6 -15   0 15.4053 3.36877  17
  -6  15   0 17.4207 3.85481  16
  -6  15   0 22.5108 3.74232   9
   6  15   0 20.0891 2.17975  13
   7 -15   0 57.8268 4.04637  14
  -7 -15   0 48.4784 5.93374   2
  -7 -15   0 51.9736 5.18964  11
  -7 -15   0 59.6933 7.22564  16
  -7 -15   0 55.3568 5.75411   1
  -7 -15   0 56.3070 6.42123  17
  -7  15   0 45.2711 5.81276   9
  -7  15   0 57.6959 6.50844  16
  -7  15   0 53.2160 4.95637   6
   8 -15   0 44.3521 3.66842  14
  -8 -15   0 49.8326 5.77140  17
  -8 -15   0 54.3999 6.10587   1
  -8 -15   0 52.5845 6.98000  16
  -8 -15   0 47.8192 4.78969  11
  -8  15   0 36.7045 5.73632  16
  -8  15   0 38.5627 5.40135   9
  -8  15   0 45.9906 4.59529   6
  -9 -15   0 2.14229 2.94365   1
  -9 -15   0 1.68988 3.07988  17
  -9 -15   0 -1.2782 3.17880  16
  -9 -15   0 3.06427 2.13201  11
  -9  15   0 3.52078 3.44496  16
  -9  15   0 1.69538 1.92901   6
  -9  15   0 -6.0330 2.56771   9
 -10 -15   0 3.45067 3.13363  17
 -10 -15   0 -8.1409 3.07413  16
 -10 -15   0 -3.0062 2.65203   1
 -10  15   0 -5.3625 2.40424   9
 -10  15   0 1.47071 1.89140   6
 -10  15   0 2.26059 3.27139  16
 -11 -15   0 58.2168 5.45961  17
 -11 -15   0 59.2961 5.42834   1
 -11  15   0 40.5343 5.94250  16
 -11  15   0 48.7359 4.30985   6
 -11  15   0 43.5169 5.22976   9
   0  16   0 99.5810 8.23821   3
   1  16   0 29.2226 2.64768  13
  -1  16   0 29.6871 3.59062   3
   1  16   0 28.5219 3.31157   3
   2  16   0 44.6448 3.65184  13
   2  16   0 48.1962 4.46706   3
  -2  16   0 48.8625 5.00936   3
   3  16   0 9.50377 1.34777  13
  -4 -16   0 237.369 18.8119   2
  -4 -16   0 282.733 16.1273  11
  -4  16   0 223.212 20.8277  16
  -5 -16   0 3.57129 3.40534  16
  -5 -16   0 5.16933 2.27749  11
  -5 -16   0 -1.7335 2.36844   2
  -5 -16   0 3.06610 2.26762   1
  -5 -16   0 1.81982 2.29547  17
   5  16   0 3.41999 1.03035  13
  -5  16   0 -1.3985 2.41058  16
  -5  16   0 3.96714 2.80610  15
  -5  16   0 0.77704 1.95116   9
  -6 -16   0 1.40418 2.58217   2
  -6 -16   0 4.65135 2.19619  11
  -6 -16   0 8.89584 3.69158  16
  -6 -16   0 2.05242 2.48414   1
  -6 -16   0 5.64409 2.77390  17
   6  16   0 5.58459 1.28297  13
  -6  16   0 5.69230 2.73350   9
  -6  16   0 5.63612 3.22736  16
  -7 -16   0 13.7880 3.92601   2
  -7 -16   0 20.3234 3.62554   1
  -7 -16   0 19.2309 2.94983  11
  -7 -16   0 25.6755 4.31525  17
  -7 -16   0 14.3180 4.09393  16
  -7  16   0 17.4159 3.88816  16
  -7  16   0 20.5645 2.84761   6
  -7  16   0 19.5368 3.88666   9
  -8 -16   0 20.4969 3.10774  11
  -8 -16   0 20.4198 3.83763   1
  -8 -16   0 24.0806 4.22497  17
  -8 -16   0 17.6173 4.83556  16
  -8  16   0 21.8051 3.01674   6
  -8  16   0 23.0508 4.35683  16
  -8  16   0 20.8092 4.04231   9
  -9 -16   0 63.1384 6.67042  17
  -9 -16   0 41.4782 7.27799  16
  -9 -16   0 67.3226 5.29511  11
  -9 -16   0 71.1892 6.82942   1
  -9  16   0 41.2194 6.62682  16
  -9  16   0 56.1251 6.62986   9
  -9  16   0 63.0343 5.21962   6
 -10 -16   0 -9.0693 2.95456  16
 -10 -16   0 1.45306 2.80851  17
 -10 -16   0 0.54866 2.60649   1
 -10  16   0 -1.7735 1.69840   6
 -10  16   0 -2.5952 2.38348   9
 -10  16   0 -1.8096 3.00788  16
 -11 -16   0 0.16550 2.20676  17
 -11 -16   0 -2.3016 2.80264  16
 -11 -16   0 -0.8103 2.01544   1
 -11  16   0 -1.5217 1.83680   9
 -11  16   0 1.32990 1.36529   6
   0  17   0 1.09535 1.28111   3
  -1  17   0 86.0429 7.50167   3
   1  17   0 86.0526 7.27650   3
   2  17   0 6.94087 1.24659  13
  -2  17   0 3.89037 1.79476   3
   2  17   0 4.98506 1.49167   3
   3  17   0 66.1322 4.87413  13
  -4 -17   0 66.8402 7.04581   2
  -4 -17   0 68.5935 5.19879  12
  -4 -17   0 71.4670 5.62425  11
  -4 -17   0 67.8987 6.35833  17
  -4  17   0 60.9846 7.50747  16
   4  17   0 77.1854 4.80070  14
  -4  17   0 72.7159 6.72387  15
   4  17   0 74.1343 5.20760  13
  -5 -17   0 15.9693 2.86883   1
  -5 -17   0 13.3519 3.13466  17
  -5 -17   0 5.83831 4.12479  16
  -5 -17   0 14.3458 2.60598  11
  -5 -17   0 10.6067 3.23300   2
  -5  17   0 15.5338 2.94618   9
   5  17   0 14.0011 1.82525  13
   5  17   0 15.5173 1.62972  14
  -5  17   0 8.95826 3.40279  15
  -5  17   0 9.64732 3.43973  16
  -6 -17   0 -0.6387 3.02488  16
  -6 -17   0 3.37959 2.98742   2
  -6 -17   0 4.02244 2.25287   1
  -6 -17   0 3.09413 2.63024  17
  -6 -17   0 1.59063 2.16262  11
  -6  17   0 2.38544 3.07583  16
  -6  17   0 -0.7203 2.14427   9
  -6  17   0 1.23296 2.97491  15
  -7 -17   0 56.9757 6.07436  17
  -7 -17   0 38.6957 6.78772  16
  -7 -17   0 51.9429 5.53600   1
  -7 -17   0 49.3368 4.91014  11
  -7 -17   0 42.6190 5.97607   2
  -7  17   0 52.6639 5.84011   9
  -7  17   0 33.3307 5.75246  16
  -8 -17   0 12.0466 4.69703  16
  -8 -17   0 27.5273 4.32755  17
  -8 -17   0 17.6638 3.51644   1
  -8 -17   0 20.1759 3.03100  11
  -8  17   0 14.0198 3.85974  16
  -8  17   0 20.8533 3.91992   9
  -8  17   0 11.9815 2.51210   6
  -9 -17   0 19.8152 5.63434  16
  -9 -17   0 40.1004 3.88005  11
  -9 -17   0 57.3671 5.54351   1
  -9 -17   0 29.8509 4.54403  17
  -9  17   0 40.7749 4.10551   6
  -9  17   0 39.2719 4.85363   9
  -9  17   0 22.2434 4.88380  16
 -10 -17   0 -3.0151 3.37362  16
 -10 -17   0 1.37488 2.67595  17
 -10 -17   0 0.20000 2.43749   1
 -10  17   0 1.52260 1.65635   6
 -10  17   0 -4.4013 2.11805   9
 -10  17   0 -2.1277 2.97549  16
 -11 -17   0 1.48496 1.80133   1
 -11  17   0 -1.1923 1.61091   9
   0  18   0 437.817 32.7742   3
  -1  18   0 218.233 17.2017   3
   1  18   0 225.027 17.0847   3
   2  18   0 93.5757 6.95264  13
   2  18   0 108.625 8.36557   3
  -3 -18   0 94.9344 6.76283  11
  -3 -18   0 87.8383 8.06435   2
  -3 -18   0 95.9404 6.34905  12
   3  18   0 94.9722 5.80943  14
  -3  18   0 104.439 7.99394  15
   3  18   0 88.1264 6.55681  13
  -4 -18   0 33.1751 3.67393  11
  -4 -18   0 28.5906 4.21527   2
  -4 -18   0 27.2374 4.09146  17
  -4 -18   0 27.9916 3.10138  12
  -4  18   0 28.2071 4.31268  15
   4  18   0 25.6775 2.33988  14
  -4  18   0 28.2882 3.53464   9
   4  18   0 29.0534 2.47216   7
   4  18   0 25.3856 2.69090  13
  -5 -18   0 77.0041 7.54915   1
  -5 -18   0 103.905 8.18051  17
  -5 -18   0 82.6334 8.47669   2
  -5 -18   0 89.8373 7.00144  11
  -5  18   0 105.455 7.64514   9
   5  18   0 96.5678 5.65239  14
  -5  18   0 70.1359 8.99679  16
  -5  18   0 75.8788 8.18805  15
   5  18   0 94.7610 6.46429  13
  -6 -18   0 22.5141 3.15946  11
  -6 -18   0 10.5123 4.34237  16
  -6 -18   0 25.2427 3.45803   1
  -6 -18   0 29.2023 4.38165  17
  -6 -18   0 17.2015 3.98012   2
  -6  18   0 34.0497 4.19232   9
  -6  18   0 15.1926 4.08318  16
   6  18   0 25.0123 2.20504  14
  -6  18   0 10.3271 3.71536  15
  -7 -18   0 16.0837 5.41109  16
  -7 -18   0 25.3346 4.98584   2
  -7 -18   0 34.4480 3.87683  11
  -7 -18   0 29.7427 4.72458  17
  -7 -18   0 40.5232 4.58487   1
  -7  18   0 21.0820 4.84495  16
   7  18   0 31.6330 2.61544  14
  -7  18   0 36.3996 4.55355   9
  -8 -18   0 2.56973 4.36296  16
  -8 -18   0 17.0797 3.95774  17
  -8 -18   0 23.8784 3.66516   1
  -8 -18   0 19.3963 2.96684  11
  -8  18   0 20.1740 3.56719   9
  -8  18   0 7.70386 3.55937  16
   8  18   0 13.2956 1.65591  14
  -9 -18   0 24.1503 3.75650   1
  -9 -18   0 21.0642 3.92919  17
  -9 -18   0 21.1198 2.94660  11
   9  18   0 22.0435 2.16499  14
  -9  18   0 27.4563 3.87932   9
  -9  18   0 18.3733 4.26969  16
 -10 -18   0 -2.1258 2.34297  17
 -10 -18   0 -4.5635 3.18537  16
 -10 -18   0 0.45602 2.21211   1
 -10  18   0 -1.5078 1.99688   9
  10  18   0 -0.0707 0.71918  14
 -10  18   0 -1.6523 1.42293   6
   0  19   0 -0.6905 1.12719   3
   1  19   0 22.7877 3.04339   3
  -2 -19   0 25.9909 2.82070  12
  -2 -19   0 17.7273 3.28645   2
  -2 -19   0 26.0352 2.92763  11
   2  19   0 19.9743 2.05672   7
   2  19   0 25.8273 3.07096   3
   2  19   0 24.4493 3.10369  15
  -2  19   0 23.1880 3.43103  15
   2  19   0 23.6536 2.14346  14
  -3 -19   0 170.137 11.0854  11
  -3 -19   0 180.202 13.1537   2
  -3 -19   0 174.579 10.2082  12
  -3 -19   0 154.795 12.2445  17
   3  19   0 165.646 11.6124  15
   3  19   0 165.977 9.87510  14
   3  19   0 145.460 11.1032  13
   3  19   0 174.993 9.26276   7
  -3  19   0 187.282 12.3605  15
  -4 -19   0 44.0370 4.28352  11
  -4 -19   0 36.7924 6.03281  16
  -4 -19   0 46.1497 4.98359  17
  -4 -19   0 41.5837 5.29339   2
  -4 -19   0 42.1976 3.96023  12
   4  19   0 42.7057 3.13760   7
   4  19   0 46.3185 3.21024  14
  -4  19   0 39.6578 4.43991   9
  -4  19   0 40.3714 4.91750  15
  -5 -19   0 9.28747 2.07948  12
  -5 -19   0 10.1920 2.64049   1
  -5 -19   0 12.1361 3.29915  17
  -5 -19   0 8.81289 2.42905  11
  -5 -19   0 7.81667 4.34950  16
  -5 -19   0 8.67160 3.42703   2
  -5  19   0 8.77689 3.51245  15
   5  19   0 10.0423 1.42282  14
  -5  19   0 8.05155 2.52954   9
   5  19   0 9.76591 1.51380   7
  -6 -19   0 8.77402 4.36495  16
  -6 -19   0 20.9463 3.24337   1
  -6 -19   0 21.0191 4.07077   2
  -6 -19   0 19.5681 4.07104  17
  -6 -19   0 29.3187 3.58066  11
   6  19   0 17.9061 1.87619  14
  -6  19   0 15.6773 4.06106  16
  -6  19   0 12.5984 3.87746  15
  -6  19   0 23.8089 3.61910   9
  -7 -19   0 -0.3915 3.41459   2
  -7 -19   0 6.28653 2.34931  11
  -7 -19   0 2.37768 2.54107   1
  -7 -19   0 8.03088 3.38354  17
  -7 -19   0 3.40685 4.23446  16
   7  19   0 6.88344 1.23131  14
  -7  19   0 5.03460 3.48752  16
  -7  19   0 3.37096 2.39377   9
  -8 -19   0 5.62088 2.23570  11
  -8 -19   0 8.51837 2.96567   1
  -8 -19   0 2.58517 3.11814  17
  -8 -19   0 -2.4908 3.94870  16
   8  19   0 3.29482 1.08668  14
  -8  19   0 3.85183 2.64768   9
  -9 -19   0 113.399 9.33021  17
  -9 -19   0 108.790 9.17584   1
  -9 -19   0 108.096 7.75601  11
   9  19   0 107.426 6.62237  14
  -9  19   0 112.197 9.04085   9
 -10 -19   0 -3.7881 3.03018  16
 -10 -19   0 5.71788 2.19634   1
 -10 -19   0 5.01547 2.50146  17
 -10  19   0 3.77540 1.94679   9
  10  19   0 5.06102 0.88854  14
   0 -20   0 795.089 44.2837  12
   0 -20   0 768.735 56.2306   2
   0  20   0 800.162 41.5787   7
   0  20   0 860.149 51.3356  15
  -1 -20   0 195.234 12.1052  12
   1 -20   0 188.685 12.1417  12
  -1 -20   0 229.242 15.4072   2
   1 -20   0 218.267 15.2409   2
  -1 -20   0 187.729 12.8999  11
  -1  20   0 209.281 14.0550  15
   1  20   0 190.018 11.8019  14
  -1  20   0 212.301 11.1137   7
   1  20   0 221.159 11.1466   7
   1  20   0 192.662 13.8297  15
  -2 -20   0 195.884 15.5659   2
  -2 -20   0 202.130 13.3082  11
  -2 -20   0 207.173 12.3290  12
   2 -20   0 199.974 12.3694  12
   2  20   0 196.144 11.2725   7
  -2  20   0 228.584 14.4895  15
  -2  20   0 207.058 11.3180   7
   2  20   0 219.965 12.1258  14
   2  20   0 216.082 14.1433  15
  -3 -20   0 59.8503 5.70382  17
  -3 -20   0 57.5169 4.60140  12
  -3 -20   0 53.0039 5.83639   2
  -3 -20   0 60.9401 5.15794  11
   3  20   0 52.0296 3.78563   7
   3  20   0 58.5672 3.89992  14
   3  20   0 55.3528 5.03458  15
  -3  20   0 67.1868 6.05110  15
  -4 -20   0 235.962 20.5009  16
  -4 -20   0 231.154 17.6963   2
  -4 -20   0 235.869 13.7325  12
  -4 -20   0 230.391 16.7350  17
  -4 -20   0 236.461 15.1607  11
   4  20   0 206.386 15.2384  13
  -4  20   0 248.357 16.6186  15
  -4  20   0 241.732 16.6909   9
   4  20   0 234.465 12.6066   7
   4  20   0 238.404 13.5760  14
  -5 -20   0 19.5526 3.68935  17
  -5 -20   0 16.8018 3.91651   2
  -5 -20   0 13.2978 2.86636   1
  -5 -20   0 13.8061 2.35059  12
  -5 -20   0 16.9950 3.07006  11
  -5 -20   0 12.1418 4.72820  16
  -5  20   0 14.9037 2.89562   9
   5  20   0 17.0387 1.87165   7
  -5  20   0 11.3218 3.64558  15
   5  20   0 16.4051 1.77731  14
  -6 -20   0 11.6166 4.73665  16
  -6 -20   0 12.7678 2.65606  11
  -6 -20   0 10.0447 3.19642  17
  -6 -20   0 11.3501 2.77436   1
  -6 -20   0 14.7240 4.09471   2
   6  20   0 12.2884 1.59877  14
  -6  20   0 13.7127 2.97286   9
  -6  20   0 12.1598 3.73592  15
  -7 -20   0 1.17364 2.19380  11
  -7 -20   0 1.61291 2.90902  17
  -7 -20   0 -5.2013 2.95927   2
  -7 -20   0 1.79703 2.45105   1
  -7 -20   0 -3.4971 3.99854  16
   7  20   0 1.58777 1.04135  14
  -7  20   0 -0.3318 2.31569   9
  -8 -20   0 49.3130 5.31509   1
  -8 -20   0 33.4667 4.87473  17
  -8 -20   0 46.7553 4.43862  11
  -8  20   0 43.4292 5.13163   9
   8  20   0 38.3023 3.10178  14
  -9 -20   0 7.99478 2.03820  11
  -9 -20   0 7.00144 2.55590   1
  -9 -20   0 4.94925 2.81226  17
  -9 -20   0 -0.1353 3.59205  16
   9  20   0 3.25889 0.94388  14
  -9  20   0 4.01498 2.19839   9
 -10 -20   0 -1.2946 2.75827  16
 -10 -20   0 0.36693 2.01168  17
 -10 -20   0 0.48271 1.77857   1
 -10  20   0 2.56832 1.60895   9
  10  20   0 0.55460 0.63790  14
   0 -21   0 1.53944 1.72852  12
   0 -21   0 -1.1172 1.92516   2
   0  21   0 -0.1050 0.97618   7
   0  21   0 2.08301 1.84325  15
   1 -21   0 20.9274 3.21853   2
  -1 -21   0 16.9542 2.52307  12
  -1 -21   0 20.7264 2.54742  11
   1 -21   0 18.6065 2.68405  12
  -1 -21   0 20.7698 3.18680   2
   1  21   0 18.5709 1.79703  14
   1  21   0 20.1316 1.98487   7
   1  21   0 19.1716 2.78787  15
  -1  21   0 19.0324 3.11775  15
  -1  21   0 18.8310 1.96236   7
  -2 -21   0 18.8125 2.61453  12
  -2 -21   0 16.2940 3.22306   2
  -2 -21   0 17.1446 2.67581  11
   2 -21   0 15.2690 2.42531  12
   2  21   0 10.0412 2.40517  15
  -2  21   0 14.2166 1.80904   7
  -2  21   0 13.9983 2.86104  15
   2  21   0 14.5053 1.65247  14
   2  21   0 16.9625 1.83422   7
  -3 -21   0 268.282 16.8854  11
  -3 -21   0 256.521 19.6672   2
  -3 -21   0 268.121 15.4420  12
  -3 -21   0 255.996 18.5486  17
   3  21   0 265.127 17.7703  15
   3  21   0 256.916 14.2194   7
   3  21   0 273.853 15.3564  14
  -3  21   0 279.120 18.3076  15
  -4 -21   0 78.3857 7.34246   2
  -4 -21   0 72.8758 5.63292  12
  -4 -21   0 77.5495 8.73330  16
  -4 -21   0 75.7769 6.13735  11
  -4 -21   0 75.3988 7.08641  17
   4  21   0 73.4775 4.75498   7
   4  21   0 74.7908 4.93908  14
  -4  21   0 83.5548 7.36976  15
  -4  21   0 75.2048 6.44502   9
  -5 -21   0 9.38338 3.19595  17
  -5 -21   0 9.66063 2.51671  11
  -5 -21   0 8.33364 3.19227   2
  -5 -21   0 14.6771 4.93113  16
  -5 -21   0 8.03879 2.05939  12
  -5  21   0 9.86807 2.39768   9
   5  21   0 10.3975 1.51457  14
   5  21   0 9.87225 1.53147   7
  -5  21   0 12.9871 3.71588  15
  -6 -21   0 1.31906 2.27297   1
  -6 -21   0 0.87803 2.95144  17
  -6 -21   0 1.58543 2.28157  11
  -6 -21   0 0.31685 3.17790   2
  -6 -21   0 -3.6859 4.22269  16
  -6  21   0 1.12902 3.00398  15
  -6  21   0 -0.6299 2.07708   9
   6  21   0 1.70772 1.08861  14
  -7 -21   0 -1.0188 2.39907   1
  -7 -21   0 -0.9825 3.91366  16
  -7 -21   0 -0.3081 3.36295   2
  -7 -21   0 2.29310 2.12742  11
  -7 -21   0 1.93463 2.90745  17
   7  21   0 3.43338 1.11423  14
  -7  21   0 0.57612 2.19797   9
  -8 -21   0 106.487 12.5473  16
  -8 -21   0 140.780 10.2763   1
  -8 -21   0 129.480 8.90414  11
  -8 -21   0 129.823 10.1924  17
   8  21   0 120.637 7.55749  14
  -8  21   0 124.398 9.91439   9
  -9 -21   0 105.524 8.67145   1
  -9 -21   0 118.348 8.73035  17
  -9 -21   0 107.811 10.7502  16
  -9 -21   0 110.171 7.49384  11
   9  21   0 100.610 6.39932  14
  -9  21   0 105.207 8.30330   9
 -10 -21   0 20.4680 2.82955  17
 -10  21   0 24.1118 2.83047   9
   0 -22   0 7.73321 2.13185  12
   0 -22   0 5.15258 2.25454   2
   0  22   0 9.57477 2.37021  15
  -1 -22   0 806.788 44.7242  12
   1 -22   0 773.838 56.7464   2
  -1 -22   0 801.799 56.8630   2
   1 -22   0 819.538 44.8312  12
  -1  22   0 844.560 42.0096   7
   1  22   0 769.254 45.6086  14
  -1  22   0 855.950 51.9512  15
   1  22   0 804.148 41.9833   7
   1  22   0 841.470 51.8211  15
  -2 -22   0 81.6683 8.06277   2
  -2 -22   0 94.8846 6.58747  12
  -2 -22   0 98.9766 6.98559  11
   2 -22   0 92.7865 6.65810  12
  -2  22   0 104.573 7.95936  15
   2  22   0 103.033 7.63990  15
   2  22   0 91.0067 5.75064   7
  -2  22   0 89.5307 5.73611   7
   2  22   0 106.520 6.02497  14
  -3 -22   0 34.2287 3.48259  12
  -3 -22   0 46.8407 4.40050  11
  -3 -22   0 37.5178 4.85925   2
   3  22   0 28.9349 2.80114   7
   3  22   0 39.4751 4.14273  15
  -3  22   0 36.4799 4.45586  15
   3  22   0 43.7630 3.09713  14
  -4 -22   0 120.002 10.6828   2
  -4 -22   0 154.784 13.1018  16
  -4 -22   0 129.940 8.38780  12
  -4 -22   0 134.652 10.3441  17
  -4 -22   0 136.289 9.39295  11
   4  22   0 115.560 7.40033   7
  -4  22   0 118.164 9.80698   9
   4  22   0 132.867 7.95067  14
  -4  22   0 147.242 10.5175  15
  -5 -22   0 39.1731 6.47706  16
  -5 -22   0 34.1176 4.93493   2
  -5 -22   0 43.2901 3.90906  12
  -5 -22   0 39.1245 4.31363  11
  -5 -22   0 47.8952 5.32448  17
  -5  22   0 36.0923 4.43441   9
  -5  22   0 36.9536 5.06019  15
   5  22   0 37.0266 3.10345   7
   5  22   0 39.9923 3.19148  14
  -6 -22   0 60.0887 8.22041  16
  -6 -22   0 62.3558 6.27383   1
  -6 -22   0 61.5853 5.66672  11
  -6 -22   0 69.9592 7.26103   2
  -6 -22   0 57.7444 6.58330  17
   6  22   0 62.2004 4.32361   7
   6  22   0 64.6625 4.34394  14
  -6  22   0 64.6840 6.00826   9
  -6  22   0 58.5762 6.30338  15
  -7 -22   0 27.2465 4.40538  17
  -7 -22   0 29.8415 3.77411   1
  -7 -22   0 29.4008 4.72730   2
  -7 -22   0 25.1143 3.38850  11
  -7 -22   0 16.6149 5.55026  16
   7  22   0 25.4060 2.47706  14
  -7  22   0 26.2568 3.58602   9
  -8 -22   0 21.6950 5.15676  16
  -8 -22   0 32.7798 4.36095  17
  -8 -22   0 29.4626 3.70079   1
  -8 -22   0 31.8353 3.39229  11
   8  22   0 29.8461 2.46812  14
  -8  22   0 20.1525 3.29040   9
  -9 -22   0 40.7751 4.34073   1
  -9 -22   0 35.3830 5.13168  16
  -9 -22   0 30.0519 3.93354  17
  -9  22   0 36.6437 3.94431   9
   9  22   0 36.1508 2.62796  14
   0 -23   0 2.95319 1.94873  12
   0 -23   0 1.78610 2.08763   2
   0  23   0 1.83823 2.17571  15
   0  23   0 3.35172 1.31030   7
   1 -23   0 78.1741 6.05449  12
  -1 -23   0 78.3031 5.88412  12
   1 -23   0 73.5947 7.06727   2
  -1 -23   0 84.6578 7.32761   2
  -1  23   0 78.6215 6.73993  15
  -1  23   0 82.4187 5.05313   7
   1  23   0 82.8779 4.99612   7
   1  23   0 75.5070 6.75407  15
   2 -23   0 -1.1554 1.86172  12
  -2 -23   0 1.51268 2.54125   2
  -2 -23   0 2.68065 1.82618  12
   2  23   0 -0.2020 1.11432   7
   2  23   0 0.09716 0.99107  14
  -2  23   0 -1.4475 1.10910   7
   2  23   0 1.19089 1.95207  15
  -2  23   0 0.88286 2.26365  15
  -3 -23   0 17.6339 2.59899  12
  -3 -23   0 17.1848 2.82120  11
  -3 -23   0 14.1850 3.45020   2
   3  23   0 15.1441 1.89168   7
   3  23   0 19.5599 3.07606  15
   3  23   0 22.5643 1.99180  14
  -3  23   0 13.4199 3.13561  15
  -4 -23   0 134.740 11.1483  17
  -4 -23   0 151.359 9.19848  12
  -4 -23   0 151.532 10.1005  11
  -4 -23   0 149.831 11.9229   2
  -4 -23   0 157.680 14.0225  16
  -4  23   0 142.018 11.1197  15
   4  23   0 147.843 8.76653  14
   4  23   0 132.235 8.17383   7
  -5 -23   0 122.549 7.51498  12
  -5 -23   0 111.111 10.0482   2
  -5 -23   0 122.143 12.1860  16
  -5 -23   0 119.170 8.53678  11
  -5 -23   0 110.191 9.48805  17
  -5  23   0 116.710 9.62203  15
  -5  23   0 110.737 9.03209   9
   5  23   0 110.441 7.13237  14
   5  23   0 116.686 6.76279   7
  -6 -23   0 -0.0643 3.02592   2
  -6 -23   0 3.75252 3.03458  17
  -6 -23   0 -1.8870 3.92148  16
  -6 -23   0 0.59915 2.11456  11
  -6  23   0 1.03809 2.04003   9
  -6  23   0 -1.2541 2.59872  15
   6  23   0 2.23156 1.16694  14
   6  23   0 2.61446 1.14482   7
  -7 -23   0 34.1915 3.79780  11
  -7 -23   0 33.6290 4.57119  17
  -7 -23   0 24.1952 5.52933  16
  -7 -23   0 36.7815 4.85469   2
  -7 -23   0 37.6713 4.43839   1
  -7  23   0 35.3954 3.94754   9
   7  23   0 33.1599 2.84053  14
  -8 -23   0 147.796 9.38318  11
  -8 -23   0 145.946 10.5684  17
  -8 -23   0 140.716 10.6901   1
  -8 -23   0 124.676 12.9483  16
   8  23   0 133.179 8.17357  14
  -8  23   0 134.407 10.2335   9
  -9 -23   0 6.40594 2.85581  16
  -9 -23   0 7.24352 2.01400   1
  -9 -23   0 8.76636 2.46528  17
   9  23   0 7.34002 1.01759  14
  -9  23   0 9.33956 1.76965   9
   0 -24   0 345.352 24.1397   2
   0 -24   0 320.200 19.1313  12
   0  24   0 323.875 22.1661  15
   0  24   0 338.501 17.7316   7
  -1 -24   0 359.737 27.8230   2
   1 -24   0 339.231 27.6769   2
  -1 -24   0 404.189 22.0992  12
   1 -24   0 400.625 22.2376  12
  -1  24   0 387.730 20.4816   7
   1  24   0 423.385 25.6430  15
   1  24   0 381.429 20.4791   7
  -1  24   0 411.648 25.6131  15
  -2 -24   0 4.48143 2.58069   2
  -2 -24   0 7.53617 2.11780  12
   2 -24   0 4.68233 2.26648  12
   2  24   0 4.59671 2.33704  15
   2  24   0 4.49697 1.33112   7
   2  24   0 8.62745 1.29937  14
  -2  24   0 7.31499 1.43764   7
  -2  24   0 6.28867 2.61572  15
  -3 -24   0 4.83378 2.34187  11
  -3 -24   0 6.47396 2.09818  12
  -3 -24   0 6.38513 2.77526   2
  -3  24   0 3.93153 2.66984  15
   3  24   0 4.05282 2.07683  15
   3  24   0 3.64431 1.23057  14
   3  24   0 3.88153 1.34992   7
  -4 -24   0 3.69512 1.95251  12
  -4 -24   0 1.30155 3.53662  16
  -4 -24   0 3.23802 2.95735   2
  -4 -24   0 2.21190 2.24359  11
  -4 -24   0 0.65284 2.44839  17
   4  24   0 2.05295 1.21026   7
   4  24   0 -0.6137 1.12579  14
  -4  24   0 -1.0144 2.37409  15
  -5 -24   0 4.58694 2.23274  11
  -5 -24   0 11.3028 4.38367  16
  -5 -24   0 4.67957 1.90796  12
  -5 -24   0 6.15603 2.83322  17
  -5 -24   0 7.42477 2.95553   2
   5  24   0 6.78440 1.41648   7
   5  24   0 5.44239 1.33670  14
  -5  24   0 5.04527 3.04741  15
  -5  24   0 8.36947 2.16856   9
  -6 -24   0 83.1775 9.71201  16
  -6 -24   0 90.1129 6.66253  11
  -6 -24   0 84.3290 8.23118   2
  -6 -24   0 79.4157 7.56157  17
   6  24   0 76.6305 5.01256   7
  -6  24   0 81.0654 6.97507   9
  -6  24   0 79.6333 7.54697  15
   6  24   0 86.4321 5.40130  14
  -7 -24   0 3.44279 2.26940   1
  -7 -24   0 3.84289 2.76914  17
  -7 -24   0 5.18149 3.81707  16
  -7 -24   0 2.43472 2.04331  11
  -7 -24   0 4.07604 2.86325   2
   7  24   0 3.28273 1.14571  14
  -7  24   0 2.70425 1.90930   9
  -8 -24   0 1.95908 1.91639   1
  -8 -24   0 2.80463 3.04079  16
  -8 -24   0 3.70207 2.50651  17
   8  24   0 2.86038 0.93031  14
  -8  24   0 -0.9135 1.38439   9
  -9 -24   0 19.6633 2.70135  17
   9  24   0 17.9941 1.64658  14
   0 -25   0 3.49330 2.07380  12
   0 -25   0 -0.0176 2.31759   2
   0  25   0 -0.0351 2.18542  15
   0  25   0 1.23590 1.23793   7
  -1 -25   0 3.17127 2.00218  12
  -1 -25   0 0.00848 2.41637   2
   1 -25   0 -1.6660 2.19436   2
   1 -25   0 2.30937 2.21232  12
   1  25   0 0.37337 2.21353  15
  -1  25   0 0.64938 1.24370   7
   1  25   0 0.84001 1.28662   7
  -1  25   0 0.76606 2.26722  15
  -2 -25   0 5.13106 2.44985   2
   2 -25   0 3.64255 2.35636  12
  -2 -25   0 2.83614 1.98319  12
   2  25   0 6.11390 1.48851   7
  -2  25   0 4.06083 1.34250   7
  -2  25   0 6.61962 2.82998  15
   2  25   0 5.49922 2.43317  15
  -3 -25   0 11.6405 3.13665   2
  -3 -25   0 13.2852 2.50832  12
   3  25   0 10.7244 2.62804  15
   3  25   0 12.8007 1.81414   7
   3  25   0 11.0719 1.55384  14
  -3  25   0 11.7592 2.98943  15
  -4 -25   0 0.01382 1.77375  12
  -4 -25   0 -1.8272 2.47577   2
  -4 -25   0 0.06244 3.12131  16
   4  25   0 -1.2352 1.09431  14
  -4  25   0 -0.1091 2.50986  15
   4  25   0 -1.0413 1.17396   7
  -5 -25   0 75.4075 7.33486  17
  -5 -25   0 93.4856 9.65771  16
  -5 -25   0 86.3924 7.97779   2
  -5 -25   0 97.5873 6.88189  11
   5  25   0 79.4377 5.18369   7
  -5  25   0 74.6797 7.62615  15
   5  25   0 84.0959 5.46459  14
  -6 -25   0 3.41421 3.78150  16
  -6 -25   0 4.05817 2.88001   2
  -6 -25   0 2.36977 2.69559  17
  -6  25   0 3.05576 1.90461   9
  -6  25   0 5.45456 2.59421  15
   6  25   0 6.25517 1.33862  14
   6  25   0 8.50479 1.31957   7
  -7 -25   0 67.0451 6.41353   2
  -7 -25   0 58.0702 6.13903  17
  -7 -25   0 67.7883 7.84363  16
   7  25   0 62.1482 4.19773  14
  -7  25   0 60.1152 5.30539   9
  -8 -25   0 3.90388 2.77949  16
  -8 -25   0 5.66683 2.27871  17
  -8  25   0 2.01913 1.41626   9
   8  25   0 7.01529 1.02775  14
   0 -26   0 103.584 9.00072   2
   0 -26   0 106.498 7.50124  12
   0  26   0 100.142 8.41537  15
   0  26   0 117.854 6.50834   7
  -1 -26   0 20.8390 3.49832   2
   1 -26   0 17.6752 3.30458   2
  -1 -26   0 17.1262 2.80685  12
   1 -26   0 21.0207 3.11590  12
  -1  26   0 23.9208 3.56375  15
   1  26   0 20.5855 2.23140   7
   1  26   0 18.0418 3.22765  15
  -1  26   0 20.6698 2.09019   7
  -2 -26   0 22.5025 3.00358  12
  -2 -26   0 21.5409 3.55042   2
   2 -26   0 28.6201 3.54690  12
  -2  26   0 25.8286 2.37332   7
   2  26   0 24.0617 2.45215   7
  -2  26   0 25.4314 3.89826  15
   2  26   0 23.6787 3.56353  15
  -3 -26   0 12.7099 3.17158   2
  -3 -26   0 13.6604 2.47280  12
  -3  26   0 9.64780 2.92298  15
   3  26   0 11.1779 2.78308  15
   3  26   0 8.70383 1.37355  14
   3  26   0 10.5035 1.72502   7
  -4 -26   0 -1.3173 2.60155   2
  -4 -26   0 -1.5777 3.31804  16
  -4 -26   0 -0.3843 1.73021  12
   4  26   0 -0.1292 1.19332   7
   4  26   0 -1.5038 1.00940  14
  -4  26   0 -0.8736 2.37991  15
  -5 -26   0 21.4623 3.35968  17
  -5 -26   0 9.79584 3.12410   2
  -5 -26   0 14.4341 4.14355  16
   5  26   0 15.3201 1.80043   7
   5  26   0 17.1863 1.79713  14
  -5  26   0 18.3461 3.27574  15
  -6 -26   0 3.49558 2.51143  17
  -6 -26   0 3.92522 2.71268   2
  -6 -26   0 4.45702 3.36123  16
  -6  26   0 5.46676 2.36463  15
   6  26   0 4.48328 1.14222   7
   6  26   0 2.63451 1.14462  14
  -7 -26   0 39.2503 4.30870  17
  -7 -26   0 40.3926 5.73788  16
   7  26   0 42.6453 3.03031  14
  -7  26   0 39.2110 3.94452   9
  -8 -26   0 10.3604 2.20282  17
  -8 -26   0 9.25473 2.63886  16
   8  26   0 7.55937 1.04054  14
   0 -27   0 -0.4650 2.10488  12
   0 -27   0 1.09257 2.37596   2
   0  27   0 -3.3565 2.23285  15
   0  27   0 1.32661 1.30886   7
   1 -27   0 4.11015 2.23122  12
  -1 -27   0 3.74663 2.27855  12
  -1 -27   0 3.11764 2.49982   2
  -1  27   0 1.94957 2.46908  15
  -1  27   0 2.94523 1.34524   7
   1  27   0 5.81495 2.61803  15
   1  27   0 2.38674 1.34840   7
  -2 -27   0 7.75874 2.40293  12
   2 -27   0 5.28618 2.50144  12
  -2 -27   0 10.1765 2.87288   2
   2  27   0 10.5414 1.67773   7
   2  27   0 7.38377 2.53175  15
  -2  27   0 4.00239 2.75543  15
  -3 -27   0 53.7122 4.52186  12
  -3 -27   0 43.0751 5.16369   2
  -3 -27   0 52.4233 6.69866  16
   3  27   0 41.2743 3.62176   7
   3  27   0 44.2855 4.67491  15
  -3  27   0 44.6906 5.04533  15
  -4 -27   0 -0.7870 3.12523  16
  -4 -27   0 -1.8788 1.64485  12
  -4 -27   0 -0.3731 2.46183   2
   4  27   0 -0.7301 0.95559  14
  -4  27   0 -2.7166 2.29413  15
   4  27   0 1.68237 1.21990   7
  -5 -27   0 4.74693 3.29890  16
  -5 -27   0 2.32758 2.58760   2
   5  27   0 1.62147 1.14884   7
   5  27   0 1.79142 1.07348  14
  -5  27   0 -1.0738 2.17164  15
  -6 -27   0 11.2085 2.82321   2
  -6 -27   0 8.55417 3.33282  16
  -6 -27   0 6.87294 2.49180  17
   6  27   0 6.52327 1.20101  14
   6  27   0 6.96274 1.26642   7
  -6  27   0 7.56214 2.26558  15
  -7 -27   0 5.52151 2.20313  17
  -7 -27   0 6.50520 2.77505  16
   7  27   0 7.62579 1.07901  14
   0 -28   0 2.39318 2.13582  12
   0 -28   0 1.76053 2.45591   2
   0  28   0 3.96886 1.41081   7
   0  28   0 0.61884 2.50248  15
  -1 -28   0 36.4602 3.92259  12
  -1 -28   0 39.5168 4.83473   2
   1 -28   0 40.6871 4.08079  12
   1  28   0 36.7985 3.23530   7
   1  28   0 33.1727 4.15315  15
  -1  28   0 29.8168 4.07096  15
  -1  28   0 38.2115 3.16291   7
   2 -28   0 18.8474 2.92944  12
  -2 -28   0 20.3781 2.97393  12
  -2 -28   0 14.9098 3.31720   2
   2  28   0 19.9643 2.18207   7
  -2  28   0 16.2938 3.38967  15
   2  28   0 21.5853 3.38525  15
  -3 -28   0 55.5168 5.78755   2
  -3 -28   0 50.9081 4.42738  12
  -3 -28   0 50.4637 6.82429  16
   3  28   0 49.8635 5.42479  15
   3  28   0 55.0350 3.85983   7
  -3  28   0 48.5411 5.29059  15
  -4 -28   0 -0.9324 3.10591  16
  -4 -28   0 -0.6492 2.37294   2
  -4 -28   0 -1.4655 1.52109  12
   4  28   0 -0.2249 1.08921   7
  -4  28   0 0.78719 2.33190  15
  -5 -28   0 5.15399 3.09008  16
  -5 -28   0 4.14626 2.51582   2
  -5  28   0 1.35400 2.07537  15
   5  28   0 1.15070 1.07694   7
   5  28   0 1.83567 0.96244  14
  -6 -28   0 30.1093 4.58324  16
  -6 -28   0 43.3582 4.41918   2
  -6 -28   0 34.3382 4.11509  17
   6  28   0 38.7184 2.73682   7
   6  28   0 36.4223 2.73134  14
  -6  28   0 37.2983 4.02917  15
  -7 -28   0 10.7355 2.67662  16
   7  28   0 11.8868 1.52314  10
   7  28   0 11.7498 1.25925  14
   0 -29   0 -3.0920 2.11204   2
   0 -29   0 0.44127 2.17518  12
   0  29   0 -0.9654 2.30081  15
   0  29   0 -0.5507 1.18608   7
   1 -29   0 0.00479 2.16141  12
  -1 -29   0 -2.4102 2.26431   2
  -1 -29   0 -2.4795 2.00046  12
  -1  29   0 1.00365 1.19795   7
   1  29   0 -1.5737 1.25944   7
   1  29   0 0.31110 2.30288  15
  -1  29   0 -3.8490 2.31750  15
  -2 -29   0 193.869 15.0119   2
  -2 -29   0 193.215 11.9331  12
   2 -29   0 203.667 12.2411  12
   2  29   0 205.663 13.9331  15
   2  29   0 196.831 10.9707   7
  -2  29   0 201.551 14.0793  15
  -3 -29   0 7.54189 3.34387  16
  -3 -29   0 3.37547 2.37207   2
   3  29   0 4.74126 2.22144  15
  -3  29   0 6.20745 2.60744  15
  -4 -29   0 8.59182 3.33814  16
  -4 -29   0 6.71674 2.62915   2
  -4 -29   0 5.51641 1.65013  12
  -4  29   0 4.25383 2.44680  15
   4  29   0 4.78311 1.30128  10
   4  29   0 6.65506 1.36925   7
  -5 -29   0 3.46622 2.23461   2
  -5 -29   0 0.58311 2.61289  16
   5  29   0 4.23867 1.22777  10
   5  29   0 3.80667 1.10732   7
  -5  29   0 2.57458 1.93561  15
  -6 -29   0 -0.1314 1.76399   2
  -6 -29   0 1.80795 2.34854  16
   6  29   0 -0.4437 0.96558  10
   6  29   0 -1.7376 0.75762   7
   0 -30   0 24.1373 3.07967  12
   0  30   0 25.9757 3.61215  15
   0  30   0 23.3990 2.23337   7
  -1 -30   0 5.50089 2.36847  12
   1 -30   0 6.83186 2.49633  12
  -1 -30   0 2.84616 2.32179   2
   1  30   0 6.25672 1.44911   7
  -1  30   0 2.51257 1.24466   7
  -1  30   0 8.77122 2.71982  15
   1  30   0 6.48098 2.61134  15
   2 -30   0 63.4192 5.43516  12
  -2 -30   0 61.4579 6.02666   2
  -2 -30   0 60.8976 5.09318  12
   2  30   0 63.0852 6.04734  15
  -2  30   0 54.8744 6.22104  15
   2  30   0 69.6827 4.34260   7
   3 -30   0 17.0257 2.75458  12
  -3 -30   0 13.9137 2.18040  12
  -3 -30   0 21.0460 3.14739   2
  -3 -30   0 18.0878 3.74634  16
  -3  30   0 10.4486 2.81609  15
   3  30   0 18.9413 2.88900  15
   3  30   0 13.3910 1.73557   7
  -4 -30   0 2.43409 1.30684  12
  -4 -30   0 -1.3092 2.52908  16
  -4 -30   0 1.04317 2.14007   2
   4  30   0 1.48313 1.06277   7
  -4  30   0 1.19358 2.03746  15
  -5 -30   0 22.0198 3.52630  16
  -5 -30   0 26.8453 3.05483   2
   5  30   0 25.3656 2.21575   7
  -5  30   0 19.3435 2.71429  15
   5  30   0 19.8051 1.92547  10
   0 -31   0 -2.3669 2.01765  12
   0  31   0 0.57789 1.11797   7
   0  31   0 -2.4152 2.17783  15
  -1 -31   0 30.7344 3.30707  12
   1 -31   0 29.3026 3.32998  12
  -1 -31   0 25.2759 3.44544   2
  -1  31   0 27.3984 2.50413   7
  -1  31   0 25.0380 3.68960  15
   1  31   0 29.8576 3.55703  15
   1  31   0 26.6582 2.36302   7
   2 -31   0 13.0901 2.52854  12
  -2 -31   0 13.4842 2.17895  12
  -2 -31   0 16.8544 3.59859  16
  -2 -31   0 12.2110 2.58777   2
  -2  31   0 14.7426 2.84859  15
   2  31   0 14.8166 2.70500  15
  -3 -31   0 116.983 11.2714  16
  -3 -31   0 128.624 9.76695   2
   3 -31   0 118.497 7.99824  12
  -3 -31   0 125.713 7.54179  12
   3  31   0 121.138 8.98314  15
   3  31   0 132.109 7.10238   7
  -3  31   0 123.048 9.23790  15
  -4 -31   0 0.90550 2.39897  16
  -4 -31   0 0.94227 1.87991   2
   4  31   0 -0.0293 0.92367   7
  -4  31   0 1.11827 1.76861  15
  -5 -31   0 -0.5365 1.96662  16
   5  31   0 0.34807 0.75426   7
   0 -32   0 41.4879 3.79875  12
   0  32   0 49.6275 4.79481  15
   0  32   0 40.0406 3.03706   7
  -1 -32   0 19.7199 2.53298  12
   1 -32   0 14.2772 2.47577  12
  -1  32   0 17.0313 2.87723  15
   1  32   0 14.4200 2.63759  15
   1  32   0 16.1912 1.74988   7
   2 -32   0 116.307 7.64071  12
  -2 -32   0 122.541 9.18688   2
  -2 -32   0 107.103 10.5456  16
  -2 -32   0 118.985 7.39327  12
   2  32   0 118.074 8.63993  15
   2  32   0 123.759 6.72621   7
  -2  32   0 114.280 8.78286  15
   3 -32   0 5.77560 1.90578  12
  -3 -32   0 4.59287 1.96011   2
  -3 -32   0 7.03147 1.50062  12
  -3 -32   0 7.23368 2.70252  16
  -3  32   0 7.19711 2.14822  15
   3  32   0 6.80861 1.20277   7
  -4 -32   0 -1.0381 2.00587  16
   4  32   0 1.89094 0.91111   7
  -4  32   0 -0.8103 1.63010  15
   0 -33   0 3.24114 1.66982  12
   0  33   0 0.02100 0.80783   7
   0  33   0 1.02677 1.78212  15
  -1 -33   0 3.72612 2.63435  16
  -1 -33   0 9.13787 1.89648  12
   1 -33   0 7.80310 1.93443  12
  -1  33   0 7.87322 2.18279  15
   1  33   0 5.34848 1.11732   7
   1  33   0 9.03790 2.05623  15
  -2 -33   0 33.2877 3.25465  12
  -2 -33   0 32.6784 4.78655  16
   2 -33   0 43.2633 3.60838  12
   2  33   0 42.1775 2.87410   7
  -2  33   0 36.2300 4.16096  15
  -3 -33   0 52.9613 5.79124  16
   3  33   0 52.9213 3.45357   7
   0 -34   0 1.56942 1.44231  12
 -12   0   1 2.24529 1.59051   9
 -12   0   1 3.72483 2.31323  16
 -12   0   1 -1.0368 2.07458   6
 -11   0   1 13.5284 3.26359   6
 -11   0   1 13.9131 3.06937  16
 -11   0   1 16.7927 2.56386   9
 -10   0   1 5.82366 2.33447  16
 -10   0   1 2.28121 1.73588   9
 -10   0   1 0.75631 2.53926   6
  -9   0   1 469.822 38.9228  16
  -9   0   1 491.430 32.7946   6
  -9   0   1 507.281 33.4604   9
  -8   0   1 4.06825 1.83340  16
  -8   0   1 2.99907 1.44080   9
  -8   0   1 3.50494 2.43548   6
  -7   0   1 223.187 17.8522   5
   7   0  -1 209.655 13.4796  13
  -6   0   1 0.95676 1.95439   5
   6   0  -1 -0.3889 0.29723  13
   5   0  -1 79.7254 5.17486  13
  -5   0   1 88.3237 7.56895   5
  -4   0   1 1.69634 1.63307   5
  -3   0   1 315.669 24.2456   5
  -2   0   1 1.45712 1.32031   5
  -1   0   1 3640.29 272.988   5
   0   0  -1 -3.9061 0.11186   8
   1   0   1 9999.99 589.364  13
  -1   0  -1 8829.53 706.101   5
   1   0   1 9482.77 689.416   3
   2   0   1 0.00591 0.20698  13
  -2   0  -1 0.19778 1.17795   5
  -3   0  -1 424.990 31.8208   5
   3   0   1 411.693 26.0314  13
   4   0   1 -0.4497 0.28855  13
  -4   0  -1 0.63202 1.55096   5
   5   0   1 721.814 41.4878  13
  -5   0  -1 602.211 50.7436   5
   6   0   1 -0.1323 0.37508  13
  -6   0  -1 0.91900 2.16005   5
   7   0   1 63.2588 4.00658  13
  -7   0  -1 48.1281 6.55895   5
  -8   0  -1 -0.2522 1.35367   9
  -8   0  -1 4.70564 1.99534  16
  -8   0  -1 1.97957 2.35497   6
   8   0   1 -0.3874 0.45120  13
  -9   0  -1 47.5217 5.49008   6
  -9   0  -1 42.5808 4.29303   9
  -9   0  -1 45.9782 5.08039  16
 -10   0  -1 3.15179 1.72666   9
 -10   0  -1 4.00823 2.78877   6
 -10   0  -1 8.32624 2.45791  16
 -11   0  -1 1.66263 2.66272   6
 -11   0  -1 1.52173 2.19719  16
 -11   0  -1 0.96463 1.63267   9
 -12   0  -1 0.69081 2.28791   6
 -12   0  -1 5.88970 2.43635  16
 -12  -1   1 41.8175 5.42520  16
 -12   1   1 39.5283 5.21500  16
 -12   1   1 43.1152 5.02955   6
 -12   1   1 45.5533 4.26409   9
 -11  -1   1 9.85723 2.81539  16
 -11  -1   1 8.65113 2.13198   9
 -11  -1   1 10.6247 2.93187   6
 -11   1   1 9.63069 3.10818   6
 -11   1   1 11.6835 2.32683   9
 -11   1   1 11.8709 2.87625  16
 -10  -1   1 78.4634 7.27280  16
 -10  -1   1 71.6322 6.77715   6
 -10  -1   1 66.3113 5.98710   9
 -10   1   1 79.7047 7.35279  16
 -10   1   1 62.3515 6.95327   6
 -10   1   1 68.8031 6.07510   9
  -9  -1   1 13.9504 2.30493   9
  -9  -1   1 20.1297 3.59224   6
  -9  -1   1 18.1306 2.96374  16
  -9   1   1 16.2969 3.56576   6
  -9   1   1 18.5101 2.95282  16
  -9   1   1 14.7199 2.39362   9
  -8  -1   1 459.242 33.5170  16
   8  -1  -1 418.055 26.2473  13
  -8  -1   1 396.438 28.0019   6
  -8  -1   1 423.971 28.6381   9
  -8   1   1 416.522 28.6648   9
   8   1  -1 399.783 26.1695  13
  -8   1   1 451.506 33.4657  16
  -8   1   1 383.138 28.1518   6
  -7  -1   1 25.2437 3.84769   5
   7  -1  -1 18.3799 1.47909  13
   7   1  -1 19.5783 1.42415  13
  -7   1   1 20.0733 3.77040   5
   6  -1  -1 119.179 7.50369  13
  -6  -1   1 117.165 10.3299   5
   6   1  -1 121.125 7.46589  13
  -6   1   1 111.633 10.2758   5
   5  -1  -1 29.5950 2.01067  13
  -5  -1   1 29.5148 4.06252   5
   5   1  -1 30.2925 1.94712  13
  -5   1   1 30.8069 3.91740   5
   4  -1  -1 3.85776 0.44853  13
   4  -1  -1 4.47970 0.42915  13
  -4  -1   1 4.87681 1.74282   5
  -4   1   1 3.31281 1.75707   5
  -3  -1   1 152.786 12.0941   5
  -3   1   1 154.521 12.1478   5
  -2  -1   1 2.47401 1.26818   5
  -2   1   1 1.82591 1.22482   5
   1  -1  -1 83.9740 5.04497  13
   1  -1  -1 82.3934 5.04490  13
  -1  -1   1 82.5163 6.24587   5
   1   1  -1 76.0881 6.21744   5
  -1   1   1 76.8108 6.27445   5
   0  -1   1 71.0595 4.20138   8
   0  -1  -1 64.7387 4.17432   8
   0  -1  -1 62.1411 5.14122   3
   0  -1   1 56.5026 5.14047   3
   0   1  -1 68.0024 5.15025   3
   0   1  -1 71.1672 4.20013   8
  -1  -1  -1 378.969 28.8996   5
   1  -1   1 376.093 27.9997   3
   1  -1   1 424.841 23.9255  13
   1   1   1 343.233 22.7943   8
   1   1   1 363.150 28.8680   5
  -1   1  -1 373.939 27.9911   3
   1   1   1 419.657 23.9222  13
   1   1   1 397.484 27.9403   3
  -1   1  -1 380.394 28.9173   5
   2  -1   1 822.749 50.1820  13
  -2  -1  -1 772.219 60.6638   5
   2   1   1 840.532 50.1747  13
  -2   1  -1 789.736 60.6805   5
  -3  -1  -1 783.672 61.4632   5
   3  -1   1 810.913 50.7169  13
  -3   1  -1 848.759 61.5272   5
   3   1   1 817.402 50.7051  13
  -4  -1  -1 2573.40 211.934   5
   4  -1   1 2906.97 175.662  13
  -4   1  -1 2882.97 212.035   5
   4   1   1 2948.34 178.997  13
   5  -1   1 198.364 12.0574  13
  -5  -1  -1 173.866 15.4289   5
  -5   1  -1 185.085 15.4551   5
   5   1   1 200.358 12.0397  13
   6  -1   1 1.65271 0.47716  13
  -6  -1  -1 1.92831 2.24671   5
  -6   1  -1 2.68862 2.27428   5
   6   1   1 1.40058 0.42463  13
  -7  -1  -1 487.510 38.5448   5
   7  -1   1 502.603 30.8687  13
  -7   1  -1 469.672 38.5929   5
   7   1   1 505.503 30.8446  13
  -8  -1  -1 381.872 25.9020   9
  -8  -1  -1 377.293 25.6437   6
   8  -1   1 376.614 23.7234  13
  -8  -1  -1 398.582 30.3129  16
  -8   1  -1 401.581 30.3270  16
  -8   1  -1 334.676 25.5366   6
   8   1   1 374.199 23.6831  13
  -8   1  -1 371.095 25.8808   9
  -9  -1  -1 65.3965 6.84039   6
  -9  -1  -1 78.1945 7.17307  16
  -9  -1  -1 71.0522 5.88514   9
  -9   1  -1 55.4083 6.90596   6
  -9   1  -1 69.1651 5.88467   9
  -9   1  -1 78.2221 7.15330  16
 -10  -1  -1 68.9183 7.22281   6
 -10  -1  -1 91.0630 7.93911  16
 -10  -1  -1 74.1812 6.41745   9
 -10   1  -1 88.0517 7.90766  16
 -10   1  -1 77.4575 6.56277   9
 -10   1  -1 68.3193 7.46904   6
 -11  -1  -1 5.98714 2.60159  16
 -11  -1  -1 10.9338 2.86746   6
 -11   1  -1 4.18339 2.92992   6
 -11   1  -1 7.53328 2.61122  16
 -11   1  -1 8.30082 2.10279   9
 -12  -1  -1 23.1007 3.25980   6
 -12  -1  -1 21.3099 3.56394  16
 -12   1  -1 22.6205 3.62238  16
 -12   1  -1 22.7536 3.42499   6
 -12  -2   1 71.5983 7.42314  16
 -12   2   1 75.0175 6.11397   9
 -12   2   1 73.6135 6.62739   6
 -12   2   1 73.0160 7.29990  16
 -11  -2   1 32.2525 4.41873  16
 -11  -2   1 35.4209 3.74955   9
 -11  -2   1 30.0573 3.93743   6
 -11   2   1 36.0061 4.81208   6
 -11   2   1 29.1942 4.28467  16
 -11   2   1 37.6072 4.02999   9
 -10  -2   1 136.187 11.8082  16
 -10  -2   1 125.779 10.2248   6
 -10  -2   1 133.221 10.0153   9
 -10   2   1 123.075 10.6843   6
 -10   2   1 138.982 10.1526   9
 -10   2   1 142.970 11.9286  16
  -9  -2   1 -0.4142 2.14369   6
  -9  -2   1 3.04883 1.66820   9
  -9  -2   1 3.49310 1.98403  16
  -9   2   1 3.95916 2.79889   6
  -9   2   1 2.55500 2.01298  16
  -9   2   1 1.35722 1.42921   9
  -8  -2   1 14.4258 2.63143  16
   8  -2  -1 12.5791 1.27777  13
  -8  -2   1 19.6975 3.08442   6
  -8  -2   1 15.9057 2.31240   9
  -8   2   1 18.3999 3.38236   6
   8   2  -1 10.1395 1.01686  13
  -8   2   1 11.2879 2.42751  16
  -8   2   1 19.8731 2.51405   9
   7  -2  -1 16.5482 1.46416  13
  -7  -2   1 26.0646 3.80939   5
   7   2  -1 18.4132 1.34478  13
  -7   2   1 21.8654 3.85197   5
   6  -2  -1 0.56580 0.37410  13
  -6  -2   1 0.31259 1.76318   5
  -6   2   1 0.19543 1.87326   5
   6   2  -1 0.07417 0.26984  13
   5  -2  -1 20.6292 1.50034  13
  -5  -2   1 16.3158 2.85050   5
  -5   2   1 21.6519 3.31040   5
   5   2  -1 22.8308 1.97341   3
   4  -2  -1 28.0713 1.62921  13
  -4  -2   1 19.1661 2.91061   5
   4  -2  -1 25.6493 1.73270  13
  -4   2   1 18.0999 3.00937   5
   4   2  -1 19.3191 2.02019   3
   3  -2  -1 105.017 6.22854  13
   3  -2  -1 99.2173 6.24235  13
  -3  -2   1 95.2771 8.07579   5
  -3   2   1 92.6796 8.17686   5
   2  -2  -1 153.621 9.44172  13
  -2  -2   1 155.422 11.6822   5
   2  -2  -1 140.264 9.44243  13
  -2   2   1 153.166 11.7830   5
   2   2  -1 154.307 11.0962   3
   1  -2  -1 2053.78 125.237  13
  -1  -2   1 2070.06 150.699   5
   1   2  -1 1911.74 150.690   5
  -1   2   1 1899.64 150.759   5
   1   2  -1 2017.63 119.151   8
   1   2  -1 2118.56 146.533   3
   0  -2   1 3382.18 246.686   3
   0  -2  -1 3137.48 246.601   3
   0  -2   1 3583.59 200.744   8
   0   2  -1 3449.16 200.723   8
   0   2   1 3402.57 246.697   3
  -1  -2  -1 1279.14 99.3498   5
  -1  -2  -1 1282.04 96.4441   3
   1  -2   1 1343.79 96.5061   3
   1  -2   1 1389.40 82.5115  13
   1   2   1 1371.15 82.4659  13
  -1   2  -1 1357.38 99.3955   5
  -1   2  -1 1358.57 96.4585   3
   1   2   1 1226.34 78.4471   8
  -2  -2  -1 990.964 83.2123   5
   2  -2   1 1106.09 68.9526  13
  -2   2  -1 1108.06 83.2742   5
   2   2   1 1197.59 80.6052   3
   2   2   1 1124.53 68.9513  13
  -3  -2  -1 182.700 15.3166   5
   3  -2   1 202.933 12.3989  13
   3   2   1 206.826 12.3837  13
   3   2   1 198.370 14.5006   3
  -3   2  -1 196.069 15.4243   5
   4  -2   1 172.368 10.2413  13
  -4  -2  -1 150.548 12.9233   5
   4   2   1 170.872 10.2108  13
   4   2   1 155.678 11.9834   3
  -4   2  -1 158.457 13.0139   5
   5  -2   1 200.284 12.5413  13
  -5  -2  -1 200.171 15.9614   5
   5   2   1 187.062 12.4970  13
  -5   2  -1 215.146 16.1819   5
  -6  -2  -1 232.239 18.8754   5
   6  -2   1 241.282 14.7579  13
   6   2   1 229.509 14.7033  13
  -6   2  -1 231.203 18.9866   5
  -7  -2  -1 25.3808 4.13904   5
   7  -2   1 27.4766 1.98386  13
  -7   2  -1 19.4373 3.93982   5
   7   2   1 24.7769 1.91152  13
  -8  -2  -1 65.9904 6.08723   1
  -8  -2  -1 65.7181 5.65501   9
  -8  -2  -1 65.0733 6.47699   6
  -8  -2  -1 86.7578 7.06642  16
   8  -2   1 66.1204 4.66194  13
  -8   2  -1 66.5919 5.72839   9
   8   2   1 67.2456 4.56356  13
  -8   2  -1 79.9866 6.76780  16
  -8   2  -1 68.6415 6.52845   6
  -9  -2  -1 79.1355 7.75554  16
  -9  -2  -1 82.1820 7.26829   6
  -9  -2  -1 78.5137 6.43098   9
  -9   2  -1 80.6028 6.42277   9
  -9   2  -1 74.9289 7.65985   6
  -9   2  -1 83.9021 7.68217  16
 -10  -2  -1 54.3700 6.14729  16
 -10  -2  -1 54.1123 5.84539   6
 -10   2  -1 61.9581 6.37693  16
 -10   2  -1 49.7559 6.13004   6
 -10   2  -1 54.7321 5.09458   9
 -11  -2  -1 -0.3885 2.23080   6
 -11  -2  -1 2.45881 2.44373  16
 -11   2  -1 4.26464 1.88049   9
 -11   2  -1 5.60507 2.49030  16
 -11   2  -1 4.21530 2.92589   6
 -12  -2  -1 40.0268 4.96501  16
 -12   2  -1 40.7546 4.98141  16
 -12   2  -1 32.4746 4.40575   6
 -12  -3   1 14.8007 3.05098  16
 -12   3   1 13.2827 2.95585  16
 -12   3   1 16.5617 2.49716   9
 -12   3   1 8.77694 2.94018   6
 -11  -3   1 4.93510 2.51232  16
 -11   3   1 6.54251 3.15079   6
 -11   3   1 4.43952 2.06632   9
 -11   3   1 4.04408 2.42267  16
 -10  -3   1 1.92547 1.72458   9
 -10  -3   1 3.01369 2.24061   6
 -10   3   1 5.43616 2.31879  16
 -10   3   1 3.66829 2.81145   6
 -10   3   1 3.75204 1.91923   9
  -9  -3   1 99.2295 8.18653   1
  -9  -3   1 96.8322 8.67267  16
  -9  -3   1 88.8117 7.24857   9
  -9  -3   1 85.4817 7.52951   6
  -9   3   1 92.2696 7.37618   9
  -9   3   1 87.0816 8.26226   6
  -9   3   1 97.3097 8.69061  16
  -8  -3   1 346.600 25.1183   1
  -8  -3   1 355.359 27.8155  16
   8  -3  -1 336.199 21.7718  13
  -8  -3   1 353.220 23.7806   9
  -8  -3   1 357.002 23.3086   6
  -8   3   1 342.905 23.6325   6
   8   3  -1 321.082 21.5653  13
  -8   3   1 351.289 23.8286   9
  -8   3   1 352.582 27.7414  16
   7  -3  -1 415.035 27.8498  13
  -7  -3   1 459.869 34.6776   5
   7   3  -1 451.465 27.7477  13
  -7   3   1 458.282 35.0172   5
  -6  -3   1 177.477 14.0665   5
   6  -3  -1 168.355 10.8334  13
   6   3  -1 167.939 10.7369  13
  -6   3   1 174.601 14.3235   5
   5  -3  -1 602.327 37.0138  13
  -5  -3   1 586.936 45.2437   5
  -5   3   1 563.313 45.3537   5
   5   3  -1 603.244 43.3774   3
   5   3  -1 606.354 36.9479  13
  -4  -3   1 106.090 8.55440   5
   4  -3  -1 94.3778 6.62193  13
   4  -3  -1 113.280 6.54527  13
  -4   3   1 98.9993 8.61632   5
   4   3  -1 101.013 7.71877   3
  -3  -3   1 10.8133 1.91963   5
   3  -3  -1 12.9320 0.96738  13
   3  -3  -1 13.0075 1.04254  13
  -3   3   1 9.34826 2.05638   5
   3   3  -1 10.3810 1.18491   3
   2  -3  -1 1.65541 0.38355  13
  -2  -3   1 3.33486 1.12612   5
   2  -3  -1 1.43089 0.38953  13
  -2   3   1 3.04519 1.26389   5
   2   3  -1 2.09264 0.35309   8
   2   3  -1 2.13327 0.46703   3
  -1  -3   1 66.3143 4.20657   8
   1  -3  -1 71.3735 4.50980  13
  -1  -3   1 73.3582 5.40307   5
   1   3  -1 64.3836 5.36626   5
  -1   3   1 66.3383 5.55775   5
   1   3  -1 74.2177 5.23330   3
   1   3  -1 71.5773 4.20109   8
   0  -3   1 257.180 14.8752   8
   0   3   1 259.029 18.2922   3
   0   3  -1 248.570 18.7327   5
   0   3   1 240.591 15.6191  13
   0   3  -1 243.519 14.8592   8
   0   3  -1 237.301 18.2961   3
  -1  -3  -1 238.085 16.7039   3
  -1  -3  -1 210.128 17.2454   5
   1  -3   1 236.406 14.3079  13
   1   3   1 235.346 14.3355  13
  -1   3  -1 217.612 17.3070   5
   1   3   1 229.899 16.7255   3
  -1   3  -1 233.162 16.8524   3
   2  -3   1 392.289 23.3956  13
  -2  -3  -1 344.392 28.3239   5
   2   3   1 416.510 27.3310   3
   2   3   1 381.585 23.4032  13
   2   3   1 319.820 22.2771   8
  -2   3  -1 392.714 28.4274   5
   3  -3   1 25.4865 1.74138  13
  -3  -3  -1 27.7019 2.93266   5
   3   3   1 24.7565 1.72662  13
   3   3   1 22.9719 1.99644   3
  -3   3  -1 21.7628 2.83895   5
  -4  -3  -1 53.8960 4.45214   5
   4  -3   1 40.1738 2.81490  13
   4   3   1 36.8048 2.76938  13
  -4   3  -1 51.9726 4.45509   5
   4   3   1 42.9667 3.29384   3
  -5  -3  -1 483.540 37.4925   5
   5  -3   1 508.574 30.5423  13
   5   3   1 485.484 30.4839  13
  -5   3  -1 472.622 37.5594   5
  -6  -3  -1 156.123 12.8961   5
   6  -3   1 156.943 9.81935  13
   6   3   1 150.332 9.74268  13
  -6   3  -1 152.839 12.9868   5
   7  -3   1 360.412 22.5183  13
  -7  -3  -1 350.707 28.2626   5
   7   3   1 356.251 22.4414  13
  -7   3  -1 364.044 28.6078   5
  -8  -3  -1 23.5835 3.42031  16
   8  -3   1 22.7174 1.88536  13
  -8  -3  -1 22.6485 3.44084   1
  -8  -3  -1 25.1415 3.75084   6
  -8   3  -1 22.3998 3.73700   6
  -8   3  -1 21.4749 3.24057  16
   8   3   1 20.4334 1.68515  13
  -8   3  -1 24.6813 2.94270   9
  -9  -3  -1 44.9272 5.06382  16
  -9  -3  -1 36.9826 4.84696   1
  -9  -3  -1 42.9999 4.88389   6
  -9   3  -1 41.3265 4.06100   9
  -9   3  -1 34.1707 5.08190   6
  -9   3  -1 42.8151 5.10466  16
 -10  -3  -1 33.3999 4.31449   6
 -10  -3  -1 42.2585 5.10943  16
 -10   3  -1 35.6051 4.05196   9
 -10   3  -1 28.1407 4.78114   6
 -10   3  -1 43.9364 5.25768  16
 -11  -3  -1 8.20939 2.80490  16
 -11   3  -1 4.07352 3.09676   6
 -11   3  -1 6.85131 2.10535   9
 -11   3  -1 12.4326 3.06961  16
 -12  -3  -1 8.81170 2.63837  16
 -12   3  -1 8.16270 2.04845   9
 -12   3  -1 13.7309 2.78834  16
 -12   3  -1 4.77043 2.79279   6
 -12  -4   1 51.0607 6.15962  16
 -12   4   1 62.7607 6.39060  16
 -12   4   1 41.3080 5.24380   6
 -12   4   1 63.2300 5.26894   9
 -11  -4   1 0.91486 2.32635  16
 -11   4   1 3.99928 2.06251   9
 -11   4   1 -3.4553 2.65512   6
 -11   4   1 2.12705 2.42491  16
 -10  -4   1 44.1427 4.67947   9
 -10  -4   1 51.6315 5.75700  16
 -10   4   1 52.3514 5.90845  16
 -10   4   1 50.8022 5.80874   6
 -10   4   1 51.0249 4.94991   9
  -9  -4   1 36.5456 4.38490  16
  -9  -4   1 28.7019 3.49587   9
  -9  -4   1 29.4168 4.08042   1
  -9   4   1 26.7929 3.96714  16
  -9   4   1 26.0692 4.22068   6
  -9   4   1 31.8411 3.75830   9
  -8  -4   1 182.187 14.2387  16
   8  -4  -1 159.795 10.8452  13
  -8  -4   1 166.487 13.1730   1
  -8  -4   1 165.829 12.0736   9
   8   4  -1 158.500 10.5725  13
  -8   4   1 161.381 12.3610   6
  -8   4   1 182.649 14.2104  16
  -8   4   1 175.325 12.2357   9
  -7  -4   1 39.7560 4.22468   5
   7  -4  -1 24.2366 2.02617  13
   7   4  -1 25.2370 1.81435  13
  -7   4   1 24.8411 3.99436   5
  -6  -4   1 111.119 9.34765   5
   6  -4  -1 105.074 6.92510  13
  -6   4   1 105.774 9.50187   5
   6   4  -1 108.321 6.81429  13
   5  -4  -1 37.1745 2.46373  13
  -5  -4   1 34.5895 3.94784   5
   5   4  -1 37.9819 2.39389  13
   5   4  -1 34.0304 2.42546   8
  -5   4   1 30.8267 4.27896   5
   5   4  -1 32.0687 2.94531   3
  -4  -4   1 324.945 24.6627   5
   4  -4  -1 319.484 20.1104  13
   4   4  -1 310.871 19.1632   8
  -4   4   1 317.217 24.8142   5
   4   4  -1 333.604 23.5730   3
   3  -4  -1 274.105 17.1193  13
  -3  -4   1 283.247 20.9059   5
   3  -4  -1 245.437 17.1627  13
   3   4  -1 274.291 16.2819   8
  -3   4   1 268.827 21.0632   5
   3   4  -1 294.417 20.0617   3
   2  -4  -1 0.44794 0.40289  13
  -2  -4   1 0.14998 0.90631   5
   2   4  -1 0.39068 0.41852   3
   2   4  -1 0.65876 0.27202   8
  -2   4   1 0.21721 1.24537   5
   1  -4  -1 68.2032 4.90573  13
  -1  -4   1 71.8348 4.54021   8
   1   4  -1 76.0712 4.53785   8
  -1   4   1 74.8398 5.80653   3
   1   4  -1 88.1327 5.70921   3
  -1   4   1 76.1357 5.99904   5
   1   4  -1 69.2623 5.74230   5
   0  -4   1 554.590 33.0688  13
   0  -4  -1 580.549 39.7483   5
   0   4   1 568.170 33.0741  13
   0   4  -1 461.927 38.6705   3
   0   4  -1 535.194 39.6959   5
   0   4   1 509.491 38.6825   3
   0   4  -1 497.311 31.4294   8
   1  -4   1 1.51920 0.44117  13
  -1  -4  -1 2.55624 0.65777   5
   1   4   1 0.94248 0.51118  13
  -1   4  -1 1.21949 1.02706   3
  -1   4  -1 1.98076 0.78811   5
  -2  -4  -1 183.706 14.4574   5
   2  -4   1 192.241 11.8984  13
  -2   4  -1 194.546 14.5593   5
   2   4   1 214.738 13.8952   3
  -2   4  -1 200.205 14.0684   3
   2   4   1 173.910 11.9124  13
   2   4   1 160.197 11.2750   8
   3  -4   1 766.953 46.5706  13
  -3  -4  -1 731.755 56.3342   5
  -3   4  -1 727.714 56.4184   5
   3   4   1 739.411 46.5694  13
   3   4   1 768.673 54.4207   3
  -4  -4  -1 352.650 27.3505   5
   4  -4   1 347.561 22.3300  13
   4   4   1 323.736 22.2968  13
   4   4   1 382.460 26.1007   3
  -4   4  -1 379.950 27.5327   5
  -5  -4  -1 246.555 19.5044   5
   5  -4   1 256.239 15.6378  13
  -5   4  -1 249.915 19.6513   5
   5   4   1 239.210 15.5669  13
   6  -4   1 89.8982 5.83091  13
  -6  -4  -1 90.0460 8.05009   5
   6   4   1 86.3400 5.73031  13
  -6   4  -1 91.5182 8.25076   5
  -7  -4  -1 52.3853 5.85996   5
   7  -4   1 52.2707 3.61291  13
   7   4   1 48.7630 3.46354  13
  -7   4  -1 60.5060 6.39519   5
  -8  -4  -1 35.0595 4.07889  16
  -8  -4  -1 22.0179 3.55879   6
   8  -4   1 24.9633 2.14788  13
  -8  -4  -1 18.5660 3.45859   1
   8   4   1 25.4863 1.92756  13
  -8   4  -1 24.2124 4.05768   6
  -8   4  -1 27.1420 3.20395   9
  -8   4  -1 32.3088 3.77294  16
  -9  -4  -1 5.91347 2.17955  16
  -9  -4  -1 9.34279 2.60255   1
  -9  -4  -1 6.66087 2.62284   6
  -9   4  -1 7.44535 1.92358   9
  -9   4  -1 3.06033 2.74134   6
  -9   4  -1 10.5603 2.58688  16
 -10  -4  -1 120.310 9.95407   1
 -10  -4  -1 107.706 10.1144  16
 -10   4  -1 114.070 10.1346  16
 -10   4  -1 99.1175 9.15500   6
 -10   4  -1 109.375 8.63738   9
 -11  -4  -1 -0.9886 2.22493  16
 -11   4  -1 -0.5766 1.82629   9
 -11   4  -1 0.72310 2.75403   6
 -11   4  -1 2.74438 2.45789  16
 -12  -4  -1 98.0238 9.13865  16
 -12   4  -1 91.1453 8.28282   6
 -12   4  -1 97.5849 9.28621  16
 -12   4  -1 104.744 7.75257   9
 -12  -5   1 37.2814 5.31381  16
 -12   5   1 40.1915 4.31045   9
 -12   5   1 38.8894 4.51630   6
 -12   5   1 37.8404 5.39546  16
 -11  -5   1 -0.6142 2.25168  16
 -11   5   1 2.98173 2.82110   6
 -11   5   1 1.33923 2.40815  16
 -11   5   1 4.19545 2.17909   9
 -10  -5   1 33.5110 4.44998   1
 -10  -5   1 23.1993 4.04513  16
 -10   5   1 33.8196 3.81193   9
 -10   5   1 26.0322 4.15675  16
 -10   5   1 27.8589 4.46129   6
  -9  -5   1 0.64239 1.95439  16
  -9  -5   1 -0.3270 1.57695   9
  -9  -5   1 0.17179 2.34448   1
  -9   5   1 1.12268 1.73170   9
  -9   5   1 -0.6151 2.55147   6
  -9   5   1 0.73864 2.00560  16
  -8  -5   1 -1.3146 2.83338  17
  -8  -5   1 5.42364 2.57753   1
  -8  -5   1 2.19110 1.49023   9
   8  -5  -1 2.49316 0.82264  13
  -8  -5   1 3.71723 1.97321  16
  -8   5   1 5.88145 2.68215   6
  -8   5   1 6.66960 1.85518   9
  -8   5   1 3.64851 1.92624  16
   8   5  -1 1.61083 0.41008  13
   7  -5  -1 472.971 29.8183  13
   7   5  -1 479.576 29.6381  13
  -7   5   1 507.315 37.6751   5
  -7   5   1 438.193 31.7352   6
  -6  -5   1 11.6233 2.42294   5
   6  -5  -1 12.0827 1.25665  13
   6   5  -1 13.1331 1.08098  13
  -6   5   1 8.23373 2.43026   5
   5  -5  -1 78.6988 4.91210  13
  -5  -5   1 73.3670 6.54504   5
   5   5  -1 75.1934 5.77148   3
   5   5  -1 71.4042 4.84002  13
  -5   5   1 71.4666 6.92385   5
  -4  -5   1 490.352 35.6668   5
   4  -5  -1 468.619 29.3226  13
   4   5  -1 496.039 34.3208   3
  -4   5   1 479.230 35.8617   5
   4   5  -1 453.127 27.8694   8
   4   5  -1 429.824 29.2768  13
   3  -5  -1 613.522 42.2853  13
   3  -5  -1 696.583 42.2300  13
  -3  -5   1 682.870 51.0236   5
  -3   5   1 657.596 51.1875   5
   3   5  -1 730.848 49.3968   3
   3   5  -1 679.850 40.1164   8
  -2  -5   1 294.950 22.4930   5
   2  -5  -1 286.341 18.6677  13
  -2   5   1 287.190 22.6898   5
   2   5  -1 302.496 17.6693   8
   2   5  -1 317.299 21.8333   3
  -1  -5   1 73.1757 4.51986   8
   1   5  -1 81.1634 5.72679   3
   1   5  -1 68.4616 5.65157   5
  -1   5   1 77.1323 5.87305   3
   1   5  -1 78.2400 4.52909   8
  -1   5   1 73.7856 5.94922   5
   0  -5  -1 236.181 16.8208   5
   0   5  -1 213.977 16.5126   3
   0   5   1 203.098 14.0481  13
   0   5   1 215.233 16.5139   3
   0   5  -1 231.365 16.7649   5
   0   5  -1 223.318 13.3548   8
   1  -5   1 52.8032 3.45633  13
  -1  -5  -1 50.2316 4.07554   5
  -1   5  -1 48.7873 4.48349   3
  -1   5  -1 57.3082 4.25860   5
   1   5   1 51.5015 4.15830   3
   1   5   1 50.2961 3.52319  13
  -2  -5  -1 41.8875 3.57979   5
   2  -5   1 39.9319 2.85312  13
   2   5   1 43.9755 3.31448   3
   2   5   1 37.5170 2.89644  13
  -2   5  -1 43.8467 3.72459   5
  -2   5  -1 45.9187 3.66579   3
   3  -5   1 943.454 57.7929  13
  -3  -5  -1 904.015 69.7828   5
  -3   5  -1 920.905 69.9093   5
   3   5   1 979.795 67.5393   3
   3   5   1 888.093 57.7980  13
   4  -5   1 8.43403 0.89818  13
  -4  -5  -1 9.46404 1.78807   5
  -4   5  -1 7.23446 1.91937   5
   4   5   1 7.30102 0.85573  13
   4   5   1 8.25426 1.06904   3
   5  -5   1 443.664 26.6358  13
  -5  -5  -1 417.203 32.5872   5
  -5   5  -1 416.224 32.7794   5
   5   5   1 419.144 26.5736  13
  -6  -5  -1 65.4224 6.03166   5
   6  -5   1 63.2162 4.20767  13
   6   5   1 58.1530 4.07404  13
  -6   5  -1 63.7902 6.41668   5
  -7  -5  -1 85.4376 7.89794  16
   7  -5   1 90.0835 5.82212  13
   7   5   1 84.7510 5.65265  13
  -7   5  -1 93.0531 7.19329   6
  -7   5  -1 82.5776 7.77206  16
   8  -5   1 60.9036 4.44009  13
  -8  -5  -1 77.4347 6.64529  16
  -8  -5  -1 59.4089 6.08025   1
  -8   5  -1 62.6087 6.09928   6
   8   5   1 59.6012 4.20886  13
  -8   5  -1 65.0223 5.57329   9
  -8   5  -1 68.0523 6.34920  16
  -9  -5  -1 15.7319 3.08376  16
  -9  -5  -1 18.9915 3.40876   1
  -9   5  -1 16.6965 3.87014   6
  -9   5  -1 17.5215 3.16703  16
  -9   5  -1 17.7973 2.85534   9
 -10  -5  -1 5.80637 2.76937   1
 -10  -5  -1 5.24692 2.34458  16
 -10   5  -1 2.98603 3.03145   6
 -10   5  -1 5.84480 2.20754   9
 -10   5  -1 8.17622 2.83678  16
 -11  -5  -1 19.9217 3.65660  16
 -11   5  -1 18.2093 3.49630  16
 -11   5  -1 19.0862 3.05116   9
 -11   5  -1 13.6103 3.33438   6
 -12  -5  -1 20.6755 3.47542  16
 -12   5  -1 17.1578 3.30583   6
 -12   5  -1 18.5986 2.74374   9
 -12   5  -1 16.7236 3.37403  16
 -12  -6   1 38.0520 4.82552  16
 -12   6   1 36.4092 4.34822   6
 -12   6   1 33.3606 3.87680   9
 -12   6   1 35.1125 4.67829  16
 -11  -6   1 4.76928 2.60234  16
 -11   6   1 4.57157 2.58413  16
 -11   6   1 6.88765 2.47201   9
 -11   6   1 5.06188 2.90724   6
 -10  -6   1 39.4483 5.07058  16
 -10  -6   1 32.3424 4.80560   1
 -10   6   1 45.9571 4.62199   9
 -10   6   1 38.7511 5.32427  16
 -10   6   1 30.0002 4.54214   6
  -9  -6   1 13.3142 3.96653  17
  -9  -6   1 14.1387 3.26065   1
  -9  -6   1 18.6329 3.32222  16
  -9   6   1 14.4211 2.73389   9
  -9   6   1 9.88363 3.18254   6
  -9   6   1 15.4974 3.21138  16
  -8  -6   1 17.1678 3.98195  17
  -8  -6   1 21.8497 3.31424  16
  -8  -6   1 12.5013 3.39052   1
  -8   6   1 19.0446 3.00145  16
  -8   6   1 14.7067 2.46532   9
   8   6  -1 14.8238 1.24087  13
  -8   6   1 13.9555 3.05307   6
  -7  -6   1 53.8698 5.56817  16
   7  -6  -1 49.5582 3.63719  13
  -7   6   1 45.9229 5.26086  16
   7   6  -1 51.4839 3.35683  13
  -7   6   1 46.1974 4.77806   6
  -6  -6   1 0.42536 1.46827   5
   6  -6  -1 0.38786 0.57608  13
  -6   6   1 1.42769 1.86357   5
   6   6  -1 0.53279 0.46108  13
   5  -6  -1 189.821 12.0127  13
  -5  -6   1 197.503 14.9163   5
   5   6  -1 171.497 11.9499  13
  -5   6   1 187.216 15.1807   5
   5   6  -1 199.416 14.0733   3
  -4  -6   1 274.321 20.8664   5
   4  -6  -1 271.206 17.1254  13
   4   6  -1 260.006 16.2007   8
   4   6  -1 291.804 20.0460   3
   4   6  -1 256.613 17.0897  13
  -4   6   1 279.226 21.1751   5
   3  -6  -1 248.615 16.8453  13
  -3  -6   1 266.281 20.3864   5
  -3   6   1 261.934 20.6155   5
   3   6  -1 297.537 19.7284   3
   3   6  -1 258.497 15.9201   8
   2  -6  -1 912.816 58.7104  13
  -2  -6   1 951.021 70.6160   5
   2   6  -1 937.764 68.6187   3
   2   6  -1 979.153 55.7252   8
  -2   6   1 926.703 70.8307   5
  -1  -6   1 70.7257 4.25985   8
  -1   6   1 71.3244 5.66675   3
   1   6  -1 69.4450 5.44996   3
  -1   6   1 70.9949 5.62381   5
   1   6  -1 67.1115 4.27130   8
   0  -6  -1 2105.72 155.085   5
   0   6  -1 2053.53 122.581   8
   0   6  -1 2141.68 128.910  13
   0   6  -1 2154.04 155.094   5
   0   6  -1 1962.48 150.728   3
   0   6   1 2149.37 128.911  13
   0   6   1 1925.53 150.729   3
   1  -6   1 107.940 6.26239  13
  -1  -6  -1 91.9833 7.35082   5
  -1   6  -1 96.5140 7.52124   5
   1   6   1 84.2611 7.37244   3
   1   6   1 104.023 6.31001  13
  -1   6  -1 107.329 6.37141  13
  -1   6  -1 80.5627 7.61076   3
   2  -6   1 13.1139 1.34524  13
  -2   6  -1 18.3901 2.07778   5
  -2   6  -1 17.8791 2.24897   3
   2   6   1 11.4895 1.42837  13
  -3  -6  -1 62.9201 5.17904   5
   3   6   1 67.5347 4.17456  13
   3   6   1 59.6468 3.71980   8
   3   6   1 57.5591 4.74387   3
  -3   6  -1 60.3922 5.34677   5
   4  -6   1 796.172 48.2159  13
  -4  -6  -1 758.763 58.3124   5
   4   6   1 763.478 48.2060  13
  -4   6  -1 769.822 58.5265   5
   5  -6   1 646.592 40.7242  13
  -5  -6  -1 668.249 49.4765   5
   5   6   1 620.833 40.6784  13
  -5   6  -1 671.868 49.7551   5
  -6  -6  -1 2.75514 1.72314   5
   6  -6   1 3.27216 0.75495  13
  -6   6  -1 2.51462 2.01211   5
   6   6   1 3.75064 0.64120  13
  -7  -6  -1 223.518 18.2105  16
   7  -6   1 236.906 14.1860  13
  -7  -6  -1 188.527 16.5077   1
  -7   6  -1 223.580 15.4531   6
   7   6   1 230.356 14.0150  13
  -7   6  -1 214.878 18.0267  16
  -8  -6  -1 232.046 18.4386   1
  -8  -6  -1 255.883 20.2289  16
   8  -6   1 248.889 15.7074  13
  -8  -6  -1 229.966 17.8324  17
   8   6   1 222.776 15.4424  13
  -8   6  -1 255.101 20.1159  16
  -8   6  -1 252.851 17.3630   9
  -8   6  -1 267.397 17.3197   6
  -9  -6  -1 164.484 15.1801  16
  -9  -6  -1 185.163 14.1905   1
  -9   6  -1 173.654 13.0684   9
  -9   6  -1 190.969 13.3508   6
  -9   6  -1 182.665 15.2988  16
 -10  -6  -1 72.4197 7.42816   1
 -10  -6  -1 77.8234 7.70855  16
 -10   6  -1 77.1080 6.59250   9
 -10   6  -1 62.6303 7.02805   6
 -10   6  -1 77.9905 7.80580  16
 -11  -6  -1 13.2419 3.11528  16
 -11  -6  -1 6.25993 2.88959   1
 -11   6  -1 8.80594 2.51926   9
 -11   6  -1 13.4721 3.25851  16
 -11   6  -1 6.38764 3.06383   6
 -12  -6  -1 14.4884 3.18574  16
 -12   6  -1 14.1517 2.56049   9
 -12   6  -1 16.0483 3.13968   6
 -12   6  -1 12.7571 3.03991  16
 -12  -7   1 26.6660 4.01378  16
 -12   7   1 24.5077 3.28146   9
 -12   7   1 21.0121 3.87363  16
 -12   7   1 21.2503 3.30956   6
 -11  -7   1 146.717 12.3484   1
 -11  -7   1 146.893 13.5259  16
 -11   7   1 153.967 13.5655  16
 -11   7   1 170.685 11.7752   6
 -11   7   1 150.988 11.7266   9
 -10  -7   1 25.2026 4.02536  16
 -10  -7   1 29.3774 4.54058   1
 -10   7   1 26.8489 3.67656   9
 -10   7   1 25.0916 4.09223   6
 -10   7   1 26.7272 4.35463  16
  -9  -7   1 -0.0269 3.24396  17
  -9  -7   1 2.03211 2.78110   1
  -9  -7   1 2.49090 2.07204  16
  -9   7   1 -1.8551 2.39578   6
  -9   7   1 3.92416 1.87270   9
  -9   7   1 0.65276 2.19269  16
  -8  -7   1 30.0391 3.99950  16
  -8  -7   1 20.1711 3.97037   1
  -8  -7   1 25.9525 4.62360  17
  -8   7   1 32.3590 3.64906   9
  -8   7   1 26.6960 3.69202  16
  -8   7   1 26.1228 3.59955   6
   8   7  -1 22.5638 1.80438  13
  -7  -7   1 23.8015 4.31520   1
   7  -7  -1 32.8592 2.74241  13
  -7  -7   1 30.4304 4.66413  17
  -7  -7   1 34.4196 4.02501  16
   7   7  -1 34.4452 2.38298  13
  -7   7   1 31.9394 3.45169   9
  -7   7   1 28.9455 3.79848   6
  -7   7   1 36.5098 4.15514  16
   6  -7  -1 142.055 9.42324  13
  -6   7   1 141.528 12.1769   5
   6   7  -1 149.774 9.32608  13
   5  -7  -1 27.5646 2.28838  13
  -5  -7   1 32.0841 3.16047   5
  -5   7   1 34.9702 3.68753   5
   5   7  -1 24.4133 2.16670  13
   4  -7  -1 75.4187 5.02865  13
  -4  -7   1 72.6662 6.17597   5
   4   7  -1 80.1881 5.85100   3
   4   7  -1 74.5707 4.98116  13
  -4   7   1 71.6170 6.60548   5
   3  -7  -1 1064.81 64.8659  13
  -3  -7   1 1092.10 78.0864   5
   3   7  -1 1000.32 64.8242  13
  -3   7   1 1073.29 78.3610   5
   3   7  -1 1109.92 61.5452   8
   3   7  -1 895.766 75.7682   3
   2  -7  -1 359.089 23.0691  13
   2   7  -1 378.495 26.9473   3
  -2   7   1 356.101 27.1225   3
  -2   7   1 368.191 27.8733   5
   2   7  -1 369.220 21.7644   8
   2   7  -1 368.562 23.0423  13
   1   7  -1 463.067 36.3901   3
   1   7  -1 491.247 31.1311  13
  -1   7   1 554.809 37.4824   5
  -1   7   1 494.285 31.1570  13
   1   7  -1 469.796 29.4897   8
  -1   7   1 510.214 36.5629   3
   0  -7  -1 6.32608 0.85921   5
   0   7   1 4.49095 1.38675   3
   0   7   1 4.92193 0.93890  13
   0   7  -1 6.36268 0.71751   5
   0   7  -1 6.00144 0.97640  13
   0   7  -1 5.52210 1.33500   3
   1  -7   1 1553.78 94.8625  13
  -1  -7  -1 1526.91 114.030   5
   1   7   1 1623.23 94.9046  13
  -1   7  -1 1534.82 114.188   5
   1   7   1 1449.75 110.923   3
  -1   7  -1 1513.33 94.9139  13
  -1   7  -1 1458.69 111.078   3
   2  -7   1 513.502 30.9345  13
  -2  -7  -1 485.061 37.1567   5
  -2   7  -1 481.311 37.3463   5
  -2   7  -1 467.449 36.3938   3
   2   7   1 515.642 30.9742  13
   3  -7   1 7.50238 0.91483  13
  -3  -7  -1 6.32809 1.23346   5
  -3   7  -1 4.55365 1.55451   5
   3   7   1 4.36986 0.90814   3
   3   7   1 5.85417 0.89909  13
  -4  -7  -1 6.43469 1.42759   5
   4  -7   1 4.45626 0.78939  13
   4   7   1 3.56570 0.79030  13
  -4   7  -1 4.24010 1.78445   5
   4   7   1 4.09620 0.83536   3
  -5  -7  -1 203.169 16.1102   5
   5  -7   1 209.285 13.1119  13
   5   7   1 206.548 13.0767  13
  -5   7  -1 200.627 16.4033   5
   6  -7   1 15.9823 1.77147  13
  -6   7  -1 21.1770 3.17889   5
   6   7   1 18.1049 1.59613  13
  -7  -7  -1 242.813 20.8473  16
   7  -7   1 270.694 16.3838  13
  -7  -7  -1 238.145 19.0288   1
  -7  -7  -1 210.233 18.1399  17
  -7   7  -1 258.715 20.7890  16
  -7   7  -1 286.792 17.7177   6
   7   7   1 263.451 16.2026  13
  -7   7  -1 264.098 18.0124   9
   8  -7   1 13.1811 1.63045  13
  -8  -7  -1 15.7704 3.71856  17
  -8  -7  -1 17.3195 3.42621   1
  -8  -7  -1 16.5753 3.16364  16
   8   7   1 14.0628 1.36006  13
  -8   7  -1 17.6249 2.81584   9
  -8   7  -1 15.7071 2.89109  16
  -8   7  -1 13.7667 2.99109   6
  -9  -7  -1 37.7115 5.34662   1
  -9  -7  -1 52.6530 6.51968  17
  -9  -7  -1 51.3683 5.79000  16
  -9   7  -1 45.3006 5.25974   6
  -9   7  -1 46.2109 5.80567  16
  -9   7  -1 54.8507 5.16810   9
 -10  -7  -1 58.5989 6.61025   1
 -10  -7  -1 53.1088 6.54418  16
 -10   7  -1 56.5967 6.78374  16
 -10   7  -1 60.9732 6.34216   6
 -10   7  -1 61.1227 5.76646   9
 -11  -7  -1 52.4559 6.56357  16
 -11  -7  -1 46.7911 5.97587   1
 -11   7  -1 62.9598 5.85230   9
 -11   7  -1 55.1972 6.61378  16
 -11   7  -1 54.3848 5.99974   6
 -12  -7  -1 6.95051 2.79706  16
 -12   7  -1 8.71886 2.34215   9
 -12   7  -1 4.64982 2.44392   6
 -12   7  -1 7.46245 2.81952  16
 -12  -8   1 3.71232 2.65571  16
 -12   8   1 2.72658 2.70485  16
 -12   8   1 1.38045 2.07042   6
 -12   8   1 2.80721 2.26233   9
 -11  -8   1 42.7314 5.66637   1
 -11  -8   1 59.5061 6.75643  16
 -11   8   1 49.9239 5.74519   6
 -11   8   1 61.1983 5.96733   9
 -11   8   1 56.3238 6.52657  16
 -10  -8   1 7.55875 3.31768   1
 -10  -8   1 5.84198 2.54108  16
 -10  -8   1 1.11535 3.24266  17
 -10   8   1 6.13225 2.44753   9
 -10   8   1 2.27438 2.56273  16
 -10   8   1 5.46921 2.80151   6
  -9  -8   1 87.4261 8.81508   1
  -9  -8   1 88.3724 8.85437  17
  -9  -8   1 89.7351 8.90219  16
  -9   8   1 98.3227 9.05911  16
  -9   8   1 96.9904 7.84049   9
  -9   8   1 98.3286 8.05824   6
  -8  -8   1 4.42693 2.97670   1
  -8  -8   1 10.8155 2.57249  16
  -8  -8   1 5.18513 3.33795  17
   8   8  -1 5.84050 0.75528  13
  -8   8   1 5.33220 2.30749   6
  -8   8   1 7.14473 2.28218   9
  -8   8   1 6.72698 2.31006  16
  -7  -8   1 90.8437 8.54185  17
  -7  -8   1 83.1521 8.61529   1
   7  -8  -1 99.6786 6.75208  13
  -7  -8   1 94.4685 7.77347   2
  -7  -8   1 82.9203 7.30409  11
  -7  -8   1 97.0841 8.83190  16
  -7   8   1 104.946 7.71782   6
   7   8  -1 106.893 6.47607  13
  -7   8   1 101.565 8.77194  16
  -7   8   1 104.530 7.75503   9
   6  -8  -1 298.698 19.6876  13
   6   8  -1 301.072 19.5793  13
  -6   8   1 334.017 24.5117   5
   5  -8  -1 690.592 44.0941  13
   5   8  -1 678.781 44.0286  13
  -5   8   1 745.395 53.6766   5
   4  -8  -1 253.699 15.5145  13
  -4  -8   1 235.110 18.6383   5
   4   8  -1 242.843 15.4441  13
   4   8  -1 248.509 18.0830   3
  -4   8   1 237.942 18.9975   5
   3  -8  -1 964.907 61.4094  13
  -3  -8   1 974.438 73.8139   5
   3   8  -1 1065.98 71.7932   3
  -3   8   1 991.155 74.1422   5
   3   8  -1 922.726 61.3627  13
   2   8  -1 142.045 10.0265   3
   2   8  -1 119.525 7.90328   8
  -2   8   1 145.118 10.4081   5
   2   8  -1 116.594 8.51377  13
  -2   8   1 145.127 10.3246   3
  -1   8   1 76.2220 5.34021  13
  -1   8   1 89.0085 6.59102   3
   1   8  -1 75.9318 6.26983   3
   1   8  -1 79.0594 5.31455  13
   0  -8  -1 1844.76 144.030   5
   0   8   1 1991.68 119.813  13
   0   8  -1 1908.79 140.111   3
   0   8   1 1931.10 140.132   3
   0   8  -1 1941.38 119.801  13
   1  -8   1 445.368 30.3423  13
   1   8   1 461.545 30.3697  13
  -1   8  -1 509.788 36.4810   5
  -1   8  -1 432.475 30.3743  13
   1   8   1 527.217 35.5709   3
  -1   8  -1 531.370 35.7747   3
   2  -8   1 278.722 17.6186  13
  -2  -8  -1 295.975 21.0430   5
   2   8   1 271.294 17.6394  13
  -2   8  -1 290.835 21.3117   5
  -2   8  -1 286.504 20.9441   3
   2   8   1 250.528 20.5755   3
   3  -8   1 1.00774 0.65705  13
  -3  -8  -1 1.52949 0.84092   5
  -3   8  -1 0.17055 1.10635   5
   3   8   1 1.77168 0.74732   3
   3   8   1 0.60144 0.68286  13
   4  -8   1 127.223 7.70163  13
  -4  -8  -1 113.435 9.32894   5
   4   8   1 117.883 7.68510  13
  -4   8  -1 123.993 9.76446   5
   4   8   1 106.910 8.94101   3
   5  -8   1 32.3133 2.65043  13
   5   8   1 31.8002 2.61289  13
  -5   8  -1 41.0193 4.23067   5
   6  -8   1 492.812 31.2355  13
   6   8   1 482.023 31.1466  13
  -6   8  -1 515.344 38.4175   5
  -7  -8  -1 300.204 22.1549  17
   7  -8   1 338.888 20.2221  13
  -7  -8  -1 324.250 25.6365  16
  -7  -8  -1 265.755 23.1077   1
   7   8   1 330.631 20.0239  13
  -7   8  -1 318.782 25.4576  16
  -7   8  -1 313.625 21.3748   6
  -7   8  -1 326.657 22.1548   9
  -8  -8  -1 61.3450 6.51113  17
  -8  -8  -1 56.6109 6.55758   1
  -8  -8  -1 64.7394 6.56642  16
  -8   8  -1 67.4355 5.88848   9
   8   8   1 56.9512 4.17519  13
  -8   8  -1 71.6384 5.90912   6
  -8   8  -1 62.2677 6.31530  16
  -9  -8  -1 4.74243 2.75904   1
  -9  -8  -1 11.9279 3.73719  17
  -9  -8  -1 8.88574 2.65410  16
  -9   8  -1 9.60641 2.65587   9
  -9   8  -1 4.98041 2.56292   6
  -9   8  -1 9.64126 2.83266  16
 -10  -8  -1 13.2263 3.77930   1
 -10  -8  -1 17.1844 3.47443  16
 -10   8  -1 12.5304 3.31868  16
 -10   8  -1 16.4732 3.43487   6
 -10   8  -1 13.6403 2.90212   9
 -11  -8  -1 69.3387 7.85755  16
 -11  -8  -1 76.0288 7.46962   1
 -11   8  -1 75.6238 6.94830   6
 -11   8  -1 78.6515 7.95081  16
 -11   8  -1 76.0034 7.03589   9
 -12  -8  -1 41.7453 5.15648  16
 -12   8  -1 43.5351 4.54316   6
 -12   8  -1 36.4784 4.41588   9
 -12   8  -1 38.3140 4.98596  16
 -12  -9   1 29.2355 4.54518  16
 -12   9   1 41.1706 4.16799   6
 -12   9   1 32.3077 3.92794   9
 -12   9   1 26.6128 4.51316  16
 -11  -9   1 166.387 14.1974   1
 -11  -9   1 181.821 15.7329  16
 -11   9   1 185.131 15.7349  16
 -11   9   1 186.155 13.0617   6
 -11   9   1 179.188 13.6459   9
 -10  -9   1 13.9759 4.03472  17
 -10  -9   1 14.0165 4.00183   1
 -10  -9   1 22.4259 3.95637  16
 -10   9   1 20.1163 3.43926   9
 -10   9   1 21.3854 3.62091   6
 -10   9   1 15.8326 3.54288  16
  -9  -9   1 44.4052 5.94673  17
  -9  -9   1 47.1073 5.95000   1
  -9  -9   1 48.5679 5.70387  16
  -9   9   1 45.6396 5.05379   9
  -9   9   1 47.0367 5.27569   6
  -9   9   1 43.1499 5.51385  16
  -8  -9   1 4.63251 2.30259  11
  -8  -9   1 0.39543 2.99609  17
  -8  -9   1 5.19120 2.15760  16
  -8  -9   1 2.93541 3.05480   1
  -8   9   1 4.02823 2.18512   6
   8   9  -1 3.39403 0.70614  13
  -8   9   1 2.60239 2.14487  16
  -8   9   1 5.54447 2.35444   9
  -7  -9   1 284.820 23.2950   1
  -7  -9   1 320.640 25.7300  16
  -7  -9   1 281.714 22.0700  17
  -7  -9   1 280.083 19.8090  11
  -7  -9   1 329.697 22.8147   2
  -7   9   1 322.437 21.4169   6
   7   9  -1 346.864 20.1422  13
  -7   9   1 349.043 25.7149  16
  -7   9   1 326.640 22.2497   9
   6  -9  -1 22.4830 2.39262  13
   6   9  -1 25.0390 2.19524  13
  -6   9   1 29.2726 3.81984   5
   5  -9  -1 25.4247 2.33831  13
   5   9  -1 26.2986 2.18259  13
  -5   9   1 24.5801 3.36774   5
   4  -9  -1 263.369 16.9554  13
   4   9  -1 275.667 19.7795   3
  -4   9   1 260.759 20.6728   5
   4   9  -1 264.554 16.8768  13
   3  -9  -1 708.153 46.0013  13
  -3   9   1 771.045 55.5637   5
   3   9  -1 697.596 45.9483  13
   3   9  -1 763.843 53.7687   3
  -2   9   1 79.3812 6.41186   5
   2   9  -1 66.7584 6.17901   3
   2   9  -1 92.4627 5.33477  13
  -2   9   1 75.4664 6.58776   3
   1   9  -1 1606.21 94.2170  13
  -1   9   1 1450.91 110.296   3
  -1   9   1 1625.19 94.2567  13
   1   9  -1 1362.88 110.115   3
   0  -9  -1 34.1376 2.90352   5
   0   9   1 33.7085 3.53697   3
   0   9   1 37.0543 2.80931  13
   0   9  -1 34.5894 2.77367  13
   0   9  -1 42.5166 3.60732   3
  -1   9  -1 2324.49 178.732   5
  -1   9  -1 2282.02 148.548  13
   1   9   1 2378.83 148.543  13
   1   9   1 2385.35 173.677   3
  -1   9  -1 2560.16 173.885   3
   2  -9   1 5.94013 1.10656  13
  -2  -9  -1 10.6086 1.00491   5
   2   9   1 6.60761 1.08783  13
  -2   9  -1 12.1169 1.96153   3
  -2   9  -1 11.2977 1.54313   5
   2   9   1 12.0780 1.47890   3
   3  -9   1 360.984 21.7507  13
  -3   9  -1 336.825 25.7658   3
   3   9   1 352.568 21.7547  13
  -3   9  -1 324.899 26.3206   5
   4  -9   1 98.6304 6.34695  13
   4   9   1 87.0438 6.30529  13
  -4   9  -1 100.044 8.08489   5
   5  -9   1 90.0294 6.06490  13
   5   9   1 88.4373 6.02710  13
  -5   9  -1 89.2483 7.91053   5
   6  -9   1 24.9370 2.35051  13
  -6   9  -1 27.7460 3.59351   5
   6   9   1 23.2194 2.16739  13
  -7  -9  -1 9.73237 3.01988   1
  -7  -9  -1 6.74441 2.99847  17
  -7  -9  -1 7.31717 2.46173  16
   7  -9   1 4.33512 1.19736  13
  -7   9  -1 8.51622 2.11368   9
  -7   9  -1 13.9386 2.63504   6
   7   9   1 6.43013 0.99608  13
  -7   9  -1 4.57705 2.00661  16
  -8  -9  -1 -1.7246 2.52946   1
  -8  -9  -1 0.46480 2.51794  17
  -8  -9  -1 2.56648 2.02759  16
  -8   9  -1 3.77859 2.23570   9
  -8   9  -1 0.78520 1.95969  16
  -8   9  -1 0.00955 1.88947   6
  -9  -9  -1 2.28334 3.18877  17
  -9  -9  -1 7.81876 2.74386  16
  -9  -9  -1 4.14364 2.88017   1
  -9   9  -1 7.32851 2.67391   9
  -9   9  -1 6.65598 2.62736  16
  -9   9  -1 2.95725 2.28732   6
 -10  -9  -1 11.0276 3.61536   1
 -10  -9  -1 12.8020 3.38593  16
 -10   9  -1 10.5804 3.13304  16
 -10   9  -1 13.7150 3.02234   9
 -10   9  -1 13.7534 3.15671   6
 -11  -9  -1 244.923 21.9250  16
 -11  -9  -1 263.563 19.8377   1
 -11   9  -1 289.996 18.3973   6
 -11   9  -1 255.086 21.9627  16
 -11   9  -1 271.467 19.1292   9
 -12  -9  -1 8.54081 3.11199  16
 -12   9  -1 10.5198 3.09651  16
 -12   9  -1 15.1313 2.63284   6
 -12   9  -1 11.2102 2.57958   9
 -12 -10   1 -3.5216 2.42807  16
 -12  10   1 1.32268 1.71461   6
 -12  10   1 1.30367 2.36781  16
 -12  10   1 0.18786 2.19106   9
 -11 -10   1 60.4756 7.41290  16
 -11 -10   1 57.1414 6.64234   1
 -11  10   1 60.2338 7.20246  16
 -11  10   1 62.2955 6.60798   9
 -11  10   1 64.7506 5.91642   6
 -10 -10   1 65.7268 7.18358  16
 -10 -10   1 65.4922 7.01004  17
 -10 -10   1 56.2431 6.93589   1
 -10  10   1 60.4946 7.22286  16
 -10  10   1 63.7085 6.60042   9
 -10  10   1 53.0377 5.91983   6
  -9 -10   1 2.51104 3.26244  17
  -9 -10   1 5.42507 2.69556  16
  -9 -10   1 1.16888 2.99731   1
  -9  10   1 3.45328 2.56053  16
  -9  10   1 4.58874 2.48622   9
  -9  10   1 2.56134 2.38028   6
  -8 -10   1 0.08906 2.59117   1
  -8 -10   1 6.20946 2.53188  16
  -8 -10   1 1.93026 2.08572  11
  -8 -10   1 0.44751 2.67699  17
  -8  10   1 3.88497 2.26524   6
  -8  10   1 3.42251 2.33269  16
  -8  10   1 7.18041 2.63426   9
  -7 -10   1 49.7485 4.74965   2
  -7 -10   1 32.7419 3.98254  11
  -7 -10   1 48.2744 5.31297  16
  -7 -10   1 43.5043 5.42564  17
  -7 -10   1 46.2077 5.40828   1
   7  10  -1 37.0069 3.24495  13
  -7  10   1 48.5933 4.58149   6
  -7  10   1 44.5964 5.12300  16
  -7  10   1 49.4039 4.68419   9
   6  10  -1 865.627 56.2025  13
  -6  10   1 932.306 68.4124   5
   5 -10  -1 -0.1523 0.87357  13
   5  10  -1 0.52636 0.66755  13
  -5  10   1 1.86648 1.55415   5
   4  10  -1 292.549 22.4807   3
   4  10  -1 312.966 19.2125  13
  -4  10   1 303.228 23.4590   5
   3  10  -1 1.80683 0.74684  13
   3  10  -1 4.07381 1.07385   3
  -3  10   1 1.50038 1.26135   5
  -2  10   1 1152.76 80.8312   5
  -2  10   1 1133.09 78.8036   3
   2  10  -1 1095.12 67.1077  13
   2  10  -1 919.974 78.4192   3
   1  10  -1 567.628 42.8149   3
  -1  10   1 570.672 36.6223  13
  -1  10   1 628.382 43.0611   3
   1  10  -1 567.735 36.5807  13
   0  10   1 1213.85 73.4380  13
   0  10  -1 1155.48 85.9031   3
   0  10  -1 1156.78 73.4058  13
   0  10   1 1174.85 85.9324   3
  -1  10  -1 158.326 10.8378   3
  -1  10  -1 118.339 8.88682  13
  -1  10  -1 137.974 10.5309   5
   1  10   1 144.392 10.5226   3
   1  10   1 129.771 8.91929  13
   2 -10   1 595.792 36.0259  13
  -2  10  -1 589.648 43.3371   5
   2  10   1 544.247 42.0650   3
   2  10   1 617.493 36.0339  13
  -2  10  -1 516.771 42.3757   3
   3 -10   1 318.237 20.2353  13
   3  10   1 285.428 23.5512   3
   3  10   1 312.087 20.2085  13
  -3  10  -1 338.489 24.1273   3
  -3  10  -1 345.070 24.5109   5
   4 -10   1 660.222 41.1422  13
   4  10   1 645.238 41.1152  13
  -4  10  -1 660.229 49.7971   5
   5 -10   1 66.7114 4.84730  13
  -5  10  -1 77.4636 6.43670   5
   5  10   1 63.2062 4.76810  13
   6 -10   1 296.227 18.7727  13
   6  10   1 291.549 18.6693  13
  -6  10  -1 288.878 23.1586   5
   7 -10   1 -0.1074 1.03696  13
  -7 -10  -1 0.81234 2.46506  17
  -7 -10  -1 0.40018 2.51893   1
  -7 -10  -1 -0.9275 1.96109  11
  -7 -10  -1 5.00890 2.16907  16
  -7 -10  -1 2.40348 1.87397   2
  -7  10  -1 1.46505 1.77255   6
  -7  10  -1 3.36829 2.09303   9
  -7  10  -1 4.40682 2.21119  16
   7  10   1 1.71523 0.79211  13
  -8 -10  -1 24.9622 4.31308  17
  -8 -10  -1 28.3783 4.41436  16
  -8 -10  -1 33.9055 4.91835   1
  -8  10  -1 34.5017 4.14861   6
  -8  10  -1 25.9090 4.11267  16
  -8  10  -1 43.9572 4.76657   9
  -9 -10  -1 4.71528 3.07073  17
  -9 -10  -1 0.58957 2.92746   1
  -9 -10  -1 6.32943 2.88884  16
  -9  10  -1 3.33976 2.63122  16
  -9  10  -1 2.58175 2.28570   6
  -9  10  -1 8.84947 2.93803   9
 -10 -10  -1 55.1003 6.49250  17
 -10 -10  -1 56.0885 6.50078   1
 -10 -10  -1 52.4256 6.67109  16
 -10  10  -1 61.0868 6.84562  16
 -10  10  -1 50.7775 5.98579   9
 -10  10  -1 46.3162 5.45598   6
 -11 -10  -1 9.23893 3.10164   1
 -11 -10  -1 9.81420 3.27444  16
 -11  10  -1 12.9522 3.36265  16
 -11  10  -1 5.16799 2.77906   9
 -12 -10  -1 28.4718 4.43630  16
 -12  10  -1 21.7660 3.44777   9
 -12  10  -1 32.6080 4.30725  16
 -12  10  -1 38.7130 3.72516   6
 -12  11   1 35.1077 4.59393   9
 -12  11   1 59.1805 4.35835   6
 -11 -11   1 98.6983 8.97807   1
 -11 -11   1 96.9333 10.0437  16
 -11  11   1 105.498 10.1121  16
 -11  11   1 112.858 8.07803   6
 -11  11   1 84.0535 8.58908   9
 -10 -11   1 3.59319 3.25864  17
 -10 -11   1 4.85202 3.13328  16
 -10 -11   1 7.36959 3.47542   1
 -10  11   1 3.30359 2.86142   9
 -10  11   1 7.10820 2.44967   6
 -10  11   1 9.09423 3.36207  16
  -9 -11   1 93.2748 9.16093  17
  -9 -11   1 97.4185 9.74024  16
  -9 -11   1 96.8609 9.41704   1
  -9  11   1 96.4884 9.67819  16
  -9  11   1 103.082 7.95360   6
  -9  11   1 108.426 8.92101   9
  -8 -11   1 248.543 17.9189   1
  -8 -11   1 194.417 16.7789  17
  -8 -11   1 221.736 19.3168  16
  -8  11   1 238.030 16.9251   9
  -8  11   1 244.284 16.0825   6
  -8  11   1 230.006 19.2552  16
  -7 -11   1 119.076 9.67819  17
  -7 -11   1 96.2134 8.28683  11
  -7 -11   1 121.482 9.52011   2
  -7 -11   1 129.597 10.6124  16
  -7 -11   1 105.258 9.67638   1
  -7  11   1 110.147 8.71556   6
  -7  11   1 131.128 10.4948  16
  -7  11   1 113.962 9.24808   9
   7  11  -1 116.093 7.80227  13
  -6 -11   1 4.24147 2.88452  17
  -6 -11   1 8.48083 2.55401   1
  -6  11   1 7.65384 2.08906   5
   6  11  -1 6.73435 1.18647  13
  -5  11   1 0.47506 1.40464   5
   5  11  -1 0.33572 0.70776  13
   4  11  -1 40.9443 3.65354   3
  -4  11   1 42.5309 4.08066   5
   4  11  -1 35.3295 2.96123  13
  -3  11   1 136.120 10.5786   5
   3  11  -1 108.436 10.1316   3
   3  11  -1 154.051 8.72572  13
   2  11  -1 995.325 76.8485   3
  -2  11   1 1091.25 77.2203   3
   2  11  -1 1069.55 65.7200  13
  -1  11   1 35.3145 4.03288   3
   1  11  -1 46.1756 3.07696  13
   1  11  -1 34.0561 3.69713   3
   0  11   1 291.594 19.1872  13
   0  11  -1 314.451 22.5680   3
   0  11  -1 272.870 19.1405  13
   0  11   1 331.447 22.6263   3
  -1  11  -1 319.947 20.5033  13
   1  11   1 347.866 20.5288  13
  -1  11  -1 301.403 24.4258   5
  -1  11  -1 335.637 24.2305   3
   1  11   1 312.759 23.9969   3
  -2  11  -1 160.431 12.5082   3
  -2  11  -1 159.777 12.3177   5
   2  11   1 155.145 12.0449   3
   2  11   1 157.882 10.2935  13
   3 -11   1 95.9044 5.93865  13
   3  11   1 102.342 5.87424  13
  -3  11  -1 81.1454 7.08458   5
  -3  11  -1 75.2078 7.40854   3
   3  11   1 69.4019 6.69492   3
   4 -11   1 69.3243 4.99300  13
  -4  11  -1 69.8424 6.19894   5
   4  11   1 68.8252 4.87459  13
   5 -11   1 75.4984 5.24314  13
  -5  11  -1 73.0610 6.68650   5
   5  11   1 70.2612 5.12886  13
  -6 -11  -1 15.5081 2.58177   2
  -6 -11  -1 11.2341 2.77043   1
  -6 -11  -1 11.4776 2.71662  16
   6 -11   1 7.58444 1.43458  13
  -6 -11  -1 4.35736 2.61742  17
  -6  11  -1 16.6690 2.81685   5
  -6  11  -1 7.38562 2.46669  16
   6  11   1 7.34098 1.28686  13
  -7 -11  -1 9.49540 2.86124  16
  -7 -11  -1 9.38771 2.82126   1
  -7 -11  -1 14.6153 2.72595   2
  -7 -11  -1 7.23022 2.42863  11
  -7 -11  -1 4.86422 2.78868  17
  -7  11  -1 10.8059 2.82282   9
  -7  11  -1 11.3553 2.39696   6
   7  11   1 6.93969 1.23267  13
  -7  11  -1 6.93062 2.36922  16
  -8 -11  -1 9.78469 3.31927   1
  -8 -11  -1 13.9224 3.49461  17
  -8 -11  -1 20.3322 3.81666  16
  -8  11  -1 17.6572 3.45260  16
  -8  11  -1 17.1510 3.38628   9
  -8  11  -1 14.2340 2.74953   6
  -9 -11  -1 12.3816 3.33652  16
  -9 -11  -1 12.4121 3.87617   1
  -9 -11  -1 7.93874 3.17670  17
  -9  11  -1 9.79680 3.20739  16
  -9  11  -1 10.2811 3.05509   9
  -9  11  -1 10.5022 2.84803   6
 -10 -11  -1 116.186 9.65229   1
  10 -11   1 95.8678 6.34312  14
 -10 -11  -1 94.7877 9.10613  17
 -10 -11  -1 95.7062 10.0223  16
 -10  11  -1 101.436 8.99569   9
 -10  11  -1 106.096 8.19958   6
 -10  11  -1 102.837 10.1341  16
  11 -11   1 101.116 6.58715  14
 -11 -11  -1 112.605 9.56281   1
 -11 -11  -1 106.718 10.5884  16
 -11  11  -1 121.923 8.35205   6
 -11  11  -1 91.7826 9.07613   9
 -11  11  -1 111.760 10.3927  16
 -12  11  -1 14.7491 2.73699   9
 -12  12   1 -4.5161 1.72810   9
 -11 -12   1 3.63166 3.20562  16
 -11 -12   1 2.47299 2.82929   1
 -11 -12   1 2.74296 3.03680  17
 -11  12   1 0.71970 2.67435   9
 -11  12   1 5.65842 3.30701  16
 -11  12   1 1.58813 2.00712   6
  10 -12  -1 13.2084 1.74249  14
 -10 -12   1 13.1592 3.89302  16
 -10 -12   1 15.8765 3.96386   1
 -10 -12   1 12.7977 3.80331  17
 -10  12   1 18.7395 3.95302  16
 -10  12   1 8.80409 2.65269   6
 -10  12   1 8.95113 3.27303   9
  -9 -12   1 77.2544 7.12678  11
  -9 -12   1 89.3376 8.56697   1
  -9 -12   1 85.3546 8.89666  16
  -9 -12   1 92.5784 8.37948  17
  -9  12   1 77.3770 7.89874   9
  -9  12   1 85.5323 7.13336   6
  -9  12   1 85.9772 8.85149  16
  -8 -12   1 120.617 10.8864  16
  -8 -12   1 89.5087 8.41238  11
  -8 -12   1 112.118 9.98510  17
  -8 -12   1 128.252 10.1948   1
  -8  12   1 124.450 10.9295  16
  -8  12   1 122.205 8.98087   6
  -8  12   1 119.178 9.86197   9
  -7 -12   1 431.414 30.9745  11
  -7 -12   1 528.738 40.6090  16
  -7 -12   1 548.729 36.1632   2
  -7 -12   1 529.559 36.4598   1
  -7 -12   1 473.751 34.4200  17
  -7  12   1 531.866 33.3971   6
  -7  12   1 518.173 35.1645   9
   7  12  -1 475.493 32.0283  13
  -7  12   1 526.210 40.4512  16
  -6 -12   1 30.3752 4.05601  16
  -6 -12   1 12.5956 2.98968   1
  -6 -12   1 12.0832 2.77130   2
  -6 -12   1 22.1183 3.88120  17
  -6 -12   1 15.6627 2.90493  11
  -6  12   1 17.6406 2.70208   6
   6  12  -1 17.2714 1.91388  13
  -6  12   1 24.5931 3.41029  16
  -6  12   1 18.5546 3.07330   9
  -5  12   1 15.3298 2.56946   5
   5  12  -1 13.5713 1.56065  13
   4  12  -1 102.747 9.61339   3
   4  12  -1 130.533 8.22586  13
  -4  12   1 141.572 10.2387   5
   3  12  -1 133.736 11.2486   3
  -3  12   1 157.938 11.6506   5
   3  12  -1 147.918 9.57091  13
   2  12  -1 136.700 8.12199  13
   2  12  -1 107.451 9.52075   3
  -2  12   1 122.434 10.0022   3
   1  12  -1 818.112 52.2892  13
   1  12  -1 810.652 61.2008   3
  -1  12   1 878.079 61.4475   3
   0  12   1 178.194 11.1372  13
   0  12  -1 167.026 13.1305   3
   0  12  -1 174.444 11.1032  13
   0  12   1 162.154 13.1447   3
   1  12   1 62.6681 4.86629  13
  -1  12  -1 80.7501 6.26852   3
   1  12   1 69.8726 5.85482   3
   2  12   1 730.854 45.4409  13
  -2  12  -1 716.032 54.6019   5
   2  12   1 726.036 53.1252   3
   3  12   1 939.843 54.3686  13
  -3  12  -1 754.782 63.9208   3
  -3  12  -1 939.019 65.5147   5
   3  12   1 831.383 63.4703   3
   4 -12   1 23.8215 2.47749  13
  -4  12  -1 21.2061 2.95008   5
   4  12   1 24.7915 2.27787  13
   5 -12   1 18.3133 2.06423  13
  -5  12  -1 15.8568 2.68684   5
   5  12   1 23.6192 2.17180  13
  -6 -12  -1 48.3233 5.01700  16
  -6 -12  -1 40.7156 4.11922  11
  -6 -12  -1 36.2812 4.32216   2
   6 -12   1 34.6012 3.35797  13
  -6 -12  -1 36.0263 4.49635   1
  -6 -12  -1 42.0747 4.97481  17
  -6  12  -1 38.2222 4.53848   9
  -6  12  -1 40.5488 4.64300  16
  -6  12  -1 31.4841 3.79380   6
   6  12   1 36.9045 3.21481  13
  -7 -12  -1 107.398 8.70893   2
  -7 -12  -1 110.331 9.79004  16
  -7 -12  -1 91.0838 8.78481  17
  -7 -12  -1 88.9749 7.44968  11
  -7 -12  -1 99.2325 8.78832   1
  -7  12  -1 107.612 7.91228   6
  -7  12  -1 95.7750 8.47707   9
   7  12   1 102.935 6.98245  13
  -7  12  -1 102.541 9.34003  16
   8 -12   1 -0.8876 0.95602  14
  -8 -12  -1 -0.6201 2.80982  17
  -8 -12  -1 -5.0205 2.62575   1
  -8 -12  -1 2.97019 2.70463  16
  -8  12  -1 4.76037 2.70941   9
  -8  12  -1 0.08093 1.97004   6
  -8  12  -1 2.93764 2.63231  16
  -9 -12  -1 23.3156 4.50823  16
  -9 -12  -1 26.6113 4.57374   1
  -9 -12  -1 29.5466 4.58279  17
   9 -12   1 26.5657 2.54771  14
  -9  12  -1 30.8203 4.68460   9
  -9  12  -1 25.9604 4.55323  16
  -9  12  -1 24.9084 3.46451   6
 -10 -12  -1 55.3485 5.95038  17
 -10 -12  -1 47.2295 6.33922  16
 -10 -12  -1 36.8573 5.40081   1
  10 -12   1 49.3013 3.53085  14
 -10  12  -1 53.0168 6.71587  16
 -10  12  -1 32.4660 5.02543   9
 -10  12  -1 44.5312 4.82895   6
 -11 -12  -1 58.3360 5.91476   1
 -11 -12  -1 46.1705 6.27617  16
 -11  12  -1 59.9986 7.17766  16
 -11  12  -1 56.0166 5.02398   6
 -11  12  -1 34.6804 5.16145   9
 -11 -13   1 18.4378 3.52230  17
 -11 -13   1 5.51816 3.57595  16
 -11 -13   1 18.7922 3.41776   1
 -11  13   1 17.0501 2.48627   6
 -11  13   1 3.23481 2.85637   9
 -11  13   1 9.10738 3.45028  16
 -10 -13   1 119.160 9.20342   1
 -10 -13   1 95.6466 8.73115  17
 -10 -13   1 73.8287 9.50546  16
 -10  13   1 89.2624 9.69835  16
 -10  13   1 61.6291 8.19920   9
 -10  13   1 104.168 7.45964   6
  -9 -13   1 31.3622 4.95553   1
  -9 -13   1 20.6121 4.21893  17
  -9 -13   1 31.5432 3.74073  11
   9 -13  -1 31.3875 2.82407  14
  -9 -13   1 31.7401 5.17264  16
  -9  13   1 28.0797 4.92505  16
  -9  13   1 24.9455 3.45146   6
  -9  13   1 24.3049 4.33958   9
  -8 -13   1 85.6603 8.55038  16
  -8 -13   1 70.3806 7.48371   1
   8 -13  -1 89.7116 5.26304  14
  -8 -13   1 68.9359 6.48673  11
  -8 -13   1 78.5221 7.84572  17
  -8  13   1 77.7384 6.53833   6
  -8  13   1 67.1823 7.21513   9
  -8  13   1 79.5057 8.30046  16
  -7 -13   1 7.87251 2.64222   2
  -7 -13   1 2.12511 2.31890  11
  -7 -13   1 -0.0807 2.85912  17
  -7 -13   1 4.54488 2.49355   1
   7 -13  -1 0.73543 1.07745  14
  -7 -13   1 6.35848 2.54941  16
  -7  13   1 1.45800 2.51799   9
  -7  13   1 4.25365 1.73737   6
   7  13  -1 1.25777 0.92848  13
  -7  13   1 6.46542 2.76898  16
  -6 -13   1 6.68765 2.83315  16
   6 -13  -1 2.02117 1.07672  14
  -6 -13   1 3.16098 2.32377   2
  -6 -13   1 2.15966 2.01565  11
  -6 -13   1 1.23807 2.34142   1
  -6 -13   1 3.63046 2.85186  17
   6  13  -1 3.26033 1.03177  13
  -6  13   1 3.35122 2.42167  16
  -6  13   1 0.29130 1.59600   6
  -6  13   1 1.41125 2.00258   9
   5  13  -1 121.366 8.11903  13
  -5  13   1 120.769 10.2007   5
   4  13  -1 51.4807 4.14311  13
  -4  13   1 65.7744 5.44046   5
   3  13  -1 32.2776 2.90292  13
   3  13  -1 42.9667 3.82630   3
   2  13  -1 312.041 25.2865   3
  -2  13   1 349.384 25.7266   3
   2  13  -1 358.904 21.5993  13
  -1  13   1 42.9497 4.31106   3
   1  13  -1 42.8260 3.24975  13
   1  13  -1 38.5022 4.04164   3
   0  13   1 29.2278 2.47870  13
   0  13  -1 30.2555 2.45911  13
   0  13  -1 26.0536 3.25613   3
   0  13   1 24.8320 3.20038   3
   1  13   1 261.873 19.5094  13
  -1  13  -1 342.014 23.2279   3
   1  13   1 322.152 22.9825   3
   2  13   1 331.846 25.2976   3
   2  13   1 330.043 21.6202  13
  -2  13  -1 361.804 25.7955   3
  -3  13  -1 479.266 37.6193   3
   3  13   1 511.525 31.7177  13
   3  13   1 489.178 37.0348   3
  -3  13  -1 527.212 38.2183   5
   4  13   1 214.403 13.5858  13
  -4  13  -1 203.988 16.4869   5
   5  13   1 6.91217 1.29439  13
  -5  13  -1 8.26084 2.16329   5
  -6 -13  -1 12.5476 3.01847  17
  -6 -13  -1 6.87212 2.19335  11
  -6 -13  -1 6.62264 2.47440   1
  -6 -13  -1 10.1014 2.66998   2
  -6 -13  -1 14.9566 3.15032  16
   6 -13   1 9.47394 1.30213  14
  -6  13  -1 11.7948 2.74583  16
  -6  13  -1 9.83088 2.95195   9
   6  13   1 9.33423 1.47263  13
  -6  13  -1 6.47902 2.08117   6
   7 -13   1 0.22103 0.95794  14
  -7 -13  -1 0.67064 2.26386   2
  -7 -13  -1 2.69464 2.55917  16
  -7 -13  -1 -1.4430 2.49059  17
  -7 -13  -1 -1.2237 1.66457  11
  -7 -13  -1 1.83436 2.51341   1
  -7  13  -1 0.15618 1.76412   6
  -7  13  -1 -1.7839 2.13600   9
   7  13   1 -0.0064 0.81717  13
  -7  13  -1 0.01513 2.05999  16
  -8 -13  -1 1.56955 2.88390  16
  -8 -13  -1 -2.9016 1.88049  11
  -8 -13  -1 -1.9546 2.76211   1
   8 -13   1 -0.5821 1.00430  14
  -8 -13  -1 3.55958 3.03179  17
  -8  13  -1 -0.3296 1.94507   6
  -8  13  -1 0.26375 2.63577  16
  -8  13  -1 3.67734 2.58726   9
  -9 -13  -1 5.84016 3.35570  17
  -9 -13  -1 4.92291 3.49066   1
   9 -13   1 9.12619 1.55559  14
  -9 -13  -1 11.7326 3.90892  16
  -9  13  -1 5.42491 3.11575   9
  -9  13  -1 9.50709 2.38533   6
  -9  13  -1 11.1741 3.69662  16
 -10 -13  -1 53.0961 6.21024   1
 -10 -13  -1 40.4461 6.17890  16
  10 -13   1 47.2010 3.52819  14
 -10 -13  -1 51.3416 5.71439  17
 -10  13  -1 36.3733 5.67462  16
 -10  13  -1 49.7507 4.71470   6
 -10  13  -1 32.0112 5.08820   9
 -11 -13  -1 5.16783 2.72878   1
 -11 -13  -1 2.46334 3.22094  16
 -11 -13  -1 5.36845 2.85908  17
 -11  13  -1 5.24820 1.90336   6
 -11  13  -1 5.63406 3.15323  16
 -11  13  -1 2.14975 2.54933   9
 -11 -14   1 4.41356 2.63988   1
 -11 -14   1 -1.3035 3.13201  16
 -11 -14   1 4.37792 2.76234  17
 -11  14   1 6.19832 1.88441   6
 -11  14   1 3.01843 2.83432  16
 -11  14   1 0.62859 2.42938   9
 -10 -14   1 21.6513 4.01238   1
 -10 -14   1 22.1540 4.23718  17
 -10 -14   1 15.4929 4.45618  16
 -10  14   1 15.4443 4.10931  16
 -10  14   1 11.0294 3.48193   9
 -10  14   1 19.2279 2.94918   6
  -9 -14   1 20.2025 4.49474  16
   9 -14  -1 19.1867 2.11992  14
  -9 -14   1 18.7209 4.20139   1
  -9 -14   1 26.7021 4.44396  17
  -9 -14   1 18.1447 3.15172  11
  -9  14   1 9.53717 3.55157   9
  -9  14   1 21.4744 4.50424  16
  -9  14   1 14.9549 2.76304   6
  -8 -14   1 -1.8897 2.59925  17
  -8 -14   1 -0.6945 2.10930  11
  -8 -14   1 -0.9609 2.96005  16
  -8 -14   1 -0.5563 2.53372   1
   8 -14  -1 -0.4813 1.15668  14
  -8  14   1 -0.5062 1.78420   6
  -8  14   1 0.85816 2.55193   9
  -8  14   1 -0.3602 2.81690  16
  -7 -14   1 130.048 11.5024  16
  -7 -14   1 125.928 10.2219   2
  -7 -14   1 117.255 10.0936   1
  -7 -14   1 117.094 9.99966  17
   7 -14  -1 134.532 7.58450  14
  -7 -14   1 102.525 8.79067  11
  -7  14   1 127.882 11.3794  16
  -7  14   1 128.819 9.00653   6
  -7  14   1 106.820 9.83318   9
  -6 -14   1 64.9391 6.34737   2
  -6 -14   1 60.3668 6.54523  17
  -6 -14   1 54.0636 5.35171  11
  -6 -14   1 71.3587 6.38877   1
  -6 -14   1 71.4800 7.49760  16
   6 -14  -1 65.8769 4.34369  14
  -6  14   1 56.1034 6.68379  16
  -6  14   1 63.6836 5.22660   6
   6  14  -1 70.5427 4.82945  13
  -6  14   1 56.4148 6.22815   9
  -5 -14   1 49.0425 5.80739   2
  -5 -14   1 46.4872 5.73470  17
  -5 -14   1 33.7210 4.42151  11
   5  14  -1 51.9255 3.68010  13
   4  14  -1 70.8616 5.04129  13
   3  14  -1 226.632 13.8575  13
   3  14  -1 200.912 16.2685   3
   2  14  -1 341.784 21.9958  13
   2  14  -1 340.728 25.8210   3
  -2  14   1 356.742 26.2397   3
  -1  14   1 1.02945 1.46374   3
   1  14  -1 1.38640 1.30819   3
   1  14  -1 1.96340 0.89065  13
   0  14  -1 39.5836 3.92809   3
   0  14   1 34.5905 3.88195   3
   0  14  -1 36.5366 2.96776  13
  -1  14  -1 84.4859 6.60560   3
   1  14   1 79.9419 6.31010   3
   1  14   1 62.4888 5.17684  13
   2  14   1 173.891 13.8109   3
  -2  14  -1 185.771 14.2974   3
   2  14   1 184.023 11.8082  13
   3  14   1 891.520 65.1809   3
  -3  14  -1 892.519 65.6016   3
   3  14   1 876.034 55.5984  13
   4  14   1 24.4595 2.38227  13
  -5 -14  -1 10.0673 2.95672  17
  -5 -14  -1 9.72358 3.15475  16
  -5 -14  -1 9.73291 2.86209   2
   5  14   1 10.5221 1.56047  13
  -5  14  -1 7.45988 2.61576  16
   6 -14   1 373.590 19.4658  14
  -6 -14  -1 295.808 21.0704  11
  -6 -14  -1 348.346 27.8902  16
  -6 -14  -1 350.929 24.8414   2
  -6 -14  -1 354.431 24.7198   1
  -6 -14  -1 317.739 23.4305  17
  -6  14  -1 342.888 27.5843  16
   6  14   1 350.761 21.8106  13
  -6  14  -1 348.117 22.5687   6
  -6  14  -1 296.137 23.9801   9
  -7 -14  -1 67.9683 5.80593  11
  -7 -14  -1 74.3647 7.22057  17
  -7 -14  -1 66.8666 6.87113   1
  -7 -14  -1 62.7374 6.69364   2
  -7 -14  -1 77.5222 8.01129  16
   7 -14   1 72.9751 4.63250  14
  -7  14  -1 55.4510 6.88425   9
  -7  14  -1 64.2925 7.43056  16
  -7  14  -1 72.6121 5.86282   6
  -8 -14  -1 7.44026 3.59896  16
  -8 -14  -1 5.37742 2.30494  11
  -8 -14  -1 5.01087 2.98682   1
  -8 -14  -1 2.90268 2.83781  17
   8 -14   1 4.02689 1.35320  14
  -8  14  -1 6.73372 3.24325  16
  -8  14  -1 6.07251 2.27370   6
  -8  14  -1 3.28081 2.97842   9
  -9 -14  -1 65.2085 7.12879  17
  -9 -14  -1 61.6110 7.23001   1
   9 -14   1 72.0751 4.72050  14
  -9 -14  -1 61.1568 8.10760  16
  -9  14  -1 61.9014 8.00692  16
  -9  14  -1 67.9795 5.89073   6
 -10 -14  -1 -1.9607 2.89594  17
 -10 -14  -1 -4.6069 3.22221  16
 -10 -14  -1 0.32586 2.93871   1
 -10  14  -1 2.18391 3.37144  16
 -10  14  -1 2.30291 1.99107   6
 -10  14  -1 -3.3883 2.57690   9
 -11 -14  -1 36.0005 3.90504  17
 -11 -14  -1 9.27788 3.87446  16
 -11 -14  -1 21.5793 3.34586   1
 -11  14  -1 17.9368 3.79459  16
 -11  14  -1 10.9473 3.13882   9
 -11  14  -1 20.5440 2.63487   6
 -11 -15   1 46.2202 4.90289   1
 -11 -15   1 42.0899 4.53975  17
 -11  15   1 29.0219 4.83086  16
 -11  15   1 41.8915 4.67075   9
 -11  15   1 42.2686 3.88279   6
 -10 -15   1 8.54110 3.32321  17
 -10 -15   1 3.50547 3.77866  16
 -10 -15   1 15.3297 3.48617   1
 -10  15   1 7.24708 3.03436   9
 -10  15   1 10.3853 2.34858   6
 -10  15   1 5.50096 3.45361  16
  -9 -15   1 23.5412 4.27737   1
  -9 -15   1 25.9501 4.23415  17
  -9 -15   1 26.0396 3.34242  11
  -9 -15   1 13.7712 4.40207  16
  -9  15   1 25.6664 4.81896  16
  -9  15   1 17.2054 2.81154   6
  -9  15   1 14.2923 3.85361   9
  -8 -15   1 3.08282 3.25572  17
   8 -15  -1 -0.1090 1.26711  14
  -8 -15   1 -0.6260 2.53999   1
  -8 -15   1 2.25915 2.18638  11
  -8 -15   1 2.53756 3.37812  16
  -8  15   1 1.54478 2.65475   9
  -8  15   1 7.19243 3.38125  16
  -8  15   1 2.45308 1.86481   6
   7 -15  -1 17.9483 2.04507  14
  -7 -15   1 12.1422 3.42812  17
  -7 -15   1 18.5924 3.50761   1
  -7 -15   1 20.0105 4.20247  16
  -7 -15   1 17.7956 3.72529   2
  -7 -15   1 12.0576 2.77155  11
  -7  15   1 15.0960 3.28979   9
  -7  15   1 17.2889 2.73889   6
  -7  15   1 14.5069 3.68738  16
  -6 -15   1 40.1935 4.76431   1
  -6 -15   1 36.4791 5.24525   2
  -6 -15   1 32.8002 4.24130  11
   6 -15  -1 50.2382 3.43019  14
  -6 -15   1 49.9282 5.67572  17
  -6 -15   1 46.9260 6.33622  16
  -6  15   1 39.5523 5.52083  16
  -6  15   1 41.5274 5.03318   9
   6  15  -1 47.1196 3.61629  13
  -6  15   1 53.2786 5.70212  15
  -6  15   1 36.7868 4.23420   6
  -5 -15   1 5.25346 2.65996   2
  -5 -15   1 6.19927 2.45186   1
  -5 -15   1 6.12096 2.41613  11
  -5 -15   1 3.35140 3.02291  16
  -5 -15   1 6.54876 2.57947  17
  -5  15   1 5.46190 2.77098  16
  -5  15   1 6.85660 2.56154   9
   5  15  -1 5.80178 1.14411  13
  -5  15   1 1.27478 3.00911  15
   4  15  -1 53.6157 4.04962  13
   3  15  -1 59.1873 4.47022  13
   3  15  -1 63.6475 5.52448   3
   2  15  -1 99.5402 6.70676  13
  -2  15   1 96.0065 8.45707   3
   2  15  -1 97.3676 8.02151   3
   1  15  -1 797.877 58.8421   3
  -1  15   1 855.301 59.0853   3
   1  15  -1 749.831 50.2074  13
   0  15  -1 21.8342 2.79827   3
   0  15   1 20.1585 2.70117   3
  -1  15  -1 206.081 15.5642   3
   1  15   1 202.229 15.3419   3
   1  15   1 193.115 13.0099  13
   2  15   1 5.90774 1.11324  13
  -2  15  -1 4.01301 1.77155   3
   2  15   1 5.51688 1.44536   3
  -3  15  -1 18.3296 2.93687   3
   3  15   1 17.9404 2.03097  13
   4  15   1 0.27960 0.84654  13
  -5 -15  -1 3.75209 2.66779  17
  -5 -15  -1 3.74193 2.06170   1
   5 -15   1 5.60603 1.29641  14
  -5 -15  -1 6.91389 3.36808  16
  -5 -15  -1 6.25513 2.05861  11
  -5 -15  -1 5.36895 2.57982   2
   5  15   1 7.02653 1.35012  13
  -5  15  -1 3.98557 2.55132  16
  -5  15  -1 0.65222 2.34138   9
  -6 -15  -1 -0.8879 2.00680  11
  -6 -15  -1 0.30200 1.98796   1
  -6 -15  -1 1.67559 2.39258   2
  -6 -15  -1 -0.8650 2.36772  17
  -6 -15  -1 1.33858 2.96990  16
   6 -15   1 -0.1223 1.04324  14
  -6  15  -1 4.31889 2.50524  16
  -6  15  -1 1.35424 2.59618   9
   6  15   1 0.08654 0.91094  13
  -7 -15  -1 82.9680 7.13155   1
   7 -15   1 78.5396 5.06115  14
  -7 -15  -1 75.9342 7.63397   2
  -7 -15  -1 72.2168 8.52287  16
  -7 -15  -1 79.3515 7.50295  17
  -7 -15  -1 68.7842 6.10138  11
  -7  15  -1 76.0787 6.17624   6
  -7  15  -1 61.5825 7.30837   9
  -7  15  -1 74.0611 8.12311  16
  -8 -15  -1 -2.7222 2.58488   1
  -8 -15  -1 -0.4202 3.27859  16
  -8 -15  -1 0.59627 2.02756  11
   8 -15   1 0.48223 1.29393  14
  -8 -15  -1 2.92839 3.06072  17
  -8  15  -1 1.20388 1.83420   6
  -8  15  -1 2.51741 3.24847  16
  -8  15  -1 -1.3761 2.70328   9
  -9 -15  -1 59.5089 6.30765  17
  -9 -15  -1 45.5244 6.81732  16
  -9 -15  -1 60.0288 6.43100   1
  -9  15  -1 32.2156 5.38219   9
  -9  15  -1 53.0939 7.24773  16
  -9  15  -1 52.8452 5.00146   6
 -10 -15  -1 21.0300 5.15085  16
 -10 -15  -1 36.6678 4.54164  17
 -10  15  -1 28.8346 5.04526  16
 -10  15  -1 44.5324 4.07934   6
 -10  15  -1 29.2213 4.42256   9
 -11 -15  -1 29.0306 3.46645   1
 -11 -15  -1 20.7684 3.39403  17
 -11  15  -1 17.2097 3.79379  16
 -11  15  -1 26.0086 2.73410   6
 -11  15  -1 22.4523 3.43008   9
 -11 -16   1 6.33971 2.34685  17
 -11 -16   1 -0.8640 2.91959  16
 -11 -16   1 2.85993 2.27632   1
 -11  16   1 2.16477 2.04737   9
 -11  16   1 5.45847 1.51017   6
 -10 -16   1 -2.6816 3.40053  16
 -10 -16   1 0.92948 2.90311  17
 -10 -16   1 -1.5096 2.57293   1
 -10  16   1 0.78104 1.81327   6
 -10  16   1 -2.1752 2.97752  16
 -10  16   1 -3.6359 2.41372   9
  -9 -16   1 3.50383 3.77729  16
  -9 -16   1 11.1610 3.31891   1
  -9 -16   1 8.69583 2.42132  11
  -9 -16   1 8.37595 3.28689  17
  -9  16   1 9.73989 2.30122   6
  -9  16   1 9.75925 3.76516  16
  -9  16   1 3.84442 2.87034   9
  -8 -16   1 34.5133 5.00704  17
  -8 -16   1 30.8180 4.49095   1
  -8 -16   1 23.4858 5.27865  16
  -8 -16   1 32.2287 3.97127  11
  -8  16   1 25.4233 5.00037  16
  -8  16   1 25.2541 4.22550   9
  -8  16   1 37.7777 3.87845   6
  -7 -16   1 -0.3038 2.58809   2
  -7 -16   1 3.35142 3.20823  16
  -7 -16   1 3.65613 2.39814  11
  -7 -16   1 1.78299 2.62933   1
  -7 -16   1 2.08260 2.83919  17
  -7  16   1 1.68809 2.57390   9
  -7  16   1 2.03068 2.91849  16
  -7  16   1 2.14218 1.73405   6
  -6 -16   1 67.5138 5.63243  11
  -6 -16   1 53.9252 7.41927  16
  -6 -16   1 77.7792 6.94778  17
  -6 -16   1 49.9799 6.48100   2
  -6 -16   1 59.5360 6.36180   1
  -6  16   1 58.0002 7.37521  16
  -6  16   1 68.7553 6.43328   9
  -6  16   1 71.5593 6.97543  15
   6  16  -1 75.2002 4.97812  13
  -5 -16   1 21.4809 3.03093  11
  -5 -16   1 17.2685 3.59137   2
  -5 -16   1 15.7752 4.42030  16
  -5 -16   1 13.4195 3.17178  17
  -5 -16   1 27.4076 3.31063   1
  -5  16   1 15.3622 3.67377  15
  -5  16   1 13.2545 3.58632  16
  -5  16   1 26.4708 3.43109   9
   5  16  -1 19.9651 2.18238  13
  -4 -16   1 288.187 19.3733  11
  -4 -16   1 289.880 22.7710   2
   4  16  -1 329.781 19.6325  13
   3  16  -1 1.04200 0.89799  13
   3  16  -1 -0.2214 1.26271   3
   2  16  -1 108.083 7.60385  13
  -2  16   1 118.158 9.52075   3
   2  16  -1 111.851 9.07583   3
   1  16  -1 35.3366 3.19282  13
  -1  16   1 44.3879 4.30803   3
   1  16  -1 39.6677 4.08398   3
   0  16   1 0.91475 1.30892   3
   0  16  -1 0.04934 1.35715   3
   1  16   1 51.8699 4.61268   3
   1  16   1 42.9491 3.65900  13
  -1  16  -1 49.9232 4.82733   3
   2  16   1 54.0686 4.87747   3
  -2  16  -1 53.0419 5.34760   3
   2  16   1 54.8638 4.09976  13
  -3  16  -1 265.486 20.5446   3
   3  16   1 262.292 17.0131  13
  -4 -16  -1 60.7999 4.72674  11
  -4 -16  -1 41.6663 6.49953  16
  -4 -16  -1 45.9851 6.08703   2
  -4  16  -1 47.4763 6.34594  16
   4  16   1 65.3841 4.31438  13
  -5 -16  -1 90.4204 8.05628   2
  -5 -16  -1 91.2582 6.66092  11
  -5 -16  -1 92.0706 7.63233   1
  -5 -16  -1 98.5320 7.92116  17
  -5 -16  -1 72.2142 9.03470  16
  -5  16  -1 69.1983 7.78551  15
  -5  16  -1 94.6514 7.75128   9
   5  16   1 98.6267 6.39521  13
  -5  16  -1 79.1897 8.85257  16
  -6 -16  -1 220.963 18.5334   2
  -6 -16  -1 247.408 15.7606  11
  -6 -16  -1 256.367 17.5531  17
  -6 -16  -1 254.703 18.2656   1
  -6 -16  -1 223.234 20.8100  16
  -6  16  -1 262.088 17.9663   9
   6  16   1 261.495 16.0163  13
  -6  16  -1 220.355 20.3428  16
  -7 -16  -1 1.71078 2.72154  17
  -7 -16  -1 -2.6879 2.57413   2
  -7 -16  -1 1.26841 2.08984  11
  -7 -16  -1 -5.9356 2.83655  16
   7 -16   1 -2.1846 1.10566  14
  -7 -16  -1 -2.0735 2.15302   1
  -7  16  -1 2.98641 3.09336  16
  -7  16  -1 -0.0628 2.62468   9
  -7  16  -1 1.10963 1.74932   6
  -8 -16  -1 50.8205 5.52389   1
  -8 -16  -1 38.9644 5.26438  17
  -8 -16  -1 43.1349 4.44889  11
  -8 -16  -1 32.3887 6.37342  16
  -8  16  -1 33.9623 5.05308   9
  -8  16  -1 40.5482 5.98142  16
  -8  16  -1 42.6017 4.47010   6
  -9 -16  -1 2.37083 3.76841  16
  -9 -16  -1 10.8557 3.39109   1
  -9 -16  -1 6.58893 3.24882  17
  -9  16  -1 2.48227 2.91829   9
  -9  16  -1 5.87196 3.68682  16
  -9  16  -1 5.55026 2.04828   6
 -10 -16  -1 18.9330 3.47722   1
 -10 -16  -1 0.97813 3.82306  16
 -10 -16  -1 19.5111 3.67535  17
 -10  16  -1 16.1557 2.53017   6
 -10  16  -1 11.4068 3.14093   9
 -10  16  -1 11.2739 3.77596  16
 -11 -16  -1 0.48961 1.93957   1
 -11 -16  -1 -0.8081 2.81508  16
 -11  16  -1 0.91590 1.93814   9
 -11 -17   1 30.5447 3.82838   1
 -11  17   1 34.3528 3.57655   9
 -10 -17   1 -0.3986 2.42318   1
 -10 -17   1 -1.2765 2.68647  17
 -10 -17   1 -6.5533 3.13105  16
 -10  17   1 0.23360 1.60698   6
 -10  17   1 -4.9103 2.06806   9
  -9 -17   1 122.301 9.43407   1
  -9 -17   1 115.719 9.23478  17
  -9 -17   1 111.059 7.79995  11
  -9  17   1 100.324 8.96865   9
  -9  17   1 81.1347 10.3077  16
  -9  17   1 99.3204 7.88940   6
  -8 -17   1 25.3434 5.81444  16
  -8 -17   1 22.9917 4.76061   2
  -8 -17   1 47.6598 5.46994   1
  -8 -17   1 51.3307 5.68511  17
  -8 -17   1 37.8901 4.15292  11
  -8  17   1 42.0530 4.24417   6
  -8  17   1 45.6401 5.27281   9
  -8  17   1 34.1804 5.55530  16
  -7 -17   1 16.5187 2.95428  11
  -7 -17   1 21.3332 3.52005   1
  -7 -17   1 12.2064 4.50443  16
  -7 -17   1 13.4397 3.72485   2
  -7 -17   1 17.3060 3.67581  17
  -7  17   1 20.8331 3.72913   9
  -7  17   1 16.0475 3.78350  16
  -6 -17   1 8.75525 3.22481   2
  -6 -17   1 16.4220 3.10747   1
  -6 -17   1 12.7300 3.45513  17
  -6 -17   1 9.73063 2.81460  11
  -6 -17   1 5.03026 3.44788  16
  -6  17   1 7.78813 3.38806  15
  -6  17   1 11.9380 2.85963   9
  -6  17   1 11.1021 3.62660  16
  -5 -17   1 23.7004 3.96757  17
  -5 -17   1 15.0397 4.45670  16
  -5 -17   1 27.4731 3.37923   1
  -5 -17   1 22.1882 3.20945  11
  -5 -17   1 15.3924 3.68643   2
   5  17  -1 27.1119 2.46380  13
  -5  17   1 16.5871 3.80021  15
  -5  17   1 28.3365 3.66099   9
  -5  17   1 15.4455 3.83006  16
  -4 -17   1 21.9679 3.27288  17
  -4 -17   1 17.1579 2.72547  11
  -4 -17   1 16.1191 2.59784  12
  -4 -17   1 10.7331 3.06267   2
   4  17  -1 14.2724 1.76975  13
  -4  17   1 18.8467 3.65780  15
  -4  17   1 16.2489 3.53807  16
   3  17  -1 15.7834 1.84479  13
   3  17  -1 18.5141 2.60631   3
   2  17  -1 55.9529 4.45403  13
   2  17  -1 59.9786 5.45875   3
  -2  17   1 66.1491 5.94702   3
  -1  17   1 173.037 13.4365   3
   1  17  -1 165.914 13.2284   3
   0  17   1 82.6239 7.25556   3
   0  17  -1 87.5545 7.29483   3
   1  17   1 211.869 16.2794   3
  -1  17  -1 211.850 16.4649   3
   2  17   1 65.8130 5.44326   3
   2  17   1 53.3004 4.46831  13
  -2  17  -1 65.2916 5.87337   3
   3  17   1 234.239 15.2364  13
  -4 -17  -1 10.3026 3.14596   2
  -4 -17  -1 7.73017 2.05369  12
  -4 -17  -1 0.99982 3.09723  16
  -4 -17  -1 7.48032 2.29597  11
  -4 -17  -1 8.24067 2.61417  17
   4  17   1 7.06278 1.20407  14
  -4  17  -1 9.22194 2.23296   9
  -4  17  -1 3.76011 2.79756  15
   4  17   1 8.75607 1.45037  13
  -4  17  -1 4.90363 3.00540  16
  -5 -17  -1 -0.8144 3.11442  16
  -5 -17  -1 2.43753 1.62910  12
  -5 -17  -1 0.46526 2.57106   2
  -5 -17  -1 2.55690 2.23886   1
  -5 -17  -1 3.41621 2.11455  11
  -5 -17  -1 8.27338 2.75433  17
   5  17   1 4.34957 1.17427  13
  -5  17  -1 0.22669 2.82669  16
  -5  17  -1 5.28164 2.26925   9
  -5  17  -1 6.99671 3.11196  15
   5  17   1 4.50261 1.11270  14
  -6 -17  -1 25.6856 4.01907  17
  -6 -17  -1 23.7361 3.20250  11
  -6 -17  -1 26.8926 3.56935   1
  -6 -17  -1 24.7120 4.46473   2
  -6 -17  -1 24.0204 5.32702  16
  -6  17  -1 27.2809 4.00160   9
  -6  17  -1 19.5160 4.20801  16
  -7 -17  -1 14.4559 2.77506  11
  -7 -17  -1 16.6730 3.54314  17
  -7 -17  -1 9.74846 4.24843  16
  -7 -17  -1 22.4556 3.63106   1
  -7 -17  -1 6.84127 3.44635   2
  -7  17  -1 11.0502 3.88302  16
  -7  17  -1 16.2626 3.41980   9
  -8 -17  -1 6.56476 2.91722   1
  -8 -17  -1 5.14880 2.18224  11
  -8 -17  -1 1.51043 3.87154  16
  -8 -17  -1 6.25097 3.13589  17
  -8  17  -1 5.91342 2.11393   6
  -8  17  -1 1.74801 2.85817   9
  -8  17  -1 5.68708 3.52943  16
  -9 -17  -1 113.864 9.22763   1
  -9 -17  -1 119.368 9.21877  17
  -9 -17  -1 104.118 7.60272  11
  -9  17  -1 82.8741 10.4507  16
  -9  17  -1 102.163 7.92880   6
  -9  17  -1 110.317 9.29624   9
 -10 -17  -1 7.60089 2.66752   1
 -10 -17  -1 7.33359 2.84962  17
 -10 -17  -1 -2.6926 3.44497  16
 -10  17  -1 9.59989 2.01450   6
 -10  17  -1 6.76571 3.34271  16
  10  17   1 8.37986 1.16379  14
 -10  17  -1 6.76341 2.69667   9
 -11 -17  -1 70.4726 5.92359   1
 -11  17  -1 64.1006 5.77214   9
 -10 -18   1 -1.0443 3.28272  16
 -10 -18   1 -2.5346 2.53334  17
 -10 -18   1 -2.9599 2.11829   1
 -10  18   1 -1.5790 1.97172   9
 -10  18   1 0.31142 1.49459   6
  10  18  -1 -0.7979 0.69410  14
  -9 -18   1 10.4533 3.37011  17
  -9 -18   1 15.9476 3.31488   1
  -9 -18   1 0.89730 3.98098  16
  -9 -18   1 11.1434 2.50605  11
  -9  18   1 13.9160 2.34666   6
  -9  18   1 8.79549 2.86058   9
  -8 -18   1 76.8209 6.41526  11
  -8 -18   1 80.3523 7.48506   1
  -8 -18   1 74.4807 7.65137  17
  -8  18   1 75.4489 7.40047   9
  -7 -18   1 -1.5868 3.48496  16
  -7 -18   1 -0.0953 2.27687  11
  -7 -18   1 0.65708 2.46871   1
  -7 -18   1 -2.3028 2.87456   2
  -7 -18   1 1.02939 3.02535  17
  -7  18   1 -3.3816 2.15930   9
  -7  18   1 2.32596 2.81146  16
  -6 -18   1 113.525 11.3263   2
  -6 -18   1 142.932 10.6930   1
  -6 -18   1 134.657 10.6465  17
  -6 -18   1 136.721 9.46338  11
   6  18  -1 140.058 8.03755  14
  -6  18   1 154.506 10.7345   9
  -6  18   1 100.934 12.1596  16
  -5 -18   1 10.0715 3.50739   2
  -5 -18   1 10.0238 2.95444  17
  -5 -18   1 7.66348 2.59323  11
  -5 -18   1 1.07774 3.30587  16
  -5 -18   1 8.38940 2.32643   1
  -5  18   1 3.58654 3.25234  15
   5  18  -1 8.48140 1.43424  13
   5  18  -1 8.84751 1.37485  14
  -5  18   1 5.31599 3.20848  16
  -5  18   1 8.72799 2.57299   9
  -4 -18   1 203.630 11.6157  12
  -4 -18   1 197.579 12.8516  11
  -4 -18   1 201.961 14.1703  17
  -4 -18   1 167.528 14.5198   1
  -4 -18   1 181.591 14.9507   2
   4  18  -1 205.534 11.4044  14
  -4  18   1 220.570 14.2611  15
   4  18  -1 200.306 13.2908  15
  -4  18   1 189.952 14.0397   9
   4  18  -1 184.429 10.5319   7
   4  18  -1 193.544 12.8044  13
  -3 -18   1 -0.3025 2.22033   2
  -3 -18   1 0.15675 1.77877  11
  -3 -18   1 1.33809 1.63276  12
   3  18  -1 1.64932 0.88840  13
   3  18  -1 0.68212 0.97693  14
  -3  18   1 -2.2228 2.27130  15
  -2  18   1 4.66247 1.81071   3
   2  18  -1 6.30541 1.30284  13
   2  18  -1 6.72032 1.68922   3
  -1  18   1 199.693 15.9326   3
   1  18  -1 207.872 15.8220   3
   0  18   1 1.96604 1.32269   3
   0  18  -1 2.29998 1.41094   3
   1  18   1 272.168 20.9215   3
  -1  18  -1 278.784 21.1225   3
  -2  18  -1 68.6486 6.39826   3
   2  18   1 71.6415 5.99000   3
   2  18   1 63.9277 5.00041  13
  -3 -18  -1 1.64297 2.50143   2
  -3 -18  -1 -2.4017 1.41486  11
  -3 -18  -1 -0.0921 1.58604  12
  -3  18  -1 1.41302 2.05460  15
   3  18   1 2.00856 0.92788  14
   3  18   1 0.50177 0.84519  13
   3  18   1 -1.1346 1.00324   7
  -4 -18  -1 401.186 31.0677   2
  -4 -18  -1 430.407 24.3031  12
  -4 -18  -1 440.976 26.6305  11
  -4 -18  -1 428.936 29.2797  17
   4  18   1 441.531 22.6478   7
  -4  18  -1 432.160 29.7737   9
   4  18   1 425.030 27.5600  13
  -4  18  -1 458.333 28.7067  15
   4  18   1 430.023 24.5237  14
  -5 -18  -1 19.1082 2.89585  11
  -5 -18  -1 18.0284 3.16770   1
  -5 -18  -1 16.3041 3.91668   2
  -5 -18  -1 17.7922 2.55985  12
  -5 -18  -1 27.4098 3.83836  17
  -5  18  -1 18.8632 3.80100  15
  -5  18  -1 15.3615 3.83492  16
   5  18   1 19.2017 2.03761   7
   5  18   1 21.0912 2.00069  14
   5  18   1 18.9783 2.21053  13
  -5  18  -1 20.3359 3.21840   9
  -6 -18  -1 5.15757 2.71970  17
  -6 -18  -1 2.20193 2.25112   1
  -6 -18  -1 0.60791 2.11612  11
  -6 -18  -1 -6.7440 2.79396   2
  -6 -18  -1 -0.8480 3.74688  16
   6  18   1 1.83330 1.00006  14
  -6  18  -1 1.68254 2.45253   9
  -6  18  -1 3.45594 3.16594  16
  -7 -18  -1 5.78250 2.96522  17
  -7 -18  -1 5.66708 2.19327  11
  -7 -18  -1 -1.6959 2.94462   2
  -7 -18  -1 2.85831 4.05191  16
  -7 -18  -1 2.83016 2.47543   1
  -7  18  -1 6.11825 3.37447  16
   7  18   1 3.54357 1.11981  14
  -7  18  -1 3.20349 2.87056   9
  -8 -18  -1 32.6213 4.12379   1
  -8 -18  -1 10.3204 5.09279  16
  -8 -18  -1 24.6458 3.24015  11
  -8 -18  -1 25.1515 4.17690  17
  -8  18  -1 31.6928 4.48409   9
  -8  18  -1 18.6876 4.64998  16
   8  18   1 27.8795 2.36488  14
  -9 -18  -1 14.1728 3.14349   1
  -9 -18  -1 1.06982 4.12244  16
  -9 -18  -1 14.3662 2.43090  11
  -9 -18  -1 15.6539 3.48257  17
  -9  18  -1 16.8121 4.19497  16
  -9  18  -1 14.6752 3.19283   9
   9  18   1 13.6683 1.52679  14
 -10 -18  -1 -5.8335 3.16268  16
 -10 -18  -1 1.67478 2.49992  17
 -10 -18  -1 5.70072 2.39121   1
  10  18   1 6.87028 0.97794  14
 -10  18  -1 1.19310 2.12949   9
 -10 -19   1 41.2308 4.87815  17
 -10 -19   1 39.0158 5.65872  16
 -10 -19   1 46.0560 4.75180   1
 -10  19   1 45.0215 4.46500   9
  10  19  -1 41.0051 2.85474  14
  -9 -19   1 4.15046 2.97278  17
  -9 -19   1 -2.0586 3.46417  16
  -9 -19   1 3.83495 2.59580   1
  -9 -19   1 3.01287 2.07788  11
  -9  19   1 2.22484 2.26867   9
   9  19  -1 2.40166 0.92245  14
  -8 -19   1 83.6220 7.93083   1
  -8 -19   1 92.1219 8.22972  17
  -8 -19   1 91.4406 6.84357  11
   8  19  -1 81.4345 5.36172  14
  -8  19   1 80.9973 7.72630   9
  -7 -19   1 96.2730 9.66603   2
  -7 -19   1 100.140 9.00619  17
  -7 -19   1 98.5906 7.55692  11
  -7 -19   1 101.470 8.72995   1
  -7  19   1 106.684 8.64820   9
   7  19  -1 97.6032 6.22381  14
  -6 -19   1 3.40910 2.95620  17
  -6 -19   1 -0.2426 2.14634   1
  -6 -19   1 1.80020 2.38456  11
  -6 -19   1 -2.9952 3.57115  16
  -6 -19   1 -0.1553 3.25280   2
  -6  19   1 0.65698 2.20421   9
  -6  19   1 -5.7987 2.62248  15
   6  19  -1 1.52144 1.02587  14
  -5 -19   1 0.29857 1.97136  11
  -5 -19   1 1.91080 2.75112  17
  -5 -19   1 -2.0020 2.61963   2
  -5 -19   1 -0.7525 2.07827   1
  -5 -19   1 -1.9555 3.53701  16
  -5  19   1 1.11325 2.00123   9
   5  19  -1 -0.1359 1.03664   7
  -5  19   1 -4.1039 2.94258  15
   5  19  -1 1.10882 1.03877  14
  -4 -19   1 76.9340 5.88955  11
  -4 -19   1 79.7275 7.41872   2
  -4 -19   1 71.9266 5.37107  12
  -4 -19   1 73.8830 6.90703  17
   4  19  -1 71.0186 4.51698   7
  -4  19   1 70.4354 7.23156  15
   4  19  -1 65.9804 5.31016  13
   4  19  -1 65.1999 5.97708  15
   4  19  -1 72.5177 4.72019  14
  -4  19   1 82.9996 6.37267   9
  -3 -19   1 143.746 8.79510  12
  -3 -19   1 141.951 9.55846  11
  -3 -19   1 144.156 10.6932  17
  -3 -19   1 132.286 11.2044   2
   3  19  -1 132.743 7.84630   7
   3  19  -1 127.758 9.47408  13
   3  19  -1 148.167 8.44734  14
  -3  19   1 153.845 10.8414  15
   3  19  -1 150.064 10.0662  15
  -2 -19   1 88.9331 6.14041  12
  -2 -19   1 87.5902 6.58572  11
  -2 -19   1 97.6834 8.13581   2
   2  19  -1 102.160 7.94844   3
  -2  19   1 94.9719 7.45913  15
   2  19  -1 91.8638 5.47269   7
   2  19  -1 91.5486 7.02182  15
   2  19  -1 90.4186 5.75128  14
  -1  19   1 3.61138 2.15248  15
   1  19  -1 4.42476 1.57338   3
  -1  19   1 5.65260 1.74138   3
   0  19   1 45.0249 4.69103   3
   0  19  -1 49.7473 4.77759   3
  -1  19  -1 47.0121 4.94101  15
   1  19   1 43.6583 4.51262   3
  -1  19  -1 46.7008 4.78740   3
  -2 -19  -1 77.2799 5.80954  11
  -2 -19  -1 80.4246 5.70135  12
  -2 -19  -1 82.8781 7.20773   2
   2  19   1 75.6735 4.97003  14
  -2  19  -1 82.1946 6.80161  15
   2  19   1 80.6081 4.87561   7
   2  19   1 79.1233 6.52358  15
   3 -19   1 106.791 9.73557   2
  -3 -19  -1 126.763 7.81999  12
  -3 -19  -1 114.228 10.0480   2
  -3 -19  -1 129.366 9.46426  17
  -3 -19  -1 123.497 8.37164  11
  -3  19  -1 136.191 9.49248  15
   3  19   1 109.045 6.82529   7
   3  19   1 122.194 8.81394  15
   3  19   1 115.786 8.29654  13
   3  19   1 129.874 7.33532  14
  -4 -19  -1 208.730 12.3928  12
  -4 -19  -1 216.289 16.1276   2
  -4 -19  -1 203.427 15.0405  17
  -4 -19  -1 179.550 18.2799  16
  -4 -19  -1 213.216 13.5248  11
   4  19   1 196.941 13.6660  13
   4  19   1 206.814 12.0892  14
  -4  19  -1 219.284 14.9519   9
   4  19   1 209.135 11.2932   7
  -4  19  -1 220.857 15.0009  15
  -5 -19  -1 13.2830 2.70226  11
  -5 -19  -1 8.96537 2.06123  12
  -5 -19  -1 14.1532 2.79643   1
  -5 -19  -1 6.59710 4.01446  16
  -5 -19  -1 10.7584 3.52281   2
  -5 -19  -1 8.75725 2.94011  17
  -5  19  -1 11.3500 2.75907   9
   5  19   1 11.1316 1.49516  14
  -5  19  -1 9.40688 3.33607  15
   5  19   1 11.4813 1.59813   7
  -6 -19  -1 5.46906 4.31453  16
  -6 -19  -1 2.97327 2.31050   1
  -6 -19  -1 4.90811 2.25948  11
  -6 -19  -1 4.53650 2.81732  17
  -6 -19  -1 2.85992 3.05890   2
  -6  19  -1 4.68486 3.34303  16
  -6  19  -1 6.35096 2.69121   9
   6  19   1 5.94766 1.19337  14
  -7 -19  -1 9.38620 3.93599   2
  -7 -19  -1 4.00515 4.42804  16
  -7 -19  -1 11.3885 2.67939  11
  -7 -19  -1 6.83059 2.61958   1
  -7 -19  -1 9.01132 3.19443  17
   7  19   1 8.65843 1.39023  14
  -7  19  -1 5.98199 3.50189  16
  -7  19  -1 10.3541 3.01144   9
  -8 -19  -1 184.340 14.0779   1
  -8 -19  -1 186.489 13.6463  17
  -8 -19  -1 193.484 12.0146  11
  -8  19  -1 200.476 13.8381   9
  -8  19  -1 141.929 15.7861  16
   8  19   1 177.342 10.5793  14
  -9 -19  -1 17.3231 4.98870  16
  -9 -19  -1 31.8642 4.13733  17
  -9 -19  -1 25.0488 3.52944   1
  -9 -19  -1 23.7432 2.92818  11
   9  19   1 25.9213 2.21016  14
  -9  19  -1 23.7433 3.67602   9
 -10 -19  -1 7.21847 3.55154  16
 -10 -19  -1 6.49585 2.24302   1
 -10 -19  -1 10.6460 2.56325  17
 -10  19  -1 9.19589 2.24611   9
  10  19   1 9.17366 1.10816  14
 -10 -20   1 7.04453 2.07038   1
 -10 -20   1 4.35549 2.28766  17
 -10 -20   1 1.74971 2.86117  16
 -10  20   1 5.38791 1.75926   9
  10  20  -1 4.50544 0.82702  14
  -9 -20   1 75.8818 5.84318  11
  -9 -20   1 84.9662 6.93881   1
  -9 -20   1 64.2481 7.05661  17
  -9  20   1 79.2733 6.50586   9
   9  20  -1 65.0756 4.58077  14
  -8 -20   1 -4.3994 3.82345  16
  -8 -20   1 5.14847 2.30136  11
  -8 -20   1 5.45052 2.64238   1
  -8 -20   1 4.05831 3.06053  17
   8  20  -1 0.83180 1.01129  14
  -8  20   1 1.41427 2.38583   9
  -7 -20   1 4.34779 2.52947   1
  -7 -20   1 2.49341 3.10271  17
  -7 -20   1 -3.5685 3.86351  16
  -7 -20   1 1.64202 3.47869   2
  -7 -20   1 4.64398 2.43787  11
  -7  20   1 -0.8030 2.25593   9
   7  20  -1 1.21702 1.02311  14
  -6 -20   1 16.1654 3.27085   1
  -6 -20   1 12.4005 4.72043  16
  -6 -20   1 22.6801 3.20584  11
  -6 -20   1 27.4748 4.28917  17
  -6 -20   1 14.6159 3.90639   2
  -6  20   1 19.3681 3.37926   9
   6  20  -1 23.3938 2.22120  14
  -6  20   1 15.7506 4.05239  15
  -5 -20   1 80.7995 6.84522  17
  -5 -20   1 59.5358 6.33418   1
  -5 -20   1 70.0993 6.09541  11
  -5 -20   1 72.3779 5.18671  12
  -5 -20   1 64.2708 7.47656   2
  -5 -20   1 68.3754 9.10744  16
   5  20  -1 65.8245 4.39219   7
  -5  20   1 68.4329 7.14186  15
   5  20  -1 72.8426 4.65300  14
  -5  20   1 69.7402 6.24740   9
  -4 -20   1 53.1792 6.86290  16
  -4 -20   1 47.6829 4.15202  12
  -4 -20   1 46.4813 4.76497  11
  -4 -20   1 48.5247 5.49295  17
  -4 -20   1 44.7044 5.49298   2
  -4  20   1 49.0911 5.54841  15
   4  20  -1 45.9064 4.67975  15
   4  20  -1 49.6100 3.46716  14
   4  20  -1 42.0463 3.79973  13
  -4  20   1 43.4342 4.48484   9
   4  20  -1 45.0203 3.31548   7
  -3 -20   1 20.1858 3.52580   2
  -3 -20   1 20.6188 3.44293  17
  -3 -20   1 21.2731 2.62481  12
  -3 -20   1 25.7735 3.08696  11
   3  20  -1 21.6434 2.04714  14
   3  20  -1 20.6832 2.05523   7
   3  20  -1 19.8315 2.35044  13
   3  20  -1 20.4659 2.95584  15
  -3  20   1 21.3883 3.55826  15
  -2 -20   1 4.82046 1.86472  11
  -2 -20   1 5.77538 2.46989   2
  -2 -20   1 7.40193 1.97500  12
   2 -20  -1 6.10980 1.97805  12
   2  20  -1 8.14630 1.26515  14
   2  20  -1 8.79593 1.41693   7
   2  20  -1 2.41808 2.03231  15
  -2  20   1 4.99233 2.28173  15
  -2  20   1 6.28316 1.37808   7
   1 -20  -1 411.799 23.4067  12
  -1 -20   1 378.844 29.4990   2
  -1 -20   1 393.334 25.3038  11
  -1 -20   1 413.513 23.3283  12
   1  20  -1 440.355 27.0368  15
   1  20  -1 436.402 23.5483  14
  -1  20   1 461.002 27.2424  15
   1  20  -1 393.677 21.7171   7
  -1  20   1 407.884 21.7615   7
   0 -20   1 177.306 11.8352  12
   0 -20   1 219.569 15.1141   2
   0 -20  -1 186.292 11.9599  12
   0 -20  -1 213.195 15.0443   2
   0  20   1 197.666 13.8145  15
   0  20  -1 207.175 10.9295   7
   0  20  -1 192.305 13.6630  15
   0  20   1 210.134 10.9905   7
  -1 -20  -1 961.078 58.6055  11
  -1 -20  -1 929.675 68.1643   2
  -1 -20  -1 1002.81 53.6602  12
   1 -20   1 948.219 68.1482   2
   1 -20   1 959.093 53.6549  12
  -1  20  -1 958.181 50.3999   7
   1  20   1 988.665 54.9304  14
   1  20   1 979.972 50.4096   7
   1  20   1 1018.86 62.1105  15
  -1  20  -1 1050.83 62.2159  15
  -2 -20  -1 96.7387 8.45674   2
  -2 -20  -1 96.8814 6.55080  12
   2 -20   1 95.4184 6.65436  12
  -2 -20  -1 101.779 7.03638  11
   2 -20   1 98.0542 8.13327   2
   2  20   1 94.6012 6.05594  14
   2  20   1 105.051 5.89330   7
  -2  20  -1 102.775 5.88740   7
  -2  20  -1 99.7045 7.75536  15
   2  20   1 97.1622 7.49626  15
  -3 -20  -1 22.1772 3.63223   2
  -3 -20  -1 20.3844 2.65757  12
  -3 -20  -1 21.0013 2.91498  11
   3 -20   1 14.3023 3.17066   2
  -3 -20  -1 17.4213 3.02983  17
  -3  20  -1 18.5594 3.11119  15
   3  20   1 15.5261 1.74235  14
   3  20   1 16.5389 2.52649  15
   3  20   1 19.7337 2.00645   7
  -4 -20  -1 207.207 13.0093  11
  -4 -20  -1 204.822 11.8348  12
  -4 -20  -1 189.954 15.1226   2
  -4 -20  -1 205.141 14.2955  17
  -4 -20  -1 205.450 17.5889  16
  -4  20  -1 186.259 14.1049   9
  -4  20  -1 220.484 14.3723  15
   4  20   1 207.029 11.4994  14
   4  20   1 167.881 12.9047  13
   4  20   1 179.342 10.6747   7
  -5 -20  -1 115.957 9.77272   2
  -5 -20  -1 102.474 8.72770   1
  -5 -20  -1 104.105 7.92450  11
  -5 -20  -1 111.158 9.10038  17
  -5 -20  -1 106.760 7.08855  12
  -5 -20  -1 102.998 11.6099  16
   5  20   1 109.305 6.33425   7
  -5  20  -1 90.5744 9.07491  15
   5  20   1 105.076 6.57530  14
  -5  20  -1 111.437 8.67786   9
  -6 -20  -1 9.71718 2.62925   1
  -6 -20  -1 7.87728 2.49700  11
  -6 -20  -1 6.91997 4.74811  16
  -6 -20  -1 7.86204 3.20977  17
  -6 -20  -1 6.98990 3.66998   2
  -6  20  -1 7.55433 2.73318   9
   6  20   1 7.44612 1.33796  14
  -6  20  -1 6.17030 3.43487  15
  -7 -20  -1 -1.1276 2.62704  17
  -7 -20  -1 -4.6129 3.74391  16
  -7 -20  -1 -0.0499 2.28132   1
  -7 -20  -1 -2.0975 3.40510   2
  -7 -20  -1 -0.3159 1.98644  11
  -7  20  -1 -3.0959 2.14643   9
   7  20   1 -0.1789 0.92610  14
  -8 -20  -1 26.0904 4.25836  17
  -8 -20  -1 29.6769 4.00704   1
  -8 -20  -1 14.5673 5.42215  16
  -8 -20  -1 31.6158 3.47875  11
   8  20   1 33.9009 2.61582  14
  -8  20  -1 31.5774 4.01292   9
  -9 -20  -1 8.19305 4.13688  16
  -9 -20  -1 16.3881 3.27689  17
  -9 -20  -1 17.1181 2.98339   1
  -9 -20  -1 17.8803 2.44935  11
  -9  20  -1 17.3807 2.82447   9
   9  20   1 10.5130 1.36797  14
 -10 -20  -1 4.15376 3.10895  16
 -10 -20  -1 5.12682 1.90466   1
 -10 -20  -1 3.62247 2.15876  17
 -10  20  -1 7.70132 1.89799   9
  10  20   1 5.98396 0.87739  14
 -10 -21   1 32.4068 3.49346  17
 -10 -21   1 30.4355 3.79735   1
 -10  21   1 28.8433 3.10795   9
  -9 -21   1 71.5139 6.67625  17
  -9 -21   1 65.6595 8.19215  16
  -9 -21   1 76.0882 5.57824  11
  -9 -21   1 86.4924 6.60680   1
   9  21  -1 63.4215 4.52752  14
  -9  21   1 73.8669 6.25401   9
  -8 -21   1 29.0940 4.36774  17
  -8 -21   1 42.7901 4.96234   1
  -8 -21   1 27.9471 3.50984  11
  -8 -21   1 30.0824 5.93625  16
   8  21  -1 32.6002 2.66808  14
  -8  21   1 29.3547 3.97576   9
  -7 -21   1 92.4061 8.27456   1
  -7 -21   1 96.5231 7.27918  11
  -7 -21   1 77.8478 10.5031  16
  -7 -21   1 97.0501 8.48269  17
  -7 -21   1 91.0490 9.09341   2
  -7  21   1 96.0110 7.86125   9
   7  21  -1 94.2002 5.89461  14
  -6 -21   1 7.36837 2.63752   1
  -6 -21   1 10.7377 3.41078  17
  -6 -21   1 4.92568 4.50426  16
  -6 -21   1 11.4116 2.90386  11
  -6 -21   1 4.54664 3.45904   2
   6  21  -1 6.40604 1.33003  14
  -6  21   1 8.55946 2.59681   9
  -6  21   1 4.15909 3.22570  15
  -5 -21   1 170.493 12.6648  17
  -5 -21   1 164.897 13.4478   2
  -5 -21   1 152.695 15.3264  16
  -5 -21   1 160.568 9.97904  12
  -5 -21   1 172.526 11.3643  11
  -5  21   1 172.241 12.8342  15
   5  21  -1 165.329 9.15826   7
  -5  21   1 160.947 12.2400   9
   5  21  -1 160.323 9.75724  14
  -4 -21   1 168.295 11.3455  11
  -4 -21   1 183.131 15.7004  16
  -4 -21   1 172.986 12.6599  17
  -4 -21   1 170.800 10.2977  12
  -4 -21   1 165.104 13.2927   2
  -4  21   1 175.455 12.5105  15
   4  21  -1 156.805 9.28427   7
   4  21  -1 172.460 9.98803  14
   4  21  -1 153.178 11.7456  15
  -3 -21   1 0.49228 2.00375  11
  -3 -21   1 -0.8912 2.23019   2
  -3 -21   1 1.09685 1.75053  12
   3  21  -1 -0.8430 1.81055  15
   3  21  -1 0.33578 1.08177   7
   3  21  -1 0.07968 1.02300  14
  -3  21   1 -1.9159 2.35307  15
  -2 -21   1 11.5884 2.94406   2
  -2 -21   1 15.7486 2.46120  12
   2 -21  -1 12.3162 2.44398  12
  -2 -21   1 14.2259 2.36912  11
   2  21  -1 14.4837 1.80702   7
   2  21  -1 12.5833 1.56478  14
  -2  21   1 13.5210 1.76698   7
   2  21  -1 13.1128 2.56797  15
  -2  21   1 9.68955 2.62840  15
   1 -21  -1 3.32049 2.05495   2
  -1 -21   1 1.16502 1.55828  11
  -1 -21   1 2.77267 1.74179  12
   1 -21  -1 1.32886 1.80215  12
  -1 -21   1 0.51506 2.22932   2
   1  21  -1 4.63883 2.00642  15
  -1  21   1 2.13986 1.16857   7
   1  21  -1 1.80803 1.10791   7
   1  21  -1 2.16599 0.96888  14
  -1  21   1 1.55995 1.92100  15
   0 -21  -1 0.95504 2.08905   2
   0 -21   1 0.66434 1.68254  12
   0 -21   1 1.48362 2.12384   2
   0 -21  -1 3.25984 1.82891  12
   0  21   1 1.15736 1.17561   7
   0  21  -1 1.34522 1.05842   7
   0  21   1 0.07428 1.92187  15
   0  21  -1 1.98530 1.97117  15
  -1 -21  -1 26.6750 3.70474   2
   1 -21   1 31.3452 3.27409  12
  -1 -21  -1 27.5521 3.01048  12
   1 -21   1 24.0663 3.39604   2
   1  21   1 25.1479 2.36918   7
   1  21   1 24.2662 2.21175  14
   1  21   1 31.1069 3.50136  15
  -1  21  -1 28.0048 3.61581  15
  -1  21  -1 26.1432 2.34380   7
  -2 -21  -1 153.368 10.0010  11
  -2 -21  -1 138.577 11.6801   2
  -2 -21  -1 152.184 9.29108  12
   2 -21   1 148.440 9.30862  12
   2 -21   1 138.194 11.3975   2
   2  21   1 154.040 8.82205  14
  -2  21  -1 161.277 10.9223  15
  -2  21  -1 146.883 8.33095   7
   2  21   1 147.690 10.4564  15
   2  21   1 142.599 8.27799   7
  -3 -21  -1 131.502 11.3175  17
  -3 -21  -1 160.435 9.58670  12
  -3 -21  -1 151.879 10.2998  11
  -3 -21  -1 178.222 12.4590   2
   3  21   1 145.051 9.09416  14
  -3  21  -1 147.050 11.1385  15
   3  21   1 168.665 8.64946   7
   3  21   1 143.685 10.7901  15
  -4 -21  -1 124.917 9.58059  17
  -4 -21  -1 136.987 12.1951  16
  -4 -21  -1 115.479 8.35618  11
  -4 -21  -1 115.053 7.71055  12
  -4 -21  -1 103.677 9.79346   2
   4  21   1 123.729 7.19892  14
  -4  21  -1 105.878 8.97164   9
  -4  21  -1 136.155 9.68516  15
   4  21   1 104.033 6.72249   7
  -5 -21  -1 179.418 13.7668  17
  -5 -21  -1 178.003 14.6724   2
  -5 -21  -1 185.221 17.3688  16
  -5 -21  -1 192.718 12.5361  11
  -5 -21  -1 181.779 11.1974  12
  -5  21  -1 188.062 13.8523  15
  -5  21  -1 194.411 13.7554   9
   5  21   1 187.696 11.0004  14
   5  21   1 186.841 10.2930   7
  -6 -21  -1 0.03091 2.24696   1
  -6 -21  -1 -0.8910 4.07690  16
  -6 -21  -1 2.81162 2.25342  11
  -6 -21  -1 -1.0580 2.78600  17
  -6 -21  -1 -0.3293 3.12636   2
  -6  21  -1 2.61103 3.01700  15
   6  21   1 3.04254 1.11836  14
  -6  21  -1 -0.2043 2.22182   9
  -7 -21  -1 72.0045 6.58128   1
  -7 -21  -1 51.0540 8.22117  16
  -7 -21  -1 68.4129 5.66081  11
  -7 -21  -1 69.8115 6.96106  17
  -7 -21  -1 59.8661 7.36132   2
   7  21   1 61.7556 4.31957  14
  -7  21  -1 66.1310 6.29236   9
  -8 -21  -1 60.9542 9.12281  16
  -8 -21  -1 82.2518 7.19411  17
  -8 -21  -1 73.1525 6.89178   1
  -8 -21  -1 73.9026 5.86016  11
  -8  21  -1 72.0743 6.57611   9
   8  21   1 70.9796 4.68514  14
  -9 -21  -1 62.4562 6.29457  17
  -9 -21  -1 63.8398 8.06376  16
  -9 -21  -1 81.5108 6.36162   1
   9  21   1 61.0626 4.30608  14
  -9  21  -1 76.0818 6.07089   9
 -10  21  -1 4.35737 1.47887   9
  -9 -22   1 19.1142 2.38245  11
  -9 -22   1 13.6584 3.72467  16
  -9 -22   1 16.1050 3.01169  17
  -9 -22   1 16.2736 2.73846   1
   9  22  -1 12.4444 1.39761  14
  -9  22   1 18.8954 2.46836   9
  -8 -22   1 31.7422 3.47741  11
  -8 -22   1 20.8021 4.00285  17
  -8 -22   1 18.5265 4.94080  16
  -8 -22   1 34.4310 3.83957   1
  -8  22   1 23.7573 3.25970   9
   8  22  -1 23.8384 2.35020  14
  -7 -22   1 18.0567 3.90927  17
  -7 -22   1 28.0013 3.70727   1
  -7 -22   1 20.7517 4.21339   2
  -7 -22   1 25.5132 3.45531  11
  -7 -22   1 15.9990 5.14443  16
  -7  22   1 22.2065 3.23348   9
   7  22  -1 21.8690 2.13799  14
  -6 -22   1 27.9737 4.03930   1
  -6 -22   1 36.8622 6.39075  16
  -6 -22   1 33.5059 4.62893  17
  -6 -22   1 33.1414 4.04595  11
  -6 -22   1 31.6067 5.10677   2
   6  22  -1 39.3373 2.99470  14
  -6  22   1 37.0689 4.99603  15
  -6  22   1 36.8231 4.36160   9
  -5 -22   1 13.5501 2.28586  12
  -5 -22   1 16.0097 3.50755  17
  -5 -22   1 11.1004 2.69063  11
  -5 -22   1 13.4658 3.67553   2
  -5 -22   1 15.4071 4.97243  16
  -5  22   1 15.7142 2.74640   9
   5  22  -1 11.7295 1.64809  14
  -5  22   1 13.1525 3.80555  15
   5  22  -1 11.7896 1.61752   7
  -4 -22   1 75.3295 7.35429  17
  -4 -22   1 87.2692 5.93134  12
  -4 -22   1 95.3270 9.70358  16
  -4 -22   1 82.4814 6.72813  11
  -4 -22   1 93.4347 8.04466   2
   4  22  -1 79.8270 5.37439  14
  -4  22   1 84.7671 7.46949  15
   4  22  -1 73.3907 6.86073  15
   4  22  -1 79.7371 5.10583   7
  -3 -22   1 2.45921 2.00339  11
  -3 -22   1 2.03380 2.66781   2
  -3 -22   1 3.40770 1.91836  12
   3  22  -1 0.94046 2.09772  15
   3  22  -1 0.42025 1.08507   7
   3  22  -1 1.46441 1.14513  14
  -3  22   1 1.85300 2.61433  15
  -2 -22   1 175.006 13.6115   2
  -2 -22   1 179.237 11.7092  11
   2 -22  -1 180.049 10.9982  12
  -2 -22   1 175.711 10.8147  12
   2  22  -1 172.797 9.81525   7
   2  22  -1 173.120 12.4262  15
  -2  22   1 173.547 9.80247   7
  -2  22   1 179.817 12.7812  15
   2  22  -1 185.283 10.4648  14
  -1 -22   1 67.1457 4.88103  12
   1 -22  -1 40.4580 5.66033   2
   1 -22  -1 61.4739 4.93449  12
  -1 -22   1 49.1693 5.83505   2
   1  22  -1 53.6314 3.94234   7
   1  22  -1 63.4780 3.90048  14
  -1  22   1 56.9559 3.89340   7
  -1  22   1 65.9683 5.91558  15
   1  22  -1 67.1353 5.46890  15
   0 -22  -1 1209.01 87.2611   2
   0 -22   1 1241.69 87.3467   2
   0 -22  -1 1224.55 68.6539  12
   0 -22   1 1269.75 68.6919  12
   0  22  -1 1312.59 79.6027  15
   0  22   1 1284.15 64.6360   7
   0  22   1 1258.56 79.5658  15
   0  22  -1 1264.19 64.6247   7
   1 -22   1 51.5933 6.15483   2
   1 -22   1 75.2357 5.42069  12
  -1 -22  -1 44.1568 6.09574   2
  -1 -22  -1 77.6861 5.32851  12
   1  22   1 76.2807 4.44645  14
  -1  22  -1 58.8769 4.24920   7
  -1  22  -1 87.2314 6.44677  15
   1  22   1 56.4338 4.20273   7
   1  22   1 88.1476 6.20277  15
  -2 -22  -1 214.073 13.1353  11
   2 -22   1 198.060 15.1228   2
  -2 -22  -1 189.264 11.9779  12
   2 -22   1 196.326 12.1896  12
  -2 -22  -1 199.279 15.2681   2
   2  22   1 204.324 11.7236  14
   2  22   1 194.913 13.7751  15
  -2  22  -1 195.121 13.9432  15
  -2  22  -1 209.379 11.0198   7
   2  22   1 202.525 10.9861   7
  -3 -22  -1 53.4505 6.09410   2
  -3 -22  -1 52.7528 4.65482  12
  -3 -22  -1 59.4278 5.15834  11
  -3 -22  -1 50.0202 5.58178  17
   3  22   1 52.2317 3.84805  14
  -3  22  -1 59.2594 5.86187  15
   3  22   1 57.2668 3.82465   7
   3  22   1 53.8449 5.16805  15
  -4 -22  -1 27.2860 4.37771   2
  -4 -22  -1 35.6136 4.55853  17
  -4 -22  -1 29.8318 3.36042  12
  -4 -22  -1 41.7637 4.27679  11
  -4 -22  -1 46.0995 6.48216  16
   4  22   1 40.0051 3.01109  14
  -4  22  -1 38.7580 4.73001  15
  -4  22  -1 33.9928 4.00923   9
   4  22   1 28.2251 2.78204   7
  -5 -22  -1 12.6392 5.13513  16
  -5 -22  -1 17.2859 3.05616  11
  -5 -22  -1 17.8816 3.85106   2
  -5 -22  -1 8.82878 3.38390  17
  -5 -22  -1 18.5518 2.54089  12
   5  22   1 12.7636 1.74700  14
  -5  22  -1 17.2339 3.75476  15
  -5  22  -1 19.8238 3.00485   9
   5  22   1 19.4178 1.94623   7
  -6 -22  -1 1.81405 3.37339   2
  -6 -22  -1 4.60197 2.21079  11
  -6 -22  -1 5.25064 2.98932  17
  -6 -22  -1 2.95176 4.51893  16
  -6 -22  -1 3.48745 2.39092   1
   6  22   1 5.86192 1.26954  14
  -6  22  -1 1.76276 2.96151  15
  -6  22  -1 4.14674 2.34792   9
   6  22   1 3.47853 1.21413   7
  -7 -22  -1 -5.1749 4.10737  16
  -7 -22  -1 3.23157 2.41827   1
  -7 -22  -1 1.67258 3.19589   2
  -7 -22  -1 -0.0991 2.00817  11
  -7 -22  -1 1.56635 2.92530  17
   7  22   1 0.72461 0.96944  14
  -7  22  -1 0.05639 2.21740   9
  -8 -22  -1 7.85881 2.18681  11
  -8 -22  -1 -1.0897 3.64541  16
  -8 -22  -1 6.45991 2.91478  17
  -8 -22  -1 5.86511 2.49904   1
   8  22   1 4.68326 1.08672  14
  -8  22  -1 4.29576 2.25891   9
  -9 -22  -1 4.30998 2.32494  17
  -9 -22  -1 2.79330 1.90173   1
  -9 -22  -1 2.65364 2.92604  16
   9  22   1 3.98652 0.87113  14
  -9  22  -1 3.87292 1.73879   9
  -9 -23   1 76.4415 6.24445   1
  -9 -23   1 78.6878 6.40902  17
  -9 -23   1 76.1254 7.51122  16
   9  23  -1 70.4781 4.50834  14
  -9  23   1 67.0780 5.72785   9
  -8 -23   1 1.29854 1.98221  11
  -8 -23   1 2.92989 2.78690  17
  -8 -23   1 4.12625 3.42310  16
  -8 -23   1 2.90129 2.27421   1
   8  23  -1 2.06976 0.96816  14
  -8  23   1 4.65985 1.84162   9
  -7 -23   1 84.2948 10.7651  16
  -7 -23   1 98.2055 8.51576  17
  -7 -23   1 97.0883 8.38122   1
  -7 -23   1 105.125 7.46472  11
  -7 -23   1 112.457 9.22734   2
   7  23  -1 96.9840 6.14878  14
  -7  23   1 93.8398 7.80963   9
  -6 -23   1 22.6938 5.45020  16
  -6 -23   1 20.9175 3.90989  17
  -6 -23   1 21.0283 4.18080   2
  -6 -23   1 14.0681 2.87292  11
   6  23  -1 16.6625 1.92698  14
   6  23  -1 18.7840 1.89484   7
  -6  23   1 17.9580 2.99329   9
  -6  23   1 17.2813 3.75044  15
  -5 -23   1 52.8045 4.35514  12
  -5 -23   1 42.3006 5.60324   2
  -5 -23   1 57.1924 7.49060  16
  -5 -23   1 47.0494 5.11383  11
  -5 -23   1 48.6330 5.51037  17
   5  23  -1 51.0932 3.63201  14
  -5  23   1 46.4967 4.83459   9
   5  23  -1 44.8904 3.49123   7
  -5  23   1 48.4732 5.69140  15
  -4 -23   1 1.91812 2.80510   2
  -4 -23   1 1.13561 2.25032  11
  -4 -23   1 -0.2339 2.45811  17
  -4 -23   1 2.64190 1.88137  12
  -4 -23   1 3.86028 3.70266  16
  -4  23   1 -2.6393 2.51187  15
   4  23  -1 1.44651 1.18990   7
   4  23  -1 1.71544 2.07416  15
   4  23  -1 0.81394 1.15965  14
  -3 -23   1 50.6616 4.67223  11
  -3 -23   1 40.8892 3.96597  12
  -3 -23   1 42.1103 5.05323   2
   3  23  -1 40.1870 3.23256  14
  -3  23   1 42.0154 4.87585  15
   3  23  -1 35.1775 4.13825  15
   3  23  -1 42.2906 3.22394   7
   2 -23  -1 17.3630 2.88764  12
  -2 -23   1 17.1506 3.39615   2
  -2 -23   1 19.5043 2.70296  12
  -2 -23   1 12.3154 2.45028  11
   2  23  -1 14.9870 1.71902  14
  -2  23   1 18.6821 1.96178   7
   2  23  -1 17.3656 3.07238  15
   2  23  -1 16.2610 1.86646   7
  -2  23   1 15.2022 2.96548  15
  -1 -23   1 16.2501 2.53864  12
  -1 -23   1 22.8869 3.43775   2
   1 -23  -1 15.8344 2.63481  12
   1  23  -1 8.94966 2.54215  15
  -1  23   1 11.4309 2.69545  15
  -1  23   1 15.9523 1.84851   7
   1  23  -1 12.6740 1.71924   7
   0 -23  -1 17.8991 2.79857  12
   0 -23   1 19.4518 2.85917  12
   0 -23   1 15.6285 3.01027   2
   0 -23  -1 21.0658 3.36327   2
   0  23  -1 19.3015 3.13259  15
   0  23   1 20.1005 2.12466   7
   0  23   1 15.9869 2.89736  15
   0  23  -1 20.4133 2.18447   7
   1 -23   1 56.4738 4.76662  12
  -1 -23  -1 43.1012 5.21367   2
  -1 -23  -1 61.9381 4.70989  12
   1 -23   1 49.4081 5.46590   2
  -1  23  -1 52.2771 3.77984   7
  -1  23  -1 53.5595 5.55354  15
   1  23   1 57.8695 5.39004  15
   1  23   1 49.9456 3.62364   7
   2 -23   1 1.14901 2.05783  12
  -2 -23  -1 0.35144 2.46346   2
   2 -23   1 1.34135 2.35616   2
  -2 -23  -1 6.25411 1.98344  12
  -2  23  -1 3.02109 2.37056  15
   2  23   1 -0.1674 1.11924   7
  -2  23  -1 2.74814 1.32254   7
   2  23   1 -0.2996 1.95217  15
   2  23   1 0.86953 0.97159  14
  -3 -23  -1 130.826 11.0673   2
  -3 -23  -1 141.265 8.77608  12
  -3 -23  -1 145.263 9.49580  11
   3  23   1 122.769 7.70165   7
   3  23   1 131.645 9.87018  15
   3  23   1 138.506 8.19705  14
  -3  23  -1 143.106 10.4576  15
  -4 -23  -1 7.54305 3.03105  17
  -4 -23  -1 13.6724 2.71177  11
  -4 -23  -1 17.0861 2.54389  12
  -4 -23  -1 17.2408 3.56494   2
  -4 -23  -1 12.8662 4.40280  16
  -4  23  -1 18.1068 2.75191   9
   4  23   1 13.1637 1.73188  14
  -4  23  -1 15.0888 3.36564  15
   4  23   1 16.0689 1.87010   7
  -5 -23  -1 131.673 12.4504  16
  -5 -23  -1 122.851 8.63262  11
  -5 -23  -1 120.976 9.72759  17
  -5 -23  -1 114.743 10.2195   2
  -5 -23  -1 115.706 7.58879  12
   5  23   1 109.769 6.83644   7
  -5  23  -1 122.567 9.72259  15
  -5  23  -1 107.415 9.11218   9
   5  23   1 121.761 7.28025  14
  -6 -23  -1 -0.2951 3.80782  16
  -6 -23  -1 -1.0505 3.04976   2
  -6 -23  -1 -1.6696 1.94920  11
  -6 -23  -1 3.54709 2.95891  17
  -6  23  -1 -2.4975 1.88991   9
  -6  23  -1 -1.6484 2.56050  15
   6  23   1 0.43987 1.03175   7
   6  23   1 1.77722 1.12162  14
  -7 -23  -1 56.7980 6.66872   2
  -7 -23  -1 53.4842 5.86098   1
  -7 -23  -1 57.9898 8.27716  16
  -7 -23  -1 68.3349 5.38420  11
  -7 -23  -1 56.6994 6.21474  17
   7  23   1 63.1827 4.13656  14
  -7  23  -1 55.7896 5.66215   9
  -8 -23  -1 8.57299 3.81052  16
  -8 -23  -1 12.3175 3.00304  17
  -8 -23  -1 17.2573 2.69616   1
   8  23   1 11.5502 1.43016  14
  -8  23  -1 14.5879 2.47878   9
  -9 -23  -1 93.1171 8.50030  16
  -9 -23  -1 83.9504 6.87177   1
  -9 -23  -1 88.9729 6.89646  17
  -9  23  -1 84.4646 6.57522   9
   9  23   1 82.0696 5.15958  14
  -9 -24   1 3.24889 1.88896  17
   9  24  -1 0.83327 0.65578  14
  -8 -24   1 17.5579 2.71372   1
  -8 -24   1 13.9358 3.71062  16
  -8 -24   1 12.4037 2.97903  17
   8  24  -1 14.3377 1.53940  14
  -8  24   1 15.8066 2.29997   9
  -7 -24   1 28.1143 3.35664  11
  -7 -24   1 23.2711 3.44642   1
  -7 -24   1 23.2870 4.08727   2
  -7 -24   1 31.1606 4.16721  17
  -7 -24   1 21.6033 4.97751  16
   7  24  -1 29.7328 2.50937  14
  -7  24   1 29.8548 3.34426   9
  -6 -24   1 1.81383 2.14690  11
  -6 -24   1 3.50520 2.99172  17
  -6 -24   1 6.37071 3.26040   2
  -6 -24   1 2.47625 3.94374  16
  -6  24   1 -0.1001 1.82323   9
   6  24  -1 2.11317 1.09527   7
  -6  24   1 -0.5227 2.45001  15
   6  24  -1 3.10858 1.21235  14
  -5 -24   1 19.7635 3.12820  11
  -5 -24   1 23.3033 5.00597  16
  -5 -24   1 20.3761 4.02337   2
  -5 -24   1 18.8925 3.62071  17
   5  24  -1 18.6866 2.04725  14
   5  24  -1 16.4820 1.91082   7
  -5  24   1 20.2534 3.83249  15
  -4 -24   1 24.0722 3.40797  11
  -4 -24   1 38.8887 5.77617  16
  -4 -24   1 23.3932 2.95463  12
  -4 -24   1 25.8680 4.23242   2
  -4 -24   1 28.9203 4.31992  17
   4  24  -1 21.4101 2.32270   7
   4  24  -1 28.2678 2.59490  14
   4  24  -1 28.6366 3.64562  15
  -4  24   1 30.5505 4.25840  15
  -3 -24   1 27.7248 3.53020  11
  -3 -24   1 27.2053 3.11477  12
  -3 -24   1 30.5239 4.22669   2
   3  24  -1 29.9812 3.74519  15
   3  24  -1 31.2031 2.68515   7
   3  24  -1 27.5990 2.63896  14
  -3  24   1 25.2189 3.90903  15
  -2 -24   1 96.2553 8.18698   2
   2 -24  -1 91.8553 6.81796  12
  -2 -24   1 104.010 6.62574  12
  -2  24   1 86.2565 7.85500  15
  -2  24   1 89.4002 5.58820   7
   2  24  -1 87.2421 5.73556  14
   2  24  -1 89.8233 7.33583  15
   2  24  -1 94.7024 5.68410   7
  -1 -24   1 326.215 19.0244  12
  -1 -24   1 354.624 24.0970   2
   1 -24  -1 311.131 19.0141  12
  -1  24   1 337.148 17.5742   7
   1  24  -1 325.051 21.9882  15
  -1  24   1 305.126 21.9851  15
   1  24  -1 346.972 17.6400   7
   0 -24   1 539.122 29.3132  12
   0 -24  -1 464.389 36.7871   2
   0 -24  -1 530.914 29.2676  12
   0  24  -1 514.555 27.2509   7
   0  24   1 526.509 27.2568   7
   0  24   1 530.755 33.8053  15
   0  24  -1 544.533 33.8430  15
   1 -24   1 15.7346 2.83062  12
   1 -24   1 29.1981 3.83396   2
  -1 -24  -1 21.8702 2.94953  12
  -1 -24  -1 19.5763 3.40270   2
   1  24   1 19.1053 2.04746   7
   1  24   1 14.4390 2.96975  15
  -1  24  -1 17.0535 3.14899  15
  -1  24  -1 25.0366 2.31413   7
   2 -24   1 171.236 10.4946  12
   2 -24   1 163.777 12.7608   2
  -2 -24  -1 165.537 10.2453  12
  -2 -24  -1 167.113 12.8592   2
  -2  24  -1 166.669 9.21283   7
   2  24   1 159.389 9.19020   7
   2  24   1 157.664 9.63771  14
  -2  24  -1 161.170 11.9353  15
   2  24   1 167.568 11.7586  15
  -3 -24  -1 10.4714 2.41614  12
  -3 -24  -1 9.71212 3.01223   2
  -3  24  -1 6.41463 2.70559  15
   3  24   1 9.57629 1.55145   7
   3  24   1 10.0594 2.48019  15
   3  24   1 8.36405 1.41228  14
  -4 -24  -1 -0.9301 2.73228   2
  -4 -24  -1 1.37728 1.84573  12
  -4 -24  -1 5.64705 3.86321  16
  -4 -24  -1 1.82167 2.28709  11
  -4 -24  -1 -0.3709 2.54946  17
   4  24   1 0.32802 1.12815  14
  -4  24  -1 0.47776 1.77799   9
   4  24   1 0.33804 1.20151   7
  -4  24  -1 -1.0501 2.36250  15
  -5 -24  -1 38.9801 4.97555  17
  -5 -24  -1 43.2270 6.47565  16
  -5 -24  -1 33.6381 4.94009   2
  -5 -24  -1 49.9639 4.88885  11
  -5 -24  -1 49.0230 4.06150  12
   5  24   1 37.8421 3.28185   7
   5  24   1 51.1626 3.50253  14
  -5  24  -1 43.5376 4.64553   9
  -5  24  -1 50.5417 5.32735  15
  -6 -24  -1 82.5388 6.36895  11
  -6 -24  -1 80.9293 9.62931  16
  -6 -24  -1 69.0042 7.17400  17
  -6 -24  -1 84.5212 7.80368   2
   6  24   1 77.2566 4.77447   7
  -6  24  -1 71.0092 7.05728  15
   6  24   1 77.4588 5.10455  14
  -6  24  -1 75.5106 6.66641   9
  -7 -24  -1 6.39371 2.91879   2
  -7 -24  -1 9.10952 4.03263  16
  -7 -24  -1 4.17592 2.73961  17
  -7 -24  -1 5.68321 2.46756   1
  -7  24  -1 5.93721 2.09237   9
   7  24   1 5.25201 1.20336  14
  -8 -24  -1 0.00336 3.06159  16
  -8 -24  -1 2.53677 1.94402   1
  -8 -24  -1 0.49419 2.25528  17
  -8  24  -1 0.07170 1.54197   9
   8  24   1 1.83512 0.88688  14
   9  24   1 14.4780 1.45326  14
  -8 -25   1 44.8254 5.90511  16
  -8 -25   1 46.0228 4.73491  17
   8  25  -1 45.8390 3.20089  14
  -8  25   1 48.2009 4.11357   9
  -7 -25   1 5.89684 2.71747  17
  -7 -25   1 2.69585 3.29221  16
  -7 -25   1 3.72790 2.66477   2
   7  25  -1 6.62292 1.23640  14
  -7  25   1 5.14023 1.73434   9
  -6 -25   1 13.4254 3.44527   2
  -6 -25   1 13.1002 3.23077  17
  -6 -25   1 16.6428 4.41164  16
  -6 -25   1 14.9105 2.80994  11
  -6  25   1 14.9718 3.11717  15
   6  25  -1 13.6793 1.71295  14
   6  25  -1 14.7658 1.65725   7
  -5 -25   1 37.6405 4.84302   2
  -5 -25   1 47.2271 6.35392  16
  -5 -25   1 42.5071 4.43264  11
  -5 -25   1 35.2612 4.63063  17
  -5  25   1 31.1808 4.45932  15
   5  25  -1 39.8150 3.12590   7
   5  25  -1 34.6082 3.11929  14
  -4 -25   1 14.5343 3.38058   2
  -4 -25   1 12.0032 4.15249  16
  -4 -25   1 13.5242 2.34464  12
  -4 -25   1 12.3410 2.65672  11
   4  25  -1 14.4669 1.85162   7
   4  25  -1 16.5600 2.91669  15
   4  25  -1 14.2322 1.77457  14
  -4  25   1 14.6713 3.26933  15
  -3 -25   1 -0.4906 2.44196   2
  -3 -25   1 2.33138 1.88900  12
   3  25  -1 -1.5720 1.14040   7
   3  25  -1 -0.5291 1.03015  14
   3  25  -1 0.54982 2.16996  15
  -3  25   1 -1.2285 2.50475  15
  -2 -25   1 1.30898 1.93766  12
  -2 -25   1 -0.0807 2.13647   2
   2 -25  -1 -0.2048 2.10259  12
  -2  25   1 -4.7475 2.18099  15
  -2  25   1 -0.5623 1.11329   7
   2  25  -1 0.27914 2.26740  15
   2  25  -1 -1.1311 0.93117  14
   2  25  -1 1.46543 1.32815   7
  -1 -25   1 45.5959 4.12926  12
   1 -25  -1 34.6358 3.83832  12
  -1 -25   1 46.2880 5.19396   2
   1  25  -1 39.7561 3.33304   7
  -1  25   1 46.7800 3.29779   7
  -1  25   1 34.2554 4.47150  15
   1  25  -1 33.3649 4.28843  15
   0 -25  -1 53.9085 4.84064  12
   0 -25   1 52.8246 4.95367  12
   0 -25   1 55.2490 5.72188   2
   0 -25  -1 50.3382 5.51388   2
   0  25   1 53.4163 3.82597   7
   0  25   1 47.2226 5.51520  15
   0  25  -1 58.3110 5.49597  15
   0  25  -1 48.6846 3.81405   7
  -1 -25  -1 71.1824 5.34129  12
  -1 -25  -1 64.8440 6.28358   2
   1 -25   1 60.8677 5.41949  12
   1 -25   1 61.2449 6.19565   2
   1  25   1 65.5720 4.32720   7
   1  25   1 58.5356 5.80589  15
  -1  25  -1 54.7623 6.03946  15
  -1  25  -1 68.5939 4.43213   7
   2 -25   1 0.43339 2.13424  12
  -2 -25  -1 -1.9941 2.00384  12
   2 -25   1 -0.7125 2.30963   2
  -2 -25  -1 1.24494 2.43908   2
  -2  25  -1 1.46599 1.24103   7
  -2  25  -1 -0.2304 2.12388  15
   2  25   1 1.05361 2.11814  15
   2  25   1 0.89658 1.22093   7
  -3 -25  -1 15.8927 3.22454   2
  -3 -25  -1 14.7231 2.55485  12
   3  25   1 15.7741 2.85433  15
  -3  25  -1 12.1308 2.97328  15
   3  25   1 13.1641 1.60927  14
   3  25   1 13.9182 1.79959   7
  -4 -25  -1 10.3601 3.03757   2
  -4 -25  -1 10.8884 2.95844  17
  -4 -25  -1 5.67932 2.04601  12
  -4 -25  -1 12.9974 4.35398  16
  -4  25  -1 13.5407 3.13543  15
   4  25   1 8.75521 1.47315  14
   4  25   1 10.0112 1.68560   7
  -5 -25  -1 0.14230 2.64066   2
  -5 -25  -1 -1.5461 3.40942  16
  -5 -25  -1 3.58404 1.67132  12
  -5 -25  -1 -1.3886 2.47148  17
   5  25   1 0.56128 1.14941   7
   5  25   1 1.33877 1.16110  14
  -5  25  -1 2.47044 1.83734   9
  -5  25  -1 2.05920 2.55065  15
  -6 -25  -1 -0.5277 3.53193  16
  -6 -25  -1 1.56219 2.70317   2
  -6 -25  -1 0.06516 2.54529  17
  -6  25  -1 0.91203 2.27577  15
   6  25   1 1.99276 1.11555  14
  -6  25  -1 1.72027 1.84936   9
   6  25   1 1.87353 1.09136   7
  -7 -25  -1 4.90064 2.53696  17
  -7 -25  -1 7.43750 3.53320  16
   7  25   1 6.44688 1.15841  14
  -7  25  -1 4.98937 1.82139   9
  -8 -25  -1 29.4460 4.47209  16
  -8 -25  -1 34.1351 3.72994  17
  -8  25  -1 32.7740 3.35347   9
   8  25   1 33.3934 2.48717  14
  -8 -26   1 10.3548 2.22319  17
  -8 -26   1 9.55458 2.54537  16
   8  26  -1 6.82419 1.00778  14
  -7 -26   1 14.0341 2.87736  17
  -7 -26   1 18.2991 3.63743  16
  -7 -26   1 15.4586 2.97752   2
   7  26  -1 12.8802 1.50389  14
  -6 -26   1 24.2467 3.78465   2
  -6 -26   1 24.7471 4.61193  16
  -6 -26   1 25.6619 3.57467  17
  -6  26   1 23.4078 3.46577  15
   6  26  -1 24.6703 2.12139   7
   6  26  -1 24.2502 2.45484  14
  -5 -26   1 3.89199 2.75796   2
  -5 -26   1 5.85954 3.55987  16
  -5 -26   1 5.73257 2.55747  17
   5  26  -1 5.21551 1.32466  14
  -5  26   1 7.45335 2.70975  15
   5  26  -1 5.37354 1.38760   7
  -4 -26   1 5.43979 3.57922  16
  -4 -26   1 5.84838 1.96061  12
  -4 -26   1 8.24619 2.94447   2
  -4  26   1 1.99871 2.71994  15
   4  26  -1 8.02680 1.58881   7
   4  26  -1 5.28094 1.29395  14
   4  26  -1 6.15816 2.43367  15
  -3 -26   1 60.5991 4.96636  12
  -3 -26   1 63.7475 6.36243   2
   3  26  -1 57.1647 6.00574  15
  -3  26   1 53.3304 6.26096  15
   3  26  -1 61.8203 4.28473   7
   3  26  -1 60.5794 4.09451  14
  -2 -26   1 12.2303 2.42352  12
   2 -26  -1 10.0375 2.57250  12
  -2 -26   1 9.45297 2.77228   2
   2  26  -1 10.0123 1.68418   7
  -2  26   1 9.17681 1.58784   7
   2  26  -1 7.69213 2.54082  15
  -2  26   1 5.45224 2.65738  15
  -1 -26   1 10.5910 2.52096  12
   1 -26  -1 11.4348 2.54556  12
  -1 -26   1 12.7370 3.10081   2
   1  26  -1 10.6692 1.76314   7
  -1  26   1 9.08187 3.01148  15
  -1  26   1 14.1588 1.84881   7
   1  26  -1 11.7155 2.94657  15
   0 -26  -1 4.69816 2.55318   2
   0 -26  -1 4.75234 2.20217  12
   0 -26   1 1.89469 2.44072   2
   0 -26   1 3.15361 2.17939  12
   0  26   1 2.32450 1.31236   7
   0  26  -1 0.77772 2.36018  15
   0  26   1 0.29857 2.07580  15
   0  26  -1 4.12366 1.44528   7
  -1 -26  -1 5.17350 2.53178   2
   1 -26   1 7.25745 2.62263  12
   1 -26   1 6.14313 2.57778   2
  -1 -26  -1 5.55431 2.41050  12
  -1  26  -1 2.79135 2.46591  15
  -1  26  -1 7.79489 1.60745   7
   1  26   1 5.41353 2.46704  15
   1  26   1 8.18171 1.63648   7
   2 -26   1 127.443 10.6009   2
  -2 -26  -1 132.260 8.36871  12
   2 -26   1 117.863 8.48947  12
  -2 -26  -1 127.921 10.2663   2
  -2  26  -1 123.892 7.25005   7
   2  26   1 128.077 7.34629   7
  -2  26  -1 116.032 9.65593  15
   2  26   1 126.171 9.54674  15
  -3 -26  -1 50.2024 5.52100   2
  -3 -26  -1 44.9541 4.43103  12
   3  26   1 44.0272 3.52462   7
   3  26   1 44.7496 5.11337  15
   3  26   1 43.0648 3.30070  14
  -3  26  -1 46.2821 5.07715  15
  -4 -26  -1 5.92970 2.99356   2
  -4 -26  -1 1.92388 3.50578  16
  -4 -26  -1 5.03781 1.92656  12
   4  26   1 2.70715 1.10295  14
   4  26   1 2.83538 1.31681   7
  -4  26  -1 3.12437 2.46876  15
  -5 -26  -1 5.44602 2.62365  17
  -5 -26  -1 9.23762 3.07728   2
  -5 -26  -1 9.03216 3.78945  16
   5  26   1 7.94182 1.44224   7
  -5  26  -1 7.82226 2.67923  15
   5  26   1 7.00787 1.34189  14
  -6 -26  -1 44.0992 5.92391  16
  -6 -26  -1 48.3934 5.35000   2
  -6 -26  -1 46.4234 4.95446  17
   6  26   1 44.2099 3.16006   7
   6  26   1 42.7532 3.24602  14
  -6  26  -1 38.6281 4.32821  15
  -6  26  -1 40.3561 4.25772   9
  -7 -26  -1 38.6408 5.21618  16
  -7 -26  -1 36.2830 4.13469  17
  -7  26  -1 35.8826 3.76722   9
   7  26   1 39.4797 2.86077  14
  -8 -26  -1 3.64756 1.83116  17
  -8 -26  -1 4.67343 2.41112  16
   8  26   1 3.91759 1.16346  10
   8  26   1 3.31966 0.80312  14
  -7 -27   1 1.69148 1.94392  17
  -7 -27   1 0.73299 2.45787  16
   7  27  -1 3.40888 0.90053  14
  -6 -27   1 5.61798 2.97820  16
  -6 -27   1 2.59454 2.10979  17
  -6 -27   1 5.44917 2.50603   2
  -6  27   1 5.44973 2.22699  15
   6  27  -1 4.29300 1.12084  14
   6  27  -1 4.19538 1.07958   7
  -5 -27   1 74.2298 7.08415   2
  -5 -27   1 72.9838 8.22311  16
   5  27  -1 70.6876 4.58285   7
   5  27  -1 72.6703 4.73441  14
  -5  27   1 73.0541 6.73084  15
  -4 -27   1 25.7995 2.83455  12
  -4 -27   1 29.2564 4.13973   2
  -4 -27   1 32.4049 5.24116  16
   4  27  -1 31.7185 2.86272   7
   4  27  -1 28.5291 3.62356  15
  -4  27   1 19.8569 3.65354  15
   4  27  -1 28.1192 2.37550  14
  -3 -27   1 14.7393 3.18349   2
  -3 -27   1 10.2490 2.29460  12
  -3 -27   1 13.7626 3.78330  16
   3  27  -1 7.32287 2.65412  15
   3  27  -1 9.90084 1.75069   7
  -3  27   1 9.30209 2.91633  15
  -2 -27   1 72.8344 5.68157  12
   2 -27  -1 73.7372 5.73276  12
  -2 -27   1 62.9952 6.75715   2
  -2  27   1 71.7315 6.79082  15
   2  27  -1 74.2845 6.65797  15
   2  27  -1 74.9110 4.84769   7
  -1 -27   1 -1.5938 1.88748  12
   1 -27  -1 0.36736 2.20340  12
  -1 -27   1 0.49391 2.42678   2
   1  27  -1 -1.4223 2.28726  15
  -1  27   1 1.03308 1.20480   7
   1  27  -1 2.43137 1.44269   7
  -1  27   1 1.86363 2.61014  15
   0 -27   1 2.04316 2.17082  12
   0 -27  -1 1.38195 2.13734  12
   0 -27   1 1.43218 2.52405   2
   0 -27  -1 0.97510 2.36256   2
   0  27   1 0.38123 2.35988  15
   0  27   1 4.31769 1.38504   7
   0  27  -1 -0.5906 2.44988  15
   0  27  -1 4.49593 1.43307   7
   1 -27   1 2.28893 2.50103   2
  -1 -27  -1 4.04315 2.51052   2
   1 -27   1 2.17503 2.27388  12
  -1 -27  -1 4.57535 2.30511  12
  -1  27  -1 1.75431 1.25285   7
  -1  27  -1 -0.5406 2.38692  15
   1  27   1 1.70683 2.41742  15
   1  27   1 1.80390 1.35358   7
  -2 -27  -1 75.3365 7.11327   2
   2 -27   1 81.1051 6.28816  12
  -2 -27  -1 82.2424 6.02690  12
  -2  27  -1 71.8905 6.93147  15
   2  27   1 77.8534 6.86406  15
  -2  27  -1 72.0765 5.09009   7
   2  27   1 78.6099 5.04684   7
  -3 -27  -1 54.9694 4.53873  12
  -3 -27  -1 51.7197 6.98880  16
  -3 -27  -1 60.4070 5.88661   2
   3  27   1 54.3506 3.82597   7
  -3  27  -1 44.2639 5.19683  15
   3  27   1 40.7462 4.72541  15
  -4 -27  -1 9.65771 3.91561  16
  -4 -27  -1 9.54299 2.08132  12
  -4 -27  -1 9.26831 2.93726   2
   4  27   1 6.74659 1.42746   7
   4  27   1 7.27150 1.31683  14
  -4  27  -1 9.12429 2.79923  15
  -5 -27  -1 3.29011 3.34972  16
  -5 -27  -1 4.59060 2.40552  17
  -5 -27  -1 5.55036 2.76004   2
   5  27   1 3.43830 1.19624   7
  -5  27  -1 4.93752 2.38841  15
   5  27   1 3.42263 1.07998  14
  -6 -27  -1 0.56477 2.89548  16
  -6 -27  -1 -1.1892 2.26805   2
  -6 -27  -1 1.42766 2.18751  17
   6  27   1 0.57658 0.93184  14
  -6  27  -1 1.20633 1.87081  15
   6  27   1 1.65972 1.03322   7
  -7 -27  -1 30.5555 3.41618  17
  -7 -27  -1 30.2734 4.24175  16
   7  27   1 27.4262 2.27689  14
   7  27   1 31.0926 2.80176  10
  -7 -28   1 10.3646 2.59646  16
   7  28  -1 9.48725 1.10721  14
   7  28  -1 10.2422 1.43651  10
  -6 -28   1 -0.3609 2.08336   2
  -6 -28   1 1.13482 2.46890  16
   6  28  -1 1.01351 0.92673   7
   6  28  -1 1.02820 0.86370  14
  -6  28   1 3.28030 1.87677  15
  -5 -28   1 21.3620 3.39590   2
  -5 -28   1 20.7687 3.98051  16
   5  28  -1 25.8884 2.14954   7
  -5  28   1 23.3592 3.25526  15
   5  28  -1 19.9164 1.86888  14
  -4 -28   1 0.09246 2.41245   2
  -4 -28   1 -0.3146 3.08522  16
  -4 -28   1 -0.1200 1.54346  12
   4  28  -1 1.47718 0.97534  14
  -4  28   1 0.84959 2.47911  15
   4  28  -1 0.75980 1.93811  15
   4  28  -1 2.72231 1.25775   7
  -3 -28   1 21.9553 2.76662  12
  -3 -28   1 22.6835 3.58002   2
  -3 -28   1 20.3606 4.08938  16
   3  28  -1 23.2957 3.30731  15
  -3  28   1 18.1870 3.41541  15
   3  28  -1 20.5138 2.14870   7
  -2 -28   1 128.312 10.2310   2
  -2 -28   1 129.277 8.25636  12
   2 -28  -1 127.806 8.52581  12
   2  28  -1 118.734 9.48981  15
   2  28  -1 124.342 7.35616   7
  -2  28   1 118.257 9.83391  15
  -1 -28   1 12.4047 2.68944  12
   1 -28  -1 4.95019 2.59192  12
  -1 -28   1 12.7905 3.11043   2
  -1  28   1 11.2761 2.97454  15
  -1  28   1 10.8082 1.73383   7
   1  28  -1 11.9365 2.82341  15
   1  28  -1 10.0318 1.78671   7
   0 -28   1 14.5364 2.67722  12
   0 -28  -1 10.3620 2.52437  12
   0 -28   1 13.8282 3.04200   2
   0  28   1 10.3613 3.02278  15
   0  28  -1 9.75219 1.71722   7
   0  28   1 11.8037 1.77119   7
   0  28  -1 10.3537 2.94815  15
   1 -28   1 -0.2728 2.33782   2
   1 -28   1 2.29828 2.15844  12
  -1 -28  -1 2.04500 2.21269  12
  -1 -28  -1 1.80738 2.36785   2
   1  28   1 -0.0919 2.32211  15
  -1  28  -1 1.11240 2.58742  15
   1  28   1 2.57199 1.29123   7
  -1  28  -1 0.27218 1.24450   7
  -2 -28  -1 126.615 10.3629   2
   2 -28   1 129.127 8.55427  12
  -2 -28  -1 127.080 8.41884  12
   2  28   1 126.120 9.75096  15
  -2  28  -1 127.670 10.0133  15
   2  28   1 134.420 7.56340   7
  -3 -28  -1 6.84242 3.44908  16
   3 -28   1 6.27322 2.46357  12
  -3 -28  -1 14.8632 2.35025  12
  -3 -28  -1 11.3156 2.94405   2
   3  28   1 7.53756 2.38382  15
   3  28   1 6.53614 1.59017  10
   3  28   1 9.38740 1.55693   7
  -3  28  -1 6.58311 2.72583  15
  -4 -28  -1 5.88039 2.70228   2
  -4 -28  -1 3.31521 3.43002  16
  -4 -28  -1 7.47183 1.86030  12
  -4  28  -1 7.54378 2.64455  15
   4  28   1 11.1183 1.56559   7
  -5 -28  -1 17.0991 3.17146   2
  -5 -28  -1 19.4641 4.12461  16
   5  28   1 18.9130 1.87407   7
  -5  28  -1 21.5203 2.94197  15
   5  28   1 18.1443 1.71045  14
  -6 -28  -1 1.57928 2.05919   2
  -6 -28  -1 -1.6726 2.53610  16
   6  28   1 -0.1219 0.75572  14
   6  28   1 0.27587 0.86261   7
   6  28   1 1.06984 1.16685  10
  -7 -28  -1 23.2883 3.39208  16
   7  28   1 21.2200 2.02813  10
  -6 -29   1 4.86443 2.43858  16
  -6 -29   1 9.69711 2.22055   2
   6  29  -1 6.02353 0.98470  14
  -6  29   1 10.4118 1.91571  15
   6  29  -1 7.79901 1.29588  10
   6  29  -1 9.16004 1.13762   7
  -5 -29   1 19.5660 3.06505   2
  -5 -29   1 20.3860 3.61707  16
   5  29  -1 20.4247 1.86866   7
  -5  29   1 18.2280 2.86075  15
  -4 -29   1 -0.3959 1.39256  12
  -4 -29   1 -3.1520 2.68104  16
  -4 -29   1 -1.2633 2.22637   2
  -4  29   1 -0.1851 2.16310  15
   4  29  -1 2.19685 1.16432   7
  -3 -29   1 161.309 14.2277  16
  -3 -29   1 163.824 12.4713   2
  -3 -29   1 160.015 9.71847  12
  -3  29   1 150.365 11.7083  15
   3  29  -1 165.641 9.01342   7
   3  29  -1 155.520 11.4078  15
   2 -29  -1 3.45537 2.31751  12
  -2 -29   1 5.95125 2.53883   2
   2  29  -1 6.50303 2.52217  15
   2  29  -1 2.46878 1.33816   7
  -2  29   1 4.26149 2.60499  15
  -1 -29   1 2.94409 2.15165  12
  -1 -29   1 4.03532 2.49188   2
   1 -29  -1 3.68943 2.27997  12
  -1  29   1 4.37723 1.33894   7
   1  29  -1 3.93716 2.43168  15
  -1  29   1 0.57559 2.46201  15
   1  29  -1 3.33037 1.44001   7
   0 -29   1 2.57807 2.40413   2
   0 -29   1 5.31821 2.33948  12
   0 -29  -1 1.41423 2.29176  12
   0  29  -1 0.58336 1.28795   7
   0  29  -1 -0.1112 2.41962  15
   0  29   1 2.08191 1.27118   7
   0  29   1 -2.0666 2.23701  15
  -1 -29  -1 53.8803 4.83458  12
  -1 -29  -1 53.3008 5.34954   2
   1 -29   1 52.4636 4.90177  12
   1 -29   1 50.4352 5.92585   2
   1  29   1 51.0932 3.77425   7
   1  29   1 50.5904 5.53382  15
  -1  29  -1 37.5184 4.76457  15
  -1  29  -1 49.3906 3.63623   7
   2 -29   1 6.05892 2.46112  12
  -2 -29  -1 4.58605 2.41806   2
  -2 -29  -1 6.81623 2.18948  12
  -2  29  -1 5.22020 2.63556  15
   2  29   1 6.39745 2.50412  15
   3 -29   1 200.661 11.9930  12
  -3 -29  -1 190.407 16.9552  16
  -3 -29  -1 207.109 11.6562  12
  -3 -29  -1 193.204 14.7815   2
  -3  29  -1 193.284 13.7086  15
   3  29   1 191.558 13.4913  15
   3  29   1 194.116 10.7255   7
  -4 -29  -1 6.53402 2.48631   2
  -4 -29  -1 2.95115 1.55326  12
  -4 -29  -1 2.42512 3.03267  16
  -4  29  -1 3.12257 2.30543  15
   4  29   1 2.11562 1.18070  10
   4  29   1 2.14959 1.14819   7
  -5 -29  -1 32.9364 3.77698   2
  -5 -29  -1 34.0242 4.54922  16
   5  29   1 21.6984 2.31392  10
  -5  29  -1 30.0229 3.28728  15
   5  29   1 32.6115 2.59664   7
  -6 -29  -1 -0.6766 2.24426  16
   6  29   1 0.06396 0.74026   7
   6  29   1 0.34278 1.00927  10
  -5 -30   1 -0.6278 1.80958   2
  -5 -30   1 2.84742 2.27191  16
   5  30  -1 0.22325 0.89091  10
  -5  30   1 -0.5405 1.70848  15
   5  30  -1 0.04386 0.85307   7
  -4 -30   1 6.29168 2.35893   2
  -4 -30   1 5.08366 2.78867  16
  -4 -30   1 5.22845 1.40307  12
  -4  30   1 3.78821 2.16470  15
   4  30  -1 6.30725 1.26429   7
  -3 -30   1 17.4174 3.61824  16
  -3 -30   1 18.3358 3.07376   2
  -3 -30   1 12.8056 2.16141  12
   3  30  -1 17.5481 1.84227   7
   3  30  -1 11.3824 2.59274  15
  -3  30   1 10.7421 2.88327  15
   2 -30  -1 96.0054 6.99643  12
  -2 -30   1 91.1219 8.12278   2
  -2 -30   1 99.7196 6.73832  12
   2  30  -1 99.2440 5.87539   7
   2  30  -1 98.7254 7.84699  15
  -2  30   1 95.5846 7.90285  15
  -1 -30   1 30.5691 4.08192   2
  -1 -30   1 32.1356 3.61879  12
   1 -30  -1 45.1656 4.07987  12
   1  30  -1 33.9487 4.12983  15
  -1  30   1 34.1819 4.29355  15
  -1  30   1 39.4207 2.93407   7
   1  30  -1 37.9518 3.21683   7
   0 -30  -1 1.59248 2.10184  12
   0 -30   1 5.40296 2.42400   2
   0 -30   1 -1.3051 2.01911  12
   0  30   1 7.02605 2.66008  15
   0  30   1 4.50876 1.31648   7
   0  30  -1 3.82056 1.33837   7
   0  30  -1 -0.2122 2.28679  15
   1 -30   1 49.6917 4.53419  12
  -1 -30  -1 51.2090 4.67116  12
  -1 -30  -1 48.5131 5.24762   2
   1  30   1 49.4461 5.35322  15
   1  30   1 50.8415 3.62102   7
  -1  30  -1 44.3540 3.53034   7
  -1  30  -1 46.9123 5.34174  15
  -2 -30  -1 69.9732 5.38294  12
   2 -30   1 68.8520 5.68914  12
  -2 -30  -1 67.8016 7.71294  16
  -2 -30  -1 66.9329 6.40270   2
  -2  30  -1 77.7719 6.52807  15
   2  30   1 67.8809 6.22748  15
   2  30   1 67.5470 4.49614   7
  -3 -30  -1 1.73782 2.24434   2
   3 -30   1 4.21547 2.22559  12
  -3 -30  -1 3.79911 1.71040  12
  -3 -30  -1 2.85634 2.93665  16
  -3  30  -1 1.50410 2.19100  15
   3  30   1 3.23997 1.23513   7
   3  30   1 1.75568 2.05339  15
  -4 -30  -1 27.5391 2.55070  12
  -4 -30  -1 21.1140 3.20746   2
  -4 -30  -1 20.6416 3.84511  16
   4  30   1 28.4905 2.46801   7
  -4  30  -1 26.9539 3.22619  15
   4  30   1 18.3938 2.02316  10
  -5 -30  -1 3.72533 1.96190   2
  -5 -30  -1 2.51928 2.37621  16
  -5  30  -1 3.14977 1.70142  15
   5  30   1 2.61797 1.03397  10
   5  30   1 2.83790 0.99869   7
  -5 -31   1 9.85367 2.42055  16
  -5 -31   1 9.61195 2.00183   2
   5  31  -1 6.92068 1.12062   7
  -4 -31   1 12.8888 2.45473   2
  -4 -31   1 7.87482 2.71721  16
  -4  31   1 10.3305 2.27241  15
   4  31  -1 13.5431 1.47380   7
  -3 -31   1 24.8330 3.84892  16
  -3 -31   1 26.0616 2.41864  12
  -3 -31   1 21.1180 3.14971   2
   3  31  -1 19.8347 1.98115   7
   3  31  -1 18.4614 2.87097  15
  -3  31   1 24.8982 3.34119  15
  -2 -31   1 54.8076 4.57239  12
  -2 -31   1 55.9868 5.40222   2
  -2 -31   1 58.5308 6.49130  16
   2 -31  -1 57.9390 4.93349  12
  -2  31   1 50.9132 5.71902  15
   2  31  -1 58.3571 3.90750   7
   2  31  -1 49.8440 5.26586  15
   1 -31  -1 -1.0938 2.09172  12
  -1 -31   1 0.76529 2.07996  12
  -1 -31   1 1.95383 2.18742   2
   1  31  -1 2.21550 2.28396  15
  -1  31   1 1.04613 1.07593   7
  -1  31   1 1.68546 2.34252  15
   1  31  -1 1.26498 1.20549   7
   0 -31   1 2.76826 2.26826   2
   0 -31  -1 1.93232 2.15506  12
   0 -31   1 3.80167 2.16716  12
   0  31  -1 3.38796 1.27809   7
   0  31   1 3.48664 2.41299  15
   0  31  -1 4.47182 2.41497  15
   0  31   1 4.49896 1.23611   7
   1 -31   1 4.88889 2.28160  12
  -1 -31  -1 3.99418 2.12746  12
  -1  31  -1 4.44859 2.45887  15
   1  31   1 6.63453 2.45456  15
  -1  31  -1 6.16176 1.24998   7
   1  31   1 4.11115 1.30532   7
  -2 -31  -1 157.484 9.34048  12
  -2 -31  -1 150.711 11.5547   2
   2 -31   1 154.233 9.55850  12
  -2 -31  -1 144.402 13.4287  16
  -2  31  -1 153.597 10.9476  15
   2  31   1 156.914 8.49789   7
   2  31   1 144.903 10.7761  15
  -3 -31  -1 33.5475 3.20107  12
  -3 -31  -1 28.9695 4.48299  16
  -3 -31  -1 23.6966 3.40293   2
   3 -31   1 32.7043 3.31984  12
  -3  31  -1 30.6689 3.70653  15
   3  31   1 33.4222 2.65732   7
  -4 -31  -1 19.5961 2.78367   2
  -4 -31  -1 18.5133 3.45354  16
   4  31   1 22.4858 1.89787   7
  -4  31  -1 19.8314 2.69568  15
  -5 -31  -1 11.9989 2.75021  16
   5  31   1 16.4604 1.52454   7
  -4 -32   1 0.87834 2.04441  16
  -4  32   1 1.74975 1.67776  15
   4  32  -1 3.17293 0.96900   7
  -3 -32   1 48.4873 3.79992  12
  -3 -32   1 50.8032 5.91448  16
  -3 -32   1 63.6945 5.19920   2
   3  32  -1 52.9648 4.72638  15
  -3  32   1 48.4176 5.02148  15
   3  32  -1 60.5442 3.59086   7
  -2 -32   1 5.36617 2.01697   2
  -2 -32   1 1.61985 1.64959  12
   2 -32  -1 5.18870 1.96898  12
  -2 -32   1 3.75719 2.68936  16
   2  32  -1 3.82271 1.99282  15
  -2  32   1 2.38895 2.18022  15
   2  32  -1 2.87563 1.11456   7
  -1 -32   1 28.6038 2.92596  12
  -1 -32   1 21.6800 3.04572   2
   1 -32  -1 28.4531 3.02068  12
  -1  32   1 27.5621 3.35941  15
   1  32  -1 23.7905 2.19124   7
   1  32  -1 26.3373 3.22884  15
   0 -32  -1 48.1031 4.28040  12
   0 -32   1 48.4984 4.28824  12
   0  32   1 50.6321 5.09559  15
   0  32   1 48.7906 3.35792   7
   0  32  -1 42.6775 3.20952   7
   0  32  -1 46.8916 5.12081  15
  -1 -32  -1 85.7687 5.82991  12
   1 -32   1 83.7497 5.95437  12
  -1  32  -1 86.3703 7.01806  15
   1  32   1 82.3014 6.64035  15
   1  32   1 78.4227 5.02157   7
  -2 -32  -1 7.01244 3.00390  16
   2 -32   1 13.3503 2.37412  12
  -2  32  -1 9.08971 2.46163  15
   2  32   1 6.91254 2.17751  15
  -3 -32  -1 43.1525 3.40551  12
   3 -32   1 44.6622 3.94599  12
  -3 -32  -1 43.4229 4.42856   2
  -3 -32  -1 41.6386 5.60849  16
   3  32   1 49.6471 3.17131   7
  -3  32  -1 43.5994 4.51214  15
  -4 -32  -1 -1.2657 2.01642  16
   4  32   1 -0.4173 0.79884   7
   3  33  -1 6.31362 1.10675   7
  -2 -33   1 11.2713 1.80031  12
  -2 -33   1 12.1682 2.88573  16
   2 -33  -1 13.1258 2.17447  12
   2  33  -1 14.7942 2.35759  15
  -2  33   1 16.4190 2.46503  15
   2  33  -1 12.0447 1.44721   7
  -1 -33   1 23.0695 2.56658  12
   1 -33  -1 24.9353 2.74177  12
  -1 -33   1 22.2177 3.65837  16
   1  33  -1 27.2245 2.96359  15
  -1  33   1 23.2316 3.07791  15
   1  33  -1 25.0953 2.29548   7
   0 -33  -1 -2.1800 1.51230  12
   0 -33   1 1.42895 1.69386  12
   0  33   1 1.37467 1.80606  15
   0  33  -1 2.21500 0.94490   7
   0  33   1 1.81069 0.92648   7
   0  33  -1 3.33334 1.95083  15
  -1 -33  -1 31.0438 4.22492  16
   1 -33   1 27.9948 2.88586  12
  -1 -33  -1 30.0387 2.82797  12
   1  33   1 36.0704 3.84097  15
   1  33   1 29.7922 2.42226   7
  -1  33  -1 30.7679 3.38884  15
  -2 -33  -1 53.3855 3.91550  12
   2 -33   1 52.4801 4.13436  12
  -2 -33  -1 53.9445 5.93920  16
  -2  33  -1 50.6790 4.83432  15
   2  33   1 47.4783 3.38022   7
   3  33   1 27.0839 2.21293   7
   0 -34  -1 30.2940 2.75142  12
   0 -34   1 26.9972 2.64010  12
 -12   0   2 52.0998 5.39221   6
 -12   0   2 57.5761 5.00455   9
 -12   0   2 58.6556 6.15628  16
 -11   0   2 0.80928 2.51411   6
 -11   0   2 1.51829 1.74114   9
 -11   0   2 2.43962 2.24387  16
 -10   0   2 38.9448 4.28064   9
 -10   0   2 46.9871 5.15745  16
 -10   0   2 37.2989 4.85326   6
  -9   0   2 2.08316 2.54458   6
  -9   0   2 3.49659 1.82718  16
  -9   0   2 1.90246 1.59800   9
  -8   0   2 238.135 19.5343  16
  -8   0   2 251.732 16.8186   9
  -8   0   2 251.240 16.7987   6
   8   0  -2 223.343 15.0334  13
  -7   0   2 2.05556 2.12950   5
   6   0  -2 482.469 29.3165  13
  -6   0   2 455.328 36.4240   5
  -5   0   2 -0.7006 1.90760   5
  -4   0   2 56.8167 5.45117   5
  -3   0   2 0.84015 1.42861   5
  -2   0   2 5.92028 1.65338   5
   1   0  -2 1.84375 0.30589   8
   1   0  -2 0.80617 0.13647  13
   0   0   2 3019.59 184.568   8
   0   0  -2 3215.43 184.601   8
  -1   0  -2 0.26867 0.69193   5
  -1   0  -2 0.17323 0.53877   8
   1   0   2 0.07794 0.29814   3
  -1   0  -2 0.22457 0.21817   3
   1   0   2 0.35241 0.22485  13
   2   0   2 5.83022 0.67583  13
   2   0   2 6.67215 0.87334   3
  -2   0  -2 5.93275 1.37132   5
   3   0   2 -0.1803 0.28919  13
  -3   0  -2 0.98229 1.45440   5
   4   0   2 333.232 22.4838  13
  -4   0  -2 392.165 27.8030   5
  -5   0  -2 4.93282 2.23193   5
   6   0   2 53.9793 3.45559  13
  -6   0  -2 40.8403 5.71726   5
  -7   0  -2 3.70301 2.60400   5
  -8   0  -2 116.201 9.04819  16
  -8   0  -2 93.3249 7.41969   9
  -8   0  -2 80.4216 8.20078   6
   8   0   2 95.4142 6.34468  13
  -9   0  -2 -0.1983 1.44298   9
  -9   0  -2 -0.9160 2.90708   6
  -9   0  -2 0.75496 1.75866  16
 -10   0  -2 3.79093 2.29247  16
 -10   0  -2 1.00012 1.65037   9
 -10   0  -2 1.60435 2.69244   6
 -11   0  -2 4.57324 2.30442  16
 -11   0  -2 -1.4347 2.65019   6
 -12   0  -2 118.592 10.8317  16
 -12   0  -2 121.595 9.18147   6
 -12  -1   2 1.64516 2.17450  16
 -12  -1   2 1.24368 1.53261   9
 -12   1   2 1.77204 2.33023   6
 -12   1   2 2.46501 1.71951   9
 -12   1   2 1.99700 2.29790  16
 -11  -1   2 17.4607 3.40299   6
 -11  -1   2 24.2500 2.91718   9
 -11  -1   2 22.8582 3.74137  16
 -11   1   2 16.7429 3.59140   6
 -11   1   2 19.9936 2.84148   9
 -11   1   2 24.4681 3.78077  16
 -10  -1   2 4.78427 2.11391  16
 -10  -1   2 2.46969 1.68838   9
 -10  -1   2 0.30821 2.31739   6
 -10   1   2 3.10181 2.71085   6
 -10   1   2 2.18501 1.82153   9
  -9  -1   2 235.765 18.3442  16
  -9  -1   2 211.340 15.5801   9
  -9  -1   2 220.411 15.7099   6
  -9   1   2 205.400 15.8075   6
  -9   1   2 224.825 18.2987  16
  -9   1   2 223.593 15.6964   9
  -8  -1   2 107.890 8.21258   6
  -8  -1   2 98.7519 7.58294   9
  -8  -1   2 102.983 8.92172  16
   8  -1  -2 94.0003 6.47048  13
  -8   1   2 101.715 8.33058   6
   8   1  -2 96.0518 6.34908  13
  -8   1   2 106.641 9.03433  16
  -8   1   2 102.454 7.61671   9
   7  -1  -2 301.621 19.1875  13
  -7  -1   2 319.190 24.5346   5
   7   1  -2 309.210 19.1268  13
  -7   1   2 295.408 24.5612   5
   6  -1  -2 495.309 31.3664  13
  -6  -1   2 502.481 38.8432   5
  -6   1   2 452.090 38.7885   5
   6   1  -2 527.680 36.9577   3
   6   1  -2 529.790 31.3241  13
  -5  -1   2 386.944 28.2966   5
   5  -1  -2 356.391 22.7624  13
  -5   1   2 352.294 28.2468   5
   4  -1  -2 78.5460 5.23528  13
   4  -1  -2 86.5600 5.23751  13
  -4  -1   2 87.7091 7.28676   5
  -4   1   2 82.6211 7.22912   5
  -3  -1   2 168.377 12.7309   5
  -3   1   2 153.298 12.6945   5
  -2  -1   2 16.0649 2.02882   5
  -2   1   2 13.8891 2.06989   5
   1   1  -2 99.6769 5.79628   8
   1   1  -2 93.8841 6.04408  13
   0  -1   2 132.764 8.31627   8
   0  -1  -2 140.471 8.29878   8
   0  -1   2 137.037 10.1966   3
   0   1   2 134.226 8.29326   8
   0   1  -2 144.214 10.2012   3
   0   1  -2 148.072 8.32455   8
   1  -1   2 932.036 55.3690  13
  -1  -1  -2 816.494 52.7263   8
   1   1   2 945.243 55.3700  13
   1   1   2 926.392 52.7005   8
  -1   1  -2 832.478 52.7787   8
  -1   1  -2 891.831 66.7696   5
  -1   1  -2 883.634 64.7522   3
   2  -1   2 844.109 54.2150  13
  -2  -1  -2 867.512 65.5287   5
  -2   1  -2 901.392 65.5408   5
   2   1   2 873.487 54.2152  13
   3  -1   2 838.608 51.7481  13
  -3  -1  -2 791.325 62.6845   5
   3   1   2 860.026 51.7455  13
  -3   1  -2 833.879 62.7156   5
  -4  -1  -2 639.910 50.9734   5
   4  -1   2 680.954 41.8592  13
  -4   1  -2 686.873 51.0198   5
   4   1   2 677.793 41.8508  13
  -5  -1  -2 2340.05 196.604   5
   5  -1   2 2788.69 162.697  13
   5   1   2 2750.56 162.682  13
  -5   1  -2 2576.45 196.714   5
   6  -1   2 5.94623 0.74781  13
  -6  -1  -2 1.95975 2.34269   5
  -6   1  -2 4.71855 2.46959   5
   6   1   2 6.74165 0.75079  13
   7  -1   2 293.720 17.9651  13
  -7  -1  -2 268.535 23.0421   5
   7   1   2 291.111 17.9419  13
  -7   1  -2 276.723 23.1736   5
  -8  -1  -2 221.917 17.8628  16
  -8  -1  -2 206.706 15.5180   6
  -8  -1  -2 219.823 15.1914   9
   8  -1   2 215.759 13.7170  13
  -8   1  -2 226.242 17.9100  16
  -8   1  -2 200.112 15.4700   6
  -8   1  -2 222.282 15.2011   9
   8   1   2 209.426 13.6802  13
  -9  -1  -2 21.3580 3.37549  16
  -9  -1  -2 13.6195 3.55597   6
  -9  -1  -2 16.1369 2.48513   9
  -9   1  -2 19.4206 3.27397  16
  -9   1  -2 7.26354 3.48058   6
  -9   1  -2 16.9894 2.56800   9
 -10  -1  -2 24.1492 3.68635  16
 -10  -1  -2 19.4838 3.88825   6
 -10   1  -2 20.0641 2.88696   9
 -10   1  -2 15.9973 3.85340   6
 -10   1  -2 18.1452 3.37362  16
 -11  -1  -2 46.4952 5.35722  16
 -11  -1  -2 39.9383 4.70603   6
 -11   1  -2 43.5264 5.24300  16
 -11   1  -2 24.4721 4.55131   6
 -12  -1  -2 14.0569 2.95626  16
 -12  -1  -2 11.9880 2.72150   6
 -12   1  -2 16.8691 3.02445  16
 -12   1  -2 10.9086 2.95741   6
 -12  -2   2 18.7948 3.32215  16
 -12   2   2 18.6605 3.37609  16
 -12   2   2 21.3554 2.72975   9
 -12   2   2 14.2434 3.18174   6
 -11  -2   2 2.68902 1.71070   9
 -11  -2   2 1.78796 2.28563   6
 -11  -2   2 4.97698 2.45122  16
 -11   2   2 4.32520 2.38939  16
 -11   2   2 4.75722 2.00053   9
 -11   2   2 4.66456 2.84671   6
 -10  -2   2 112.581 8.82903   9
 -10  -2   2 118.031 10.4373  16
 -10  -2   2 117.501 9.15463   6
 -10   2   2 123.359 10.5777  16
 -10   2   2 107.439 9.61757   6
 -10   2   2 115.741 8.96906   9
  -9  -2   2 5.79553 2.18062  16
  -9  -2   2 4.95414 1.85420   9
  -9  -2   2 4.60091 2.29227   6
  -9   2   2 8.55655 2.91494   6
  -9   2   2 7.66534 1.98204   9
  -9   2   2 7.21865 2.24273  16
  -8  -2   2 17.2090 2.33458   9
  -8  -2   2 21.7623 3.05866   6
  -8  -2   2 19.3178 3.04147  16
   8  -2  -2 12.6102 1.52513  13
  -8   2   2 16.0077 2.89171  16
  -8   2   2 19.0369 2.45867   9
  -8   2   2 20.8646 3.53501   6
  -7  -2   2 84.9218 7.38243   5
   7  -2  -2 70.0297 4.74303  13
  -7   2   2 71.0532 7.54873   5
   7   2  -2 71.7626 4.61155  13
   6  -2  -2 114.441 7.23519  13
  -6  -2   2 117.552 9.91550   5
  -6   2   2 104.343 9.99906   5
   6   2  -2 116.230 7.14181   8
   5  -2  -2 0.66841 0.31672  13
  -5  -2   2 0.14687 1.82396   5
   5  -2  -2 0.70882 0.46615  13
  -5   2   2 1.57488 1.98781   5
   5   2  -2 2.37889 0.62358   3
   4  -2  -2 168.095 11.1925  13
   4  -2  -2 183.684 11.1855  13
  -4  -2   2 184.956 14.1617   5
  -4   2   2 169.228 14.2368   5
   4   2  -2 187.087 13.2382   3
  -3  -2   2 288.108 21.9395   5
   3  -2  -2 299.598 17.8506  13
   3  -2  -2 290.490 17.8521  13
  -3   2   2 262.765 21.9694   5
   2  -2  -2 178.893 10.9292  13
   2  -2  -2 181.064 10.9357  13
  -2  -2   2 177.768 13.4475   5
   2   2  -2 168.760 12.8443   3
   2   2  -2 170.461 10.4451   8
  -2   2   2 165.093 13.5466   5
   1   2  -2 215.633 12.8086  13
   1   2  -2 180.022 15.4804   5
   1   2  -2 216.028 12.1634   8
   0  -2  -2 2957.01 227.231   3
   0  -2  -2 3141.36 184.882   8
   0  -2   2 3323.18 184.953   8
   0   2   2 3071.35 194.418  13
   0   2  -2 3272.95 185.100   8
   0   2  -2 3207.19 227.290   3
   0   2   2 2900.27 184.860   8
  -1  -2  -2 375.795 24.8500   8
   1  -2   2 434.349 26.1042  13
  -1  -2  -2 430.051 30.4464   3
   1   2   2 429.324 26.1050  13
   1   2   2 428.883 30.4683   3
   1   2   2 447.223 24.8150   8
  -1   2  -2 385.739 24.9531   8
  -1   2  -2 407.802 30.6016   3
  -1   2  -2 425.496 31.5236   5
   2  -2   2 17.4836 1.28346  13
  -2  -2  -2 15.3945 2.24005   5
   2   2   2 17.2483 1.27170  13
  -2   2  -2 14.5425 2.13653   5
   2   2   2 15.7066 1.37356   3
   3  -2   2 20.1932 1.51019  13
  -3  -2  -2 30.0999 2.92892   5
  -3   2  -2 29.3350 2.78987   5
   3   2   2 18.8059 1.48663  13
  -4  -2  -2 150.804 12.6756   5
   4  -2   2 157.025 9.98086  13
   4   2   2 159.197 11.6376   3
   4   2   2 153.501 9.95898  13
  -4   2  -2 172.262 12.7532   5
  -5  -2  -2 262.349 22.6827   5
   5  -2   2 303.730 18.1975  13
   5   2   2 307.852 18.1729  13
  -5   2  -2 275.210 22.7688   5
  -6  -2  -2 122.402 10.8078   5
   6  -2   2 129.223 8.03455  13
   6   2   2 122.276 7.98258  13
  -6   2  -2 124.728 10.9272   5
   7  -2   2 16.9314 1.49221  13
  -7  -2  -2 13.5292 3.23954   5
  -7   2  -2 10.5717 3.22042   5
   7   2   2 15.4286 1.41690  13
  -8  -2  -2 64.8399 6.21272   1
  -8  -2  -2 63.9025 6.36286   6
   8  -2   2 68.4854 4.72052  13
  -8  -2  -2 78.8733 7.01700  16
  -8   2  -2 83.8314 6.87260  16
   8   2   2 65.4401 4.63368  13
  -8   2  -2 64.0846 6.83289   6
  -8   2  -2 72.0868 5.80104   9
  -9  -2  -2 15.4766 3.06871  16
  -9  -2  -2 14.6403 3.46977   6
  -9   2  -2 12.0008 2.70169  16
  -9   2  -2 13.2907 3.71181   6
  -9   2  -2 11.8816 2.22532   9
 -10  -2  -2 84.8819 8.10056  16
 -10  -2  -2 82.4146 7.37147   6
 -10   2  -2 88.4910 8.20659  16
 -10   2  -2 65.9377 7.69116   6
 -10   2  -2 80.6828 6.69377   9
 -11  -2  -2 41.2014 5.13371  16
 -11  -2  -2 32.3215 4.16654   6
 -11   2  -2 40.4151 5.08104  16
 -11   2  -2 36.6183 4.05148   9
 -11   2  -2 27.4181 4.50385   6
 -12  -2  -2 65.4754 6.34252  16
 -12   2  -2 61.4823 6.30882  16
 -12   2  -2 46.3286 5.79543   6
 -12  -3   2 0.01906 2.09706  16
 -12   3   2 0.58204 2.23117  16
 -12   3   2 1.52269 1.74385   9
 -12   3   2 1.11271 2.52155   6
 -11  -3   2 25.1953 3.98332  16
 -11  -3   2 25.7364 3.05616   9
 -11   3   2 23.3445 3.83290  16
 -11   3   2 30.9221 3.55296   9
 -11   3   2 25.3129 4.25969   6
 -10  -3   2 1.43024 1.78192   9
 -10  -3   2 0.04198 2.12402   6
 -10  -3   2 5.28000 2.19377  16
 -10   3   2 -0.9932 2.68620   6
 -10   3   2 5.02670 2.28058  16
 -10   3   2 5.98035 1.97180   9
  -9  -3   2 1.31888 2.07983   6
  -9  -3   2 3.00352 1.76523   9
  -9  -3   2 5.61483 2.00851  16
  -9  -3   2 5.78050 2.59559   1
  -9   3   2 5.04949 2.02329  16
  -9   3   2 6.91742 1.98176   9
  -9   3   2 2.11810 2.65960   6
  -8  -3   2 220.345 17.1345   1
  -8  -3   2 223.543 15.8271   6
  -8  -3   2 233.450 18.8373  16
  -8  -3   2 238.639 16.1219   9
  -8   3   2 224.022 16.3045   6
  -8   3   2 224.245 16.1404   9
  -8   3   2 238.266 18.8816  16
   7  -3  -2 235.661 15.3782  13
  -7  -3   2 254.685 19.6972   5
  -7   3   2 223.949 19.8091   5
   7   3  -2 255.156 15.2174  13
  -6  -3   2 168.987 14.1589   5
   6  -3  -2 175.096 11.0033  13
  -6   3   2 170.097 14.4618   5
   6   3  -2 177.594 10.8763  13
   5  -3  -2 145.128 9.84026  13
  -5  -3   2 156.083 12.6394   5
  -5   3   2 155.575 12.8642   5
   5   3  -2 157.704 9.52258   8
   5   3  -2 166.805 11.6780   3
  -4  -3   2 21.5831 2.68179   5
   4  -3  -2 19.2649 1.43801  13
   4  -3  -2 18.6414 1.48213  13
   4   3  -2 21.1586 1.52199   8
  -4   3   2 17.3013 2.67925   5
   4   3  -2 22.2985 1.84123   3
  -3  -3   2 141.631 11.0366   5
   3  -3  -2 152.061 8.84128  13
   3  -3  -2 141.923 8.83974  13
   3   3  -2 142.471 8.45819   8
   3   3  -2 130.355 10.3863   3
  -3   3   2 131.798 11.1432   5
  -2  -3   2 34.8963 2.96565   5
   2  -3  -2 30.9364 2.17146  13
   2  -3  -2 29.5471 2.12225  13
   2   3  -2 32.9235 2.56064   3
  -2   3   2 32.1412 3.29957   5
   2   3  -2 32.7797 2.03584   8
   1   3  -2 168.091 11.2311   3
   1   3  -2 150.375 9.09101   8
   1   3  -2 138.711 11.5772   5
   0  -3  -2 117.791 7.14519   8
   0   3   2 111.399 8.83391   3
   0   3  -2 124.008 7.21596   8
   0   3  -2 118.489 8.86940   3
   0   3   2 119.876 7.55852  13
  -1  -3  -2 106.947 7.20070   3
  -1  -3  -2 86.5078 5.85722   8
   1  -3   2 100.501 6.18278  13
  -1   3  -2 91.5701 6.09124   8
   1   3   2 94.4181 7.22228   3
   1   3   2 102.730 5.80287   8
  -1   3  -2 99.5444 7.53911   5
  -1   3  -2 86.6653 7.43068   3
   1   3   2 102.344 6.19389  13
  -2  -3  -2 41.1402 3.82751   5
   2  -3   2 40.9787 2.85346  13
  -2   3  -2 46.8709 3.52443   3
   2   3   2 44.5964 2.86702  13
   2   3   2 41.9955 3.25899   3
  -2   3  -2 46.3015 3.92142   5
  -3  -3  -2 74.2924 6.86074   5
   3  -3   2 82.6633 5.30648  13
   3   3   2 86.6827 6.14310   3
   3   3   2 82.7919 5.29714  13
  -3   3  -2 85.2879 6.91009   5
  -4  -3  -2 1138.29 90.6203   5
   4  -3   2 1205.26 74.8682  13
  -4   3  -2 1217.30 90.7112   5
   4   3   2 1215.44 74.8477  13
   4   3   2 1234.80 87.4827   3
   5  -3   2 133.264 7.85112  13
  -5  -3  -2 104.909 10.2316   5
   5   3   2 127.471 7.79965  13
  -5   3  -2 113.437 10.3032   5
   6  -3   2 15.0642 1.37917  13
  -6  -3  -2 17.2190 3.17442   5
  -6   3  -2 16.3525 3.20571   5
   6   3   2 13.6729 1.26314  13
   7  -3   2 67.7625 4.48286  13
  -7  -3  -2 67.4956 6.97963   5
  -7   3  -2 64.9568 7.20888   5
   7   3   2 63.9010 4.39208  13
  -8  -3  -2 176.942 13.5106   1
  -8  -3  -2 183.821 12.9654   6
  -8  -3  -2 186.389 14.9361  16
   8  -3   2 174.465 11.3600  13
  -8   3  -2 173.743 12.6926   9
  -8   3  -2 173.459 13.2427   6
   8   3   2 168.700 11.2526  13
  -8   3  -2 183.157 14.8529  16
  -9  -3  -2 79.8358 7.16422   6
  -9  -3  -2 84.7095 7.93163  16
  -9  -3  -2 84.0177 7.22393   1
  -9   3  -2 81.3076 7.91127  16
  -9   3  -2 81.6298 7.91066   6
  -9   3  -2 75.1609 6.55867   9
 -10  -3  -2 15.4801 3.14418  16
 -10  -3  -2 8.81700 2.71176   6
 -10   3  -2 10.8257 2.37458   9
 -10   3  -2 17.3662 3.32659  16
 -10   3  -2 9.89156 3.45111   6
 -11  -3  -2 46.8747 5.62430  16
 -11   3  -2 46.3631 5.66565  16
 -11   3  -2 33.0219 5.01484   6
 -11   3  -2 48.7667 4.51745   9
 -12  -3  -2 8.45872 2.54676  16
 -12   3  -2 7.95192 2.54631  16
 -12   3  -2 1.77917 2.69479   6
 -12  -4   2 4.19503 2.41464  16
 -12   4   2 2.82271 2.61109   6
 -12   4   2 4.35141 2.42567  16
 -12   4   2 6.97970 2.13668   9
 -11  -4   2 25.1666 3.08726   9
 -11  -4   2 28.8307 4.24484  16
 -11   4   2 31.3792 4.35517  16
 -11   4   2 32.7310 4.58932   6
 -11   4   2 27.2756 3.47461   9
 -10  -4   2 -1.2876 1.59791   9
 -10  -4   2 2.76107 2.05831  16
 -10   4   2 0.04556 2.76231   6
 -10   4   2 1.77043 2.25024  16
 -10   4   2 1.17017 1.71011   9
  -9  -4   2 21.8534 3.04070   9
  -9  -4   2 25.9967 3.98509   1
  -9  -4   2 31.2675 3.87630  16
  -9   4   2 26.5125 3.31131   9
  -9   4   2 27.1922 4.37289   6
  -9   4   2 34.4455 4.31988  16
  -8  -4   2 13.8728 2.22055   9
  -8  -4   2 14.5271 3.15185   1
  -8  -4   2 18.0171 3.00264  16
  -8  -4   2 14.9484 4.00926  17
  -8   4   2 14.8982 2.35773   9
  -8   4   2 16.7137 2.96812  16
  -8   4   2 17.5692 3.17345   6
   7  -4  -2 6.12471 0.91393  13
  -7  -4   2 5.39855 2.22399   5
   7   4  -2 6.15245 0.64410  13
  -7   4   2 6.45223 2.74958   5
   6  -4  -2 19.0636 1.55752  13
  -6  -4   2 23.0828 3.12430   5
   6   4  -2 18.2470 1.35018  13
  -6   4   2 17.2606 3.11309   5
  -5  -4   2 25.2169 3.13506   5
   5  -4  -2 19.4467 1.62727  13
   5   4  -2 21.7155 1.68793   8
  -5   4   2 21.6845 3.23832   5
   5   4  -2 22.8175 2.06016   3
   4  -4  -2 10.9966 1.16482  13
   4  -4  -2 11.8511 1.10268  13
  -4  -4   2 14.3708 2.09722   5
   4   4  -2 13.0116 1.35466   3
  -4   4   2 11.7369 2.36687   5
   4   4  -2 14.0485 1.11438   8
   3  -4  -2 1486.29 94.7886  13
  -3  -4   2 1655.29 114.397   5
   3  -4  -2 1330.59 94.7865  13
   3   4  -2 1639.46 110.876   3
  -3   4   2 1486.91 114.519   5
   3   4  -2 1543.61 90.1800   8
  -2  -4   2 792.737 57.9430   5
   2  -4  -2 744.820 48.0709  13
  -2   4   2 733.790 58.0883   5
   2   4  -2 773.107 45.6766   8
   2   4  -2 809.237 56.2017   3
   1   4  -2 898.692 63.4935   3
   1   4  -2 911.771 51.6201   8
   1   4  -2 805.031 65.3581   5
   0  -4   2 85.3845 5.55098  13
   0   4   2 87.9052 5.56605  13
   0   4   2 86.4220 6.54094   3
   0   4  -2 87.5158 6.58831   3
   0   4  -2 86.9384 5.31781   8
   1  -4   2 250.732 14.8497  13
   1   4   2 220.142 17.3728   3
  -1   4  -2 238.800 14.2996   8
  -1   4  -2 248.391 17.9506   5
   1   4   2 254.277 14.8809  13
  -1   4  -2 206.934 17.5321   3
   2  -4   2 339.014 19.2302  13
  -2  -4  -2 276.055 23.2787   5
   2   4   2 298.610 18.2185   8
   2   4   2 343.083 19.2474  13
  -2   4  -2 302.669 23.3452   5
  -2   4  -2 305.492 22.6047   3
   2   4   2 283.827 22.4152   3
  -3  -4  -2 290.102 23.1918   5
   3  -4   2 290.878 19.0139  13
   3   4   2 289.646 19.0104  13
  -3   4  -2 318.254 23.3062   5
   3   4   2 327.257 22.1773   3
   4  -4   2 2014.52 124.538  13
  -4  -4  -2 1911.32 150.368   5
  -4   4  -2 2073.98 150.508   5
   4   4   2 2015.34 145.526   3
   4   4   2 1993.50 124.512  13
   5  -4   2 1.29872 0.57006  13
  -5  -4  -2 2.71268 1.81124   5
  -5   4  -2 0.27971 1.71479   5
   5   4   2 0.60951 0.44996  13
   6  -4   2 5.58212 0.83448  13
  -6  -4  -2 8.66260 2.41335   5
  -6   4  -2 6.80176 2.56386   5
   6   4   2 6.47603 0.74858  13
  -7  -4  -2 456.413 34.2758   5
  -7  -4  -2 424.044 34.8115  16
   7  -4   2 459.673 27.5543  13
  -7   4  -2 409.544 29.2298   6
   7   4   2 458.415 27.4613  13
  -7   4  -2 411.247 34.6959  16
   8  -4   2 76.0800 5.18058  13
  -8  -4  -2 76.8996 6.66937   6
  -8  -4  -2 75.8556 6.80064   1
  -8  -4  -2 76.5499 7.23931  16
   8   4   2 67.8227 4.99429  13
  -8   4  -2 88.1891 7.10616   6
  -8   4  -2 79.1710 7.22605  16
  -8   4  -2 80.7235 6.26709   9
  -9  -4  -2 57.5451 5.98706   6
  -9  -4  -2 67.8744 6.44064   1
  -9  -4  -2 70.1195 6.89362  16
  -9   4  -2 70.1313 6.77963  16
  -9   4  -2 64.2325 5.73185   9
  -9   4  -2 65.3113 6.65305   6
 -10  -4  -2 31.0888 4.16468   1
 -10  -4  -2 24.0766 3.91867  16
 -10   4  -2 29.7352 3.48725   9
 -10   4  -2 27.1227 4.02564  16
 -10   4  -2 22.0757 4.16039   6
 -11  -4  -2 1.59189 2.31295  16
 -11   4  -2 1.06632 1.83937   9
 -11   4  -2 2.71015 2.74528   6
 -11   4  -2 3.55832 2.51884  16
 -12  -4  -2 2.82728 2.34201  16
 -12   4  -2 -1.7574 2.44253   6
 -12   4  -2 -0.6946 2.05390  16
 -12  -5   2 5.57176 2.51857  16
 -12   5   2 5.78059 2.67705   6
 -12   5   2 5.05257 2.14980   9
 -12   5   2 2.15892 2.46379  16
 -11  -5   2 27.2969 4.18603  16
 -11   5   2 29.4789 4.22536  16
 -11   5   2 22.5823 3.43584   9
 -11   5   2 20.3116 4.00709   6
 -10  -5   2 11.3519 2.79475  16
 -10  -5   2 11.7397 2.31035   9
 -10  -5   2 9.32290 3.03750   1
 -10   5   2 13.5218 3.29153   6
 -10   5   2 17.0326 2.84778   9
 -10   5   2 11.2377 2.99010  16
  -9  -5   2 1.12425 2.43477   1
  -9  -5   2 2.30133 1.87395  16
  -9  -5   2 -2.0119 1.47015   9
  -9   5   2 1.20163 2.12080  16
  -9   5   2 1.05248 1.77718   9
  -9   5   2 2.60823 2.39881   6
  -8  -5   2 251.668 19.6731   1
  -8  -5   2 263.920 18.2843   9
  -8  -5   2 215.597 18.8047  17
  -8  -5   2 268.955 21.3932  16
  -8   5   2 265.630 18.4109   9
  -8   5   2 265.042 18.3322   6
  -8   5   2 292.007 21.5054  16
   7  -5  -2 31.6796 2.60746  13
   7   5  -2 35.2702 2.26646  13
  -7   5   2 28.0920 4.51897   5
  -6  -5   2 10.8968 2.20538   5
   6  -5  -2 10.4539 1.10631  13
  -6   5   2 12.4303 2.78967   5
   6   5  -2 10.0519 0.99161  13
   5  -5  -2 98.9533 6.24117  13
  -5  -5   2 95.0014 8.06163   5
   5   5  -2 96.4613 6.14475  13
  -5   5   2 90.9923 8.32772   5
   5   5  -2 95.8594 7.33793   3
   4  -5  -2 375.738 23.2018  13
  -4  -5   2 370.692 28.2282   5
  -4   5   2 358.739 28.4702   5
   4   5  -2 375.215 27.1598   3
   4   5  -2 368.782 22.0522   8
   3  -5  -2 141.182 9.46942  13
  -3  -5   2 150.921 11.5632   5
   3   5  -2 146.228 8.94828   8
  -3   5   2 147.062 11.8011   5
   3   5  -2 160.478 11.0941   3
   2  -5  -2 285.382 20.3170  13
  -2   5   2 310.131 24.6407   5
   2   5  -2 370.495 23.7662   3
   2   5  -2 328.429 19.2388   8
   1   5  -2 131.133 10.0365   3
   1   5  -2 146.826 8.09804   8
  -1   5   2 133.824 10.1311   3
   1   5  -2 127.916 10.2137   5
   0  -5   2 5.12565 0.71954  13
   0   5   2 6.17638 0.76034  13
   0   5  -2 5.14764 1.06548   3
   0   5  -2 5.74453 0.77465   8
   0   5   2 4.08143 0.99566   3
   0   5  -2 5.61476 0.69779   5
   1  -5   2 1.54735 0.51971  13
  -1   5  -2 -0.8259 1.15799   3
  -1   5  -2 1.26337 0.81883   5
   1   5   2 1.86120 0.81570   3
  -1   5  -2 1.70133 0.84054   8
   1   5   2 1.61160 0.57366  13
   2  -5   2 798.491 47.5045  13
  -2  -5  -2 703.395 57.2710   5
  -2   5  -2 757.624 57.3562   5
   2   5   2 786.878 47.5298  13
  -2   5  -2 760.735 55.7104   3
   3  -5   2 39.6894 2.76554  13
  -3  -5  -2 43.3440 3.73676   5
   3   5   2 36.1521 2.76104  13
  -3   5  -2 46.5506 3.97805   5
   3   5   2 39.1630 3.13239   3
  -4  -5  -2 486.669 38.3349   5
   4  -5   2 528.409 31.5498  13
   4   5   2 521.243 31.5310  13
  -4   5  -2 476.633 38.4336   5
   5  -5   2 2.47299 0.66512  13
  -5  -5  -2 2.76285 1.72851   5
  -5   5  -2 2.35074 1.98113   5
   5   5   2 2.01588 0.54210  13
  -6  -5  -2 1.72773 1.82176   5
   6  -5   2 1.11366 0.60765  13
   6   5   2 1.91145 0.51953  13
  -6   5  -2 2.55750 2.18828   5
  -7  -5  -2 24.3139 3.83849   1
  -7  -5  -2 24.8800 3.57493  16
   7  -5   2 27.1189 2.23892  13
  -7   5  -2 31.4818 3.81150   6
   7   5   2 27.2118 2.05788  13
  -7   5  -2 24.5501 3.41938  16
  -8  -5  -2 66.4169 6.28901  16
  -8  -5  -2 64.5030 6.17228   1
   8  -5   2 56.8936 4.23554  13
  -8   5  -2 66.6360 6.28451   6
   8   5   2 55.1742 4.02993  13
  -8   5  -2 60.1951 5.33154   9
  -8   5  -2 62.9861 6.06746  16
  -9  -5  -2 3.51456 2.20293  16
  -9  -5  -2 1.80807 2.29489   1
  -9   5  -2 -1.9225 2.64795   6
  -9   5  -2 2.53620 2.19463  16
  -9   5  -2 2.32755 1.82065   9
 -10  -5  -2 1.80341 2.60388   1
 -10  -5  -2 4.62439 2.38727  16
 -10   5  -2 4.19879 2.48123  16
 -10   5  -2 4.38440 1.90658   9
 -10   5  -2 0.59065 2.77650   6
 -11  -5  -2 4.77103 2.68831  16
 -11   5  -2 6.39759 2.19804   9
 -11   5  -2 7.72229 3.10852   6
 -11   5  -2 4.07871 2.60601  16
 -12  -5  -2 5.14923 2.51065  16
 -12   5  -2 2.15459 2.37239  16
 -12   5  -2 -0.8259 2.40609   6
 -12   5  -2 2.03302 1.79498   9
 -12  -6   2 20.7358 3.69536  16
 -12   6   2 26.7574 3.68456   6
 -12   6   2 17.7154 3.65917  16
 -12   6   2 22.4155 3.17500   9
 -11  -6   2 15.2216 3.24710  16
 -11   6   2 11.0463 3.04267  16
 -11   6   2 14.3861 3.44082   6
 -11   6   2 16.7153 3.05750   9
 -10  -6   2 30.8806 4.60439   1
 -10  -6   2 27.7725 4.12644  16
 -10   6   2 31.3988 4.47221   6
 -10   6   2 28.0057 4.42208  16
 -10   6   2 24.8787 3.59301   9
  -9  -6   2 42.0652 5.90215  17
  -9  -6   2 39.1181 5.13349   1
  -9  -6   2 42.1427 4.10730   9
  -9  -6   2 40.5554 4.79329  16
  -9   6   2 36.1617 4.85083   6
  -9   6   2 41.2559 5.12569  16
  -9   6   2 40.9783 4.29813   9
  -8  -6   2 12.6435 3.35518   1
  -8  -6   2 11.1744 2.16876   9
  -8  -6   2 15.1042 3.76328  17
  -8  -6   2 12.5549 2.58638  16
  -8   6   2 9.73563 2.14004   9
   8   6  -2 10.7896 0.91251  13
  -8   6   2 9.09479 2.67431   6
  -8   6   2 13.0858 2.69870  16
   7  -6  -2 80.9932 5.99178  13
   7   6  -2 91.0109 5.70517  13
  -7   6   2 96.5715 7.20337   6
   6  -6  -2 82.5372 5.55231  13
  -6  -6   2 93.3695 7.42936   5
   6   6  -2 73.0544 5.37779  13
  -6   6   2 94.3357 7.91309   5
  -5  -6   2 233.699 18.3617   5
   5  -6  -2 235.174 14.9677  13
   5   6  -2 228.025 14.8779  13
   5   6  -2 242.896 17.5182   3
  -5   6   2 241.845 18.7275   5
  -4  -6   2 352.899 27.1305   5
   4  -6  -2 352.053 22.3912  13
  -4   6   2 346.748 27.4104   5
   4   6  -2 347.595 21.2134   8
   4   6  -2 379.119 26.1974   3
   3  -6  -2 559.875 35.7348  13
  -3  -6   2 551.750 43.0501   5
   3   6  -2 570.016 33.8852   8
  -3   6   2 564.187 43.3191   5
   3   6  -2 604.739 41.7763   3
   2   6  -2 364.010 24.9383   3
  -2   6   2 329.696 25.8407   5
   2   6  -2 325.319 20.1703   8
  -1   6   2 82.1835 6.20512   3
   1   6  -2 77.6936 4.80344   8
   1   6  -2 81.8885 6.07756   3
   1   6  -2 74.6099 5.95951   5
   0  -6   2 1301.11 83.2432  13
   0   6   2 1418.97 97.4062   3
   0   6  -2 1277.73 79.1839   8
   0   6   2 1388.49 83.2751  13
   0   6  -2 1414.99 100.111   5
   0   6  -2 1219.22 97.3662   3
   1  -6   2 902.071 56.8740  13
  -1   6  -2 867.286 56.9477  13
  -1   6  -2 899.145 66.7096   3
   1   6   2 940.253 56.9322  13
  -1   6  -2 945.848 68.5015   5
   1   6   2 919.650 66.5527   3
   2  -6   2 72.5349 4.79793  13
  -2  -6  -2 74.6567 5.85416   5
  -2   6  -2 80.6086 6.05522   3
  -2   6  -2 75.0631 5.95276   5
   2   6   2 68.3300 5.61598   3
   2   6   2 70.3673 4.85159  13
   3  -6   2 1965.28 115.981  13
  -3  -6  -2 1897.94 139.807   5
   3   6   2 1650.90 135.503   3
  -3   6  -2 1890.88 139.930   5
   3   6   2 1913.53 115.996  13
   4  -6   2 171.056 11.0972  13
  -4  -6  -2 170.873 13.7037   5
  -4   6  -2 175.373 13.8709   5
   4   6   2 179.436 11.1065  13
  -5  -6  -2 42.1456 3.97377   5
   5  -6   2 35.1442 2.61778  13
   5   6   2 30.2684 2.50763  13
  -5   6  -2 38.4290 4.34676   5
   6  -6   2 262.551 16.6009  13
  -6  -6  -2 256.946 20.6098   5
  -6   6  -2 276.787 21.0274   5
   6   6   2 252.412 16.5024  13
   7  -6   2 130.244 7.97125  13
  -7  -6  -2 99.6952 9.63185   1
  -7  -6  -2 118.153 10.4459  16
  -7   6  -2 120.968 10.3460  16
  -7   6  -2 111.767 9.06386   6
   7   6   2 127.795 7.80220  13
  -8  -6  -2 33.2501 4.07576  16
   8  -6   2 20.0630 2.10199  13
  -8  -6  -2 23.3892 3.70122   1
   8   6   2 20.3834 1.80700  13
  -8   6  -2 24.1618 3.83995   6
  -8   6  -2 24.5576 3.13573   9
  -8   6  -2 22.9002 3.39957  16
  -9  -6  -2 17.1124 3.26875  16
  -9  -6  -2 10.6515 3.23440   1
  -9   6  -2 11.2238 3.12448   6
  -9   6  -2 10.5347 2.35045   9
  -9   6  -2 14.5936 3.21561  16
 -10  -6  -2 136.882 12.7812  16
 -10  -6  -2 141.341 11.9637   1
 -10   6  -2 152.911 11.0497   9
 -10   6  -2 145.542 11.2413   6
 -10   6  -2 146.626 12.8987  16
 -11  -6  -2 10.8502 2.84790   1
 -11  -6  -2 11.3408 3.06067  16
 -11   6  -2 10.7769 3.14308   6
 -11   6  -2 12.6196 2.64699   9
 -11   6  -2 10.9821 3.17180  16
 -12  -6  -2 0.10018 2.31856  16
 -12   6  -2 1.72925 1.83273   9
 -12   6  -2 -1.9690 2.22907  16
 -12   6  -2 -0.2575 2.35512   6
 -12  -7   2 24.2294 3.85518  16
 -12   7   2 22.5284 3.27007   9
 -12   7   2 21.7369 3.85041  16
 -12   7   2 21.9512 3.30625   6
 -11  -7   2 47.4165 6.08121  16
 -11  -7   2 43.3503 5.33510   1
 -11   7   2 49.4803 5.36170   9
 -11   7   2 50.0023 5.65764   6
 -11   7   2 42.3985 5.84381  16
 -10  -7   2 2.57917 2.29045  16
 -10  -7   2 2.89113 2.90220   1
 -10   7   2 4.06844 2.26980   9
 -10   7   2 1.03587 2.40790  16
 -10   7   2 -0.9159 2.26874   6
  -9  -7   2 1.89354 3.39498  17
  -9  -7   2 3.19006 2.08899  16
  -9  -7   2 1.08252 2.54153   1
  -9   7   2 0.83372 2.00693  16
  -9   7   2 -0.1845 2.23654   6
  -9   7   2 5.65832 2.20217   9
  -8  -7   2 159.950 11.6325   9
  -8  -7   2 152.216 13.1367   1
  -8  -7   2 163.531 13.8293  16
  -8  -7   2 143.447 12.6142  17
  -8   7   2 183.683 12.1606   6
  -8   7   2 179.423 12.1201   9
  -8   7   2 170.874 13.8370  16
   8   7  -2 152.071 10.2545  13
  -7  -7   2 6.11352 2.70186  17
  -7  -7   2 6.35427 2.20580  16
  -7  -7   2 1.42101 2.38139   1
  -7   7   2 5.58653 2.09167  16
  -7   7   2 2.89088 2.00793   6
  -7   7   2 5.23080 1.82197   9
   7   7  -2 5.53059 0.73907  13
   6  -7  -2 19.9431 1.95052  13
  -6   7   2 21.1627 3.45300   5
   6   7  -2 20.3062 1.72776  13
  -5  -7   2 182.190 14.9277   5
   5  -7  -2 196.723 12.2689  13
   5   7  -2 191.350 12.1560  13
  -5   7   2 190.522 15.4026   5
   5   7  -2 194.686 14.3015   3
  -4  -7   2 485.380 37.0909   5
   4  -7  -2 482.275 30.7571  13
   4   7  -2 506.294 35.9434   3
  -4   7   2 486.271 37.4347   5
   3  -7  -2 403.581 26.4154  13
  -3   7   2 400.620 32.0317   5
   3   7  -2 462.392 30.8826   3
   3   7  -2 415.063 24.9703   8
  -2   7   2 355.215 26.3627   5
   2   7  -2 374.788 25.4770   3
   2   7  -2 299.331 26.0218   5
   2   7  -2 358.368 20.5854   8
   1   7  -2 803.420 48.0764   8
  -1   7   2 837.547 59.3267   3
   1   7  -2 794.963 59.2001   3
  -1   7   2 808.834 50.6439  13
   0   7  -2 30.7900 2.21262   8
   0   7  -2 28.8406 3.00634   3
   0   7  -2 27.2819 2.35874   5
   0   7   2 30.4310 2.31495  13
   0   7   2 30.1644 2.91653   3
   1  -7   2 153.711 9.27295  13
   1   7   2 136.484 10.9029   3
  -1   7  -2 135.936 11.0949   5
  -1   7  -2 146.743 9.35716  13
   1   7   2 158.021 9.34288  13
  -1   7  -2 137.923 11.1505   3
  -2  -7  -2 351.694 26.2423   5
   2  -7   2 364.608 21.8295  13
  -2   7  -2 348.831 25.8272   3
  -2   7  -2 368.822 26.4034   5
   2   7   2 339.680 21.8633  13
   2   7   2 311.590 25.4893   3
   3  -7   2 112.719 7.24413  13
  -3  -7  -2 107.358 8.80109   5
  -3   7  -2 122.369 8.82150   3
   3   7   2 110.964 7.27552  13
  -3   7  -2 106.695 9.01947   5
   4  -7   2 707.356 42.6762  13
  -4  -7  -2 664.681 51.5653   5
   4   7   2 695.254 42.6810  13
  -4   7  -2 659.782 51.7719   5
  -5  -7  -2 212.595 17.5064   5
   5  -7   2 231.398 14.2710  13
   5   7   2 225.789 14.2268  13
  -5   7  -2 223.783 17.8500   5
   6  -7   2 62.8400 4.46501  13
  -6   7  -2 72.0982 6.55856   5
   6   7   2 60.9931 4.32442  13
  -7  -7  -2 19.5789 3.12525  16
  -7  -7  -2 12.7967 3.48899  17
   7  -7   2 15.8982 1.76944  13
  -7  -7  -2 23.1694 3.68235   1
  -7   7  -2 18.2190 2.97991  16
  -7   7  -2 23.6622 2.81824   9
   7   7   2 16.2202 1.63650  13
  -7   7  -2 24.9300 3.25168   6
  -8  -7  -2 33.7451 4.65351  17
  -8  -7  -2 21.2337 4.03949   1
   8  -7   2 26.2822 2.47128  13
  -8  -7  -2 30.7843 4.03161  16
   8   7   2 26.8285 2.13217  13
  -8   7  -2 30.2505 3.95703  16
  -8   7  -2 20.7679 3.81843   6
  -8   7  -2 33.5093 3.82405   9
  -9  -7  -2 1.67194 2.13399  16
  -9  -7  -2 3.20964 2.47248   1
  -9   7  -2 1.25298 2.31427  16
  -9   7  -2 1.23984 2.54051   6
  -9   7  -2 1.64182 2.00342   9
 -10  -7  -2 22.6750 3.96912  16
 -10  -7  -2 33.6672 4.56008   1
 -10   7  -2 22.0925 3.43522   9
 -10   7  -2 24.2276 4.05302   6
 -10   7  -2 41.3694 5.30359  16
 -11  -7  -2 22.8565 4.03168  16
 -11  -7  -2 25.5627 3.74914   1
 -11   7  -2 32.4102 4.28829   6
 -11   7  -2 30.4872 3.81247   9
 -11   7  -2 23.5977 4.01884  16
 -12  -7  -2 0.42106 2.42443  16
 -12   7  -2 0.00705 2.31031  16
 -12   7  -2 -1.5050 2.13322   6
 -12   7  -2 -1.3727 1.83799   9
 -12  -8   2 4.82294 2.58139  16
 -12   8   2 2.18588 2.18985   9
 -12   8   2 0.62318 2.67942  16
 -12   8   2 5.43127 2.28235   6
 -11  -8   2 9.81293 3.42820   1
 -11  -8   2 18.7704 3.65426  16
 -11   8   2 13.6186 3.20339   9
 -11   8   2 16.8992 3.38389   6
 -11   8   2 8.17291 3.09166  16
 -10  -8   2 21.0528 4.36741   1
 -10  -8   2 31.8665 4.46402  16
 -10  -8   2 30.1576 5.23419  17
 -10   8   2 29.7916 4.37692  16
 -10   8   2 31.4139 3.97227   9
 -10   8   2 23.2100 3.97964   6
  -9  -8   2 1.85763 2.15605  16
  -9  -8   2 0.16245 3.35837  17
  -9  -8   2 -0.1527 2.52668   1
  -9   8   2 5.46881 2.39055   9
  -9   8   2 -1.5341 2.07582   6
  -9   8   2 1.99432 2.25221  16
  -8  -8   2 -0.2101 2.94637  17
  -8  -8   2 3.35983 3.08501   1
  -8  -8   2 4.09754 2.06892  16
  -8  -8   2 5.87067 2.29173  11
  -8   8   2 4.59035 1.88488   9
  -8   8   2 4.93227 2.41804   6
  -8   8   2 2.60543 2.03620  16
   8   8  -2 3.08424 0.55026  13
  -7  -8   2 296.803 23.9754  16
  -7  -8   2 247.834 20.6891  17
  -7  -8   2 303.448 21.2504   2
  -7  -8   2 277.272 21.9190   1
  -7  -8   2 277.974 18.5217  11
  -7   8   2 318.911 20.1297   6
   7   8  -2 316.630 18.7094  13
  -7   8   2 295.917 23.8690  16
  -7   8   2 313.433 20.7300   9
  -6   8   2 57.5736 5.86784   5
   6   8  -2 55.2321 3.90537  13
   5  -8  -2 70.4882 4.75594  13
  -5   8   2 57.5542 6.27155   5
   5   8  -2 71.4590 4.59146  13
   5   8  -2 67.3345 5.42760   3
   4  -8  -2 5.28162 0.98252  13
  -4   8   2 2.04409 1.45247   5
   4   8  -2 5.31067 0.97109   3
   4   8  -2 5.33387 0.81060  13
   3   8  -2 99.1247 6.28584   8
  -3   8   2 99.4636 8.48871   5
   3   8  -2 114.961 8.02014   3
   2   8  -2 621.232 37.9522   8
   2   8  -2 642.757 46.8371   3
  -2   8   2 657.128 48.3325   5
   1   8  -2 29.4320 2.19157   8
  -1   8   2 32.0968 3.25807   3
   1   8  -2 31.5872 3.00306   3
  -1   8   2 34.1371 2.51129  13
   0   8  -2 36.5225 2.69587   8
   0   8  -2 41.9494 2.92511  13
   0   8  -2 41.6996 3.67615   3
   0   8   2 43.3651 2.92377  13
   0   8   2 29.6938 3.55156   3
   0   8  -2 35.6255 3.03369   5
   1  -8   2 12.3042 1.26285  13
   1   8   2 10.7863 1.26228  13
  -1   8  -2 12.3740 1.49128   5
  -1   8  -2 10.4589 1.86857   3
   1   8   2 9.90699 1.54588   3
  -1   8  -2 11.9053 1.36276  13
   2  -8   2 22.8671 1.84611  13
  -2  -8  -2 19.9317 1.94918   5
   2   8   2 17.7542 2.14154   3
  -2   8  -2 18.0749 2.51798   3
   2   8   2 24.0993 1.92249  13
  -2   8  -2 17.5343 2.24728   5
  -3  -8  -2 370.816 27.5646   5
   3  -8   2 368.508 22.8998  13
  -3   8  -2 362.374 27.1055   3
   3   8   2 352.349 22.9227  13
  -3   8  -2 364.439 27.7958   5
   4  -8   2 720.368 44.5073  13
  -4  -8  -2 712.169 53.6917   5
  -4   8  -2 736.961 53.9834   5
   4   8   2 676.219 44.5044  13
   5  -8   2 205.972 12.9641  13
  -5   8  -2 198.529 16.1626   5
   5   8   2 200.471 12.9265  13
   6  -8   2 94.2903 6.17361  13
  -6   8  -2 79.3519 8.19088   5
   6   8   2 93.1605 6.05049  13
  -7  -8  -2 56.5895 5.61441  16
   7  -8   2 54.3930 3.99859  13
  -7  -8  -2 44.8010 5.77104   1
  -7  -8  -2 45.2953 5.57341  17
  -7   8  -2 58.3780 4.94899   9
  -7   8  -2 55.8413 5.24127   6
   7   8   2 51.2798 3.73068  13
  -7   8  -2 50.7103 5.47789  16
  -8  -8  -2 49.0330 6.61610   1
  -8  -8  -2 67.4677 7.07941  17
  -8  -8  -2 66.3564 6.69729  16
  -8   8  -2 70.5683 5.94377   9
  -8   8  -2 71.5662 6.31826   6
  -8   8  -2 66.8705 6.60722  16
  -9  -8  -2 2.83696 3.15401  17
  -9  -8  -2 7.04723 3.10645   1
  -9  -8  -2 8.79244 2.78231  16
  -9   8  -2 6.03063 2.70540   6
  -9   8  -2 6.11603 2.56861  16
  -9   8  -2 9.08143 2.65891   9
 -10  -8  -2 62.6453 7.36454   1
 -10  -8  -2 72.1705 7.67357  16
 -10   8  -2 83.5750 7.92352  16
 -10   8  -2 73.7634 6.85378   9
 -10   8  -2 69.3353 6.83040   6
 -11  -8  -2 60.0998 7.03825  16
 -11  -8  -2 57.3924 6.36788   1
 -11   8  -2 64.5050 6.04227   9
 -11   8  -2 62.1287 6.02646   6
 -11   8  -2 55.8436 6.84443  16
 -12  -8  -2 -1.6385 2.40034  16
  12  -8   2 -0.2192 0.73396  14
 -12   8  -2 2.28143 2.05562   6
 -12   8  -2 -0.5510 2.39628  16
 -12   8  -2 2.75610 1.99865   9
 -12  -9   2 101.915 9.76824  16
 -12   9   2 87.0037 9.75916  16
 -12   9   2 97.7178 8.37494   9
 -12   9   2 129.078 8.09793   6
 -11  -9   2 8.40322 3.31924   1
 -11  -9   2 15.1775 3.48651  16
 -11   9   2 10.2480 3.29036  16
 -11   9   2 12.1385 3.09122   9
 -11   9   2 14.0246 3.13451   6
 -10  -9   2 35.7863 5.25536   1
 -10  -9   2 32.9299 5.22854  17
 -10  -9   2 40.9088 5.66011  16
 -10   9   2 45.6678 5.73351  16
 -10   9   2 40.8948 4.80086   6
 -10   9   2 35.0287 4.64944   9
  -9  -9   2 7.56532 2.50230  16
  -9  -9   2 0.18290 2.74111   1
  -9  -9   2 6.11083 3.60182  17
  -9   9   2 1.48881 2.37094   6
  -9   9   2 6.36687 2.72558  16
  -9   9   2 5.57800 2.56837   9
  -8  -9   2 54.3776 5.89231  16
  -8  -9   2 46.6747 5.99899   1
  -8  -9   2 48.3145 5.94266  17
  -8  -9   2 46.8058 4.96849  11
  -8   9   2 48.6345 5.20989   6
   8   9  -2 51.1948 3.55200  13
  -8   9   2 53.5279 5.11606   9
  -8   9   2 57.8922 5.76397  16
  -7  -9   2 5.65647 2.86835  17
  -7  -9   2 10.5456 2.58394  16
  -7  -9   2 10.7090 2.11127   2
  -7  -9   2 9.16346 2.27530  11
  -7  -9   2 12.2288 3.01540   1
   7   9  -2 5.91965 1.01518  13
  -7   9   2 11.0170 2.24268   9
  -7   9   2 6.91127 2.37511  16
  -7   9   2 11.8277 2.50762   6
  -6   9   2 97.5132 8.81670   5
   6   9  -2 101.468 6.66654  13
   5   9  -2 70.0577 4.97766  13
  -5   9   2 80.2660 6.81883   5
  -4   9   2 103.173 8.67946   5
   4   9  -2 108.041 8.10544   3
   4   9  -2 102.549 6.86753  13
   3   9  -2 912.442 61.3579  13
   3   9  -2 1039.11 71.8206   3
  -3   9   2 998.814 74.1280   5
   2   9  -2 1302.63 83.6401  13
   2   9  -2 1286.83 79.4129   8
   2   9  -2 1436.32 97.8491   3
   1   9  -2 5.17536 1.23532   3
  -1   9   2 4.93488 0.92534  13
   1   9  -2 5.36183 0.99672  13
  -1   9   2 5.85742 1.45709   3
   1   9  -2 5.67725 0.76266   8
   0   9   2 447.070 33.1123   3
   0   9   2 467.599 28.2653  13
   0   9  -2 423.398 33.0746   3
   0   9  -2 457.254 33.6929   5
   0   9  -2 447.659 28.2386  13
   1  -9   2 51.9980 3.92236  13
  -1   9  -2 56.2080 3.99216  13
   1   9   2 58.6142 3.99868  13
  -1   9  -2 56.4005 4.54809   5
   1   9   2 55.8906 4.71384   3
  -1   9  -2 57.7593 5.03433   3
  -2  -9  -2 2196.77 162.732   5
   2  -9   2 2256.54 135.307  13
  -2   9  -2 2238.72 162.969   5
  -2   9  -2 2059.89 158.468   3
   2   9   2 2103.09 158.160   3
   2   9   2 2181.14 135.337  13
   3  -9   2 8.42168 1.10233  13
  -3  -9  -2 7.11841 1.12622   5
   3   9   2 4.62511 1.10485   3
   3   9   2 6.36368 1.00176  13
  -3   9  -2 6.37619 1.56459   5
  -3   9  -2 6.27224 1.70854   3
   4  -9   2 123.294 7.84114  13
   4   9   2 115.668 7.83644  13
  -4   9  -2 117.476 9.82077   5
   5  -9   2 292.506 18.3891  13
   5   9   2 278.771 18.3584  13
  -5   9  -2 295.680 22.6818   5
   6  -9   2 6.56437 1.22412  13
  -6   9  -2 5.11872 2.14808   5
   6   9   2 8.95017 1.15218  13
  -7  -9  -2 52.7492 5.95876   1
   7  -9   2 53.6385 4.02863  13
  -7  -9  -2 45.4789 5.57784  17
  -7  -9  -2 49.7393 5.57581  16
  -7   9  -2 58.4156 5.08041   9
  -7   9  -2 55.5555 4.96674   6
  -7   9  -2 47.1322 5.32755  16
   7   9   2 51.6135 3.76833  13
  -8  -9  -2 109.460 9.74744  17
  -8  -9  -2 114.921 10.5180  16
  -8  -9  -2 104.081 9.89676   1
  -8   9  -2 114.752 10.2852  16
  -8   9  -2 121.734 9.20320   9
  -8   9  -2 117.653 9.02214   6
  -9  -9  -2 21.3063 3.71011  16
  -9  -9  -2 15.8244 3.89774   1
  -9  -9  -2 24.1067 4.54603  17
  -9   9  -2 17.0024 3.22962   6
  -9   9  -2 23.4367 3.89093  16
  -9   9  -2 26.0298 3.76578   9
 -10  -9  -2 137.399 11.7773   1
 -10  -9  -2 130.123 12.4075  16
 -10   9  -2 135.117 12.4247  16
 -10   9  -2 137.087 10.8562   9
 -10   9  -2 144.848 10.6044   6
 -11  -9  -2 7.29094 3.01977  16
  11  -9   2 3.34781 1.09407  14
 -11  -9  -2 9.38177 3.01976   1
 -11   9  -2 12.4562 2.89653   9
 -11   9  -2 9.85675 3.03854  16
 -11   9  -2 7.98046 2.58813   6
 -12  -9  -2 28.7731 4.19820  16
  12  -9   2 22.6517 2.09168  14
 -12   9  -2 36.0063 3.76682   6
 -12   9  -2 26.3135 4.07587  16
 -12   9  -2 33.9958 3.84217   9
 -12  10   2 2.68185 2.27299   9
 -12  10   2 4.60298 1.81561   6
 -11 -10   2 5.44318 3.19627   1
 -11 -10   2 5.97309 3.06919  16
 -11  10   2 2.07363 2.58581   9
 -11  10   2 5.15561 3.06263  16
 -11  10   2 4.66578 2.44450   6
 -10 -10   2 70.1828 7.61715  16
 -10 -10   2 61.2291 7.51369   1
 -10 -10   2 54.9353 6.95842  17
 -10  10   2 70.5184 6.99380   9
 -10  10   2 70.7360 6.47006   6
 -10  10   2 72.1402 7.65418  16
  -9 -10   2 2.02070 2.62121  11
  -9 -10   2 4.16133 2.52707  16
  -9 -10   2 2.77411 3.32509   1
  -9 -10   2 6.81861 3.48881  17
  -9  10   2 1.40571 2.09820   6
  -9  10   2 5.44881 2.57891   9
  -9  10   2 1.74532 2.53545  16
  -8 -10   2 3.22931 2.04276  16
  -8 -10   2 2.64121 2.67819   1
  -8 -10   2 2.55917 2.25841  11
  -8 -10   2 1.52392 2.83272  17
  -8  10   2 2.18029 1.95783   6
  -8  10   2 4.03109 2.31625   9
  -8  10   2 3.05473 2.33343  16
  -7 -10   2 435.457 31.6112   2
  -7 -10   2 417.634 27.4243  11
  -7 -10   2 468.956 35.6541  16
  -7 -10   2 423.567 32.2046   1
  -7 -10   2 401.784 30.3783  17
  -7  10   2 460.298 29.5577   6
   7  10  -2 446.022 28.1231  13
  -7  10   2 464.118 30.8187   9
  -7  10   2 483.737 35.6356  16
   6  10  -2 1.17013 0.79070  13
  -6  10   2 3.22830 1.94544   5
   5  10  -2 291.612 18.8843  13
  -5  10   2 304.947 23.3026   5
   4  10  -2 11.1287 1.25260  13
   4  10  -2 12.2152 1.63245   3
  -4  10   2 9.48275 1.91652   5
  -3  10   2 25.6797 3.05194   5
   3  10  -2 28.3326 2.35626  13
   3  10  -2 30.8517 2.89198   3
   2  10  -2 61.0670 4.01132  13
  -2  10   2 56.2564 5.10316   3
   2  10  -2 50.7670 4.74196   3
  -1  10   2 1250.02 76.3457  13
  -1  10   2 1244.07 89.4170   3
   1  10  -2 1281.52 76.3174  13
   1  10  -2 1115.09 89.2018   3
   0  10  -2 1478.14 103.845   3
   0  10  -2 1326.37 88.7278  13
   0  10   2 1507.06 103.893   3
   0  10   2 1379.28 88.7546  13
  -1  10  -2 470.875 36.9159   5
   1  10   2 488.394 30.8326  13
  -1  10  -2 461.795 30.8147  13
   1  10   2 502.042 36.0768   3
  -1  10  -2 529.639 36.2776   3
   2 -10   2 122.983 8.41476  13
  -2  10  -2 134.552 10.1145   5
   2  10   2 137.029 9.85701   3
   2  10   2 113.128 8.39776  13
  -2  10  -2 135.376 10.3569   3
   3 -10   2 1006.47 57.9938  13
  -3  10  -2 858.141 68.1305   3
  -3  10  -2 970.331 69.9478   5
   3  10   2 983.801 58.0046  13
   3  10   2 815.302 67.6519   3
   4 -10   2 158.057 10.2125  13
   4  10   2 151.765 10.1957  13
  -4  10  -2 159.804 12.6159   5
   5 -10   2 13.0299 1.54993  13
   5  10   2 16.1825 1.65627  13
  -5  10  -2 13.1067 2.40231   5
   6 -10   2 70.2088 5.17616  13
   6  10   2 70.0504 5.04722  13
  -6  10  -2 76.8451 7.00182   5
  -7 -10  -2 84.0203 8.12602  16
   7 -10   2 85.1634 5.98272  13
  -7 -10  -2 79.3534 7.47655  17
  -7 -10  -2 66.3541 7.44951   1
  -7  10  -2 83.8222 7.16025   9
  -7  10  -2 75.1804 6.78596   6
  -7  10  -2 90.3951 7.82993  16
   7  10   2 89.9301 5.76333  13
  -8 -10  -2 56.5667 6.97906   1
  -8 -10  -2 68.5952 6.95896  16
  -8 -10  -2 65.0709 6.96168  17
  -8  10  -2 68.2628 6.83003  16
  -8  10  -2 67.9643 6.28555   9
  -8  10  -2 64.9802 5.89991   6
  -9 -10  -2 4.13299 2.72903  16
  -9 -10  -2 1.69387 3.11989  17
  -9 -10  -2 -1.3593 2.81984   1
  -9  10  -2 0.76508 2.20497   6
  -9  10  -2 1.91699 2.63076  16
  -9  10  -2 2.02583 2.59368   9
  10 -10   2 9.30743 1.47892  14
 -10 -10  -2 11.0873 3.75362  17
 -10 -10  -2 10.9369 3.47762  16
 -10 -10  -2 8.07866 3.40884   1
 -10  10  -2 10.3833 3.00136   9
 -10  10  -2 12.9387 3.50963  16
 -10  10  -2 11.0310 2.69486   6
  11 -10   2 43.0096 3.51193  14
 -11 -10  -2 55.4364 6.73915  16
 -11 -10  -2 43.7631 5.38472   1
 -11  10  -2 59.1741 6.57071  16
 -11  10  -2 53.3715 5.83927   9
 -11  10  -2 50.1883 5.12754   6
 -12 -10  -2 9.32079 3.11977  16
 -12  10  -2 8.50228 2.43040   9
 -12  10  -2 14.7927 3.03311  16
 -12  11   2 13.6631 2.12776   6
 -12  11   2 6.99759 2.47128   9
 -11 -11   2 124.085 10.0591  17
 -11 -11   2 121.529 10.1614   1
 -11 -11   2 122.241 11.3061  16
 -11  11   2 100.366 9.65249   9
 -11  11   2 101.993 11.1402  16
 -11  11   2 132.325 9.03002   6
 -10 -11   2 77.2662 8.07778   1
 -10 -11   2 71.0820 7.68103  17
 -10 -11   2 70.7122 8.09756  16
 -10  11   2 78.2099 6.71003   6
 -10  11   2 69.9151 8.07614  16
 -10  11   2 70.4142 7.26476   9
  -9 -11   2 1.93639 2.59466  16
  -9 -11   2 -0.0526 3.12129   1
  -9 -11   2 4.68331 2.57417  11
  -9 -11   2 0.76716 3.00290  17
  -9  11   2 1.19621 2.68517  16
  -9  11   2 -1.0714 2.01710   6
  -9  11   2 2.96275 2.51209   9
  -8 -11   2 151.381 12.7755  16
  -8 -11   2 133.356 11.8959   1
  -8 -11   2 116.104 9.87575  11
  -8 -11   2 140.365 11.6542  17
  -8  11   2 149.082 11.3298   9
  -8  11   2 146.702 10.5649   6
  -8  11   2 155.062 12.7323  16
  -7 -11   2 132.777 10.2081   2
  -7 -11   2 120.034 8.99104  11
  -7 -11   2 144.183 11.6816  16
  -7 -11   2 120.739 10.5649   1
  -7 -11   2 116.244 10.2926  17
   7  11  -2 124.524 8.57837  13
  -7  11   2 129.034 10.1785   9
  -7  11   2 130.168 9.48134   6
  -7  11   2 141.328 11.4635  16
  -6 -11   2 132.828 11.8096   1
  -6 -11   2 142.283 11.7216  17
   6  11  -2 168.067 10.0472  13
  -6  11   2 158.018 12.8087   5
   5  11  -2 23.1962 2.11593  13
  -5  11   2 24.3911 3.27439   5
   4  11  -2 0.19411 0.67473  13
   4  11  -2 1.98433 1.09715   3
  -4  11   2 0.74306 1.37063   5
   3  11  -2 39.9305 3.57208   3
   3  11  -2 34.4455 2.85602  13
   2  11  -2 505.751 28.2901  13
  -2  11   2 454.766 33.3839   3
   2  11  -2 385.248 33.0160   3
   1  11  -2 704.792 54.7243   3
   1  11  -2 749.177 46.7858  13
  -1  11   2 787.364 54.9685   3
   0  11   2 34.2885 3.70649   3
   0  11  -2 40.8148 2.96589  13
   0  11   2 39.9702 2.97232  13
   0  11  -2 31.3559 3.60970   3
   1  11   2 1370.04 93.7050   3
  -1  11  -2 1240.88 96.2198   5
   1  11   2 1220.46 80.0858  13
  -1  11  -2 1441.74 93.9005   3
  -1  11  -2 1145.81 80.0647  13
   2 -11   2 308.144 18.6400  13
   2  11   2 277.813 21.7036   3
  -2  11  -2 277.306 22.3076   5
  -2  11  -2 284.554 22.1358   3
   2  11   2 314.441 18.6471  13
   3 -11   2 246.715 15.3993  13
   3  11   2 235.598 17.8664   3
  -3  11  -2 214.404 18.4016   3
  -3  11  -2 251.452 18.6001   5
   3  11   2 246.873 15.3787  13
   4 -11   2 174.201 11.2217  13
   4  11   2 180.562 11.2132  13
  -4  11  -2 158.593 13.6579   5
   5 -11   2 15.2329 1.74401  13
   5  11   2 15.1546 1.71138  13
  -5  11  -2 15.4153 2.63472   5
   6 -11   2 48.4632 3.83899  13
  -6 -11  -2 41.2731 5.29222   1
  -6 -11  -2 53.8471 4.82375   2
  -6 -11  -2 48.6222 5.45552  17
  -6 -11  -2 46.4758 5.24959  16
  -6  11  -2 49.8035 5.26693   9
  -6  11  -2 40.3995 4.92230  16
  -6  11  -2 47.0342 4.58831   6
   6  11   2 43.3777 3.62107  13
  -6  11  -2 53.5409 5.56028   5
   7 -11   2 10.5300 1.83375  13
  -7 -11  -2 14.6346 2.75419   2
  -7 -11  -2 21.0832 3.81070  17
  -7 -11  -2 17.6349 3.23505  16
  -7 -11  -2 10.3887 3.28396   1
  -7  11  -2 13.7375 2.55793   6
  -7  11  -2 12.8774 2.91833   9
   7  11   2 15.4334 1.71373  13
  -7  11  -2 18.7512 3.27109  16
  -8 -11  -2 11.2981 3.32930   1
  -8 -11  -2 13.4992 3.38379  16
  -8 -11  -2 15.7638 3.63325  17
  -8  11  -2 17.4191 3.10137   6
  -8  11  -2 19.5976 3.57180   9
  -8  11  -2 13.1924 3.08973  16
  -9 -11  -2 65.7948 7.38695   1
  -9 -11  -2 71.4462 7.71559  16
  -9 -11  -2 52.7407 6.62566  17
   9 -11   2 69.5670 4.53965  14
  -9  11  -2 75.2640 7.07005   9
  -9  11  -2 65.2174 7.54403  16
  -9  11  -2 65.8194 6.18468   6
 -10 -11  -2 46.3605 6.55834  16
 -10 -11  -2 46.1616 5.87492  17
  10 -11   2 46.5907 3.54159  14
 -10 -11  -2 45.7809 5.69763   1
 -10  11  -2 51.8572 5.11962   6
 -10  11  -2 51.4708 6.67248  16
 -10  11  -2 46.5367 5.57894   9
  11 -11   2 102.568 7.05165  14
 -11 -11  -2 106.356 11.1255  16
 -11 -11  -2 130.917 9.93384   1
 -11  11  -2 120.984 11.2734  16
 -11  11  -2 142.204 9.00936   6
 -11  11  -2 104.170 9.60160   9
 -12  12   2 -2.6162 1.80528   9
 -11 -12   2 6.73196 3.46216  16
 -11 -12   2 7.23810 3.16461   1
 -11 -12   2 7.27452 3.33953  17
 -11  12   2 5.00914 2.90499   9
 -11  12   2 8.91228 3.38572  16
 -11  12   2 6.12360 2.23335   6
 -10 -12   2 -0.3835 2.83112  16
  10 -12  -2 0.58103 1.16834  14
 -10 -12   2 2.11110 3.25384   1
 -10 -12   2 3.60054 3.37833  17
 -10  12   2 1.44005 2.85047   9
 -10  12   2 0.54431 2.22352   6
 -10  12   2 4.53200 3.19465  16
  -9 -12   2 -0.2927 2.33452  11
  -9 -12   2 1.36728 2.79891  16
  -9 -12   2 2.74006 3.20638  17
  -9 -12   2 3.96878 3.38663   1
  -9  12   2 1.26432 2.82984  16
  -9  12   2 2.41831 2.65656   9
  -9  12   2 1.28329 2.11610   6
  -8 -12   2 18.0178 3.33049  11
  -8 -12   2 30.6827 4.56073   1
  -8 -12   2 24.1930 4.19336  16
  -8 -12   2 17.4912 3.94524  17
  -8  12   2 30.2588 3.41917   6
  -8  12   2 18.3787 3.89390  16
  -8  12   2 21.3401 3.68519   9
  -7 -12   2 217.585 15.9355   2
  -7 -12   2 230.469 17.9754  16
  -7 -12   2 190.735 13.8924  11
  -7 -12   2 202.481 15.5587  17
  -7 -12   2 215.266 16.2277   1
  -7  12   2 231.835 17.9135  16
  -7  12   2 217.343 14.6608   6
  -7  12   2 207.928 15.5497   9
   7  12  -2 194.886 13.7244  13
  -6 -12   2 930.155 62.2435   2
  -6 -12   2 843.888 62.5004   1
  -6 -12   2 937.535 70.0297  16
  -6 -12   2 816.401 53.5207  11
  -6 -12   2 777.837 58.7855  17
  -6  12   2 901.287 60.3453   9
  -6  12   2 878.646 57.5347   6
   6  12  -2 984.921 55.8573  13
  -6  12   2 928.043 69.8707  16
   5  12  -2 88.4770 6.03652  13
   4  12  -2 91.9107 5.81743  13
   4  12  -2 77.0927 6.90899   3
   3  12  -2 268.056 16.2347  13
   3  12  -2 239.092 19.0412   3
  -2  12   2 217.558 16.6989   3
   2  12  -2 217.779 13.9022  13
   2  12  -2 213.664 16.3452   3
  -1  12   2 10.1962 1.97167   3
   1  12  -2 10.9652 1.87288   3
   0  12  -2 597.436 43.4266   3
   0  12   2 590.752 37.0715  13
   0  12  -2 554.358 37.0205  13
   0  12   2 615.222 43.4795   3
   1  12   2 66.6935 5.89544   3
  -1  12  -2 72.5125 6.21515   3
   1  12   2 74.1617 5.02133  13
   2  12   2 213.717 14.6652  13
  -2  12  -2 238.681 17.6251   3
  -2  12  -2 228.118 17.5592   5
   2  12   2 234.374 17.1599   3
   3 -12   2 492.084 30.3139  13
   3  12   2 465.461 35.3617   3
  -3  12  -2 489.210 36.4813   5
  -3  12  -2 440.519 35.8314   3
   3  12   2 505.412 30.2858  13
   4 -12   2 395.132 25.1525  13
   4  12   2 386.575 25.0970  13
  -4  12  -2 404.803 30.4290   5
   5 -12   2 35.9604 3.29929  13
  -5  12  -2 42.2371 4.32827   5
   5  12   2 36.4959 3.15547  13
  -6 -12  -2 298.667 22.0603  17
   6 -12   2 355.999 20.6290  13
  -6 -12  -2 320.199 23.0990   2
  -6 -12  -2 292.453 23.2067   1
  -6 -12  -2 343.026 26.1082  16
  -6 -12  -2 269.723 19.7979  11
   6  12   2 335.185 20.4710  13
  -6  12  -2 338.652 25.8530  16
  -6  12  -2 313.073 22.5800   9
  -6  12  -2 311.235 21.2957   6
  -7 -12  -2 101.503 8.34007   2
   7 -12   2 102.215 6.05263  14
  -7 -12  -2 91.5189 8.50626   1
  -7 -12  -2 102.845 9.36899  16
  -7 -12  -2 94.2545 8.63478  17
  -7 -12  -2 85.0330 7.00241  11
  -7  12  -2 100.731 9.22797  16
   7  12   2 98.6313 6.78259  13
  -7  12  -2 96.9483 7.52176   6
  -7  12  -2 96.7815 8.55330   9
   8 -12   2 10.9645 1.52957  14
  -8 -12  -2 14.3603 3.56347  17
  -8 -12  -2 16.2839 3.68123  16
  -8 -12  -2 10.1028 3.56450   1
  -8  12  -2 10.1929 2.92330  16
  -8  12  -2 9.79872 2.54780   6
  -8  12  -2 11.1828 3.04674   9
  -9 -12  -2 13.5445 3.98655   1
   9 -12   2 14.5539 1.75649  14
  -9 -12  -2 11.4857 3.61269  17
  -9 -12  -2 19.1055 4.21456  16
  -9  12  -2 13.5439 2.85308   6
  -9  12  -2 16.3102 3.85230   9
  -9  12  -2 15.2823 3.82568  16
  10 -12   2 3.30509 1.23311  14
 -10 -12  -2 1.85371 3.08689  16
 -10 -12  -2 1.39534 3.08746   1
 -10 -12  -2 4.35864 3.29252  17
 -10  12  -2 2.67726 2.85298   9
 -10  12  -2 4.00609 2.10248   6
 -10  12  -2 7.01219 3.25599  16
 -11 -12  -2 15.2128 3.24095   1
 -11 -12  -2 13.0716 3.99081  16
 -11  12  -2 9.63139 3.01613   9
 -11  12  -2 20.5585 3.89096  16
 -11  12  -2 20.3902 2.76308   6
 -11 -13   2 63.9183 6.16346   1
 -11 -13   2 48.2391 6.53817  16
 -11 -13   2 65.2110 6.26558  17
 -11  13   2 43.4344 5.50003   9
 -11  13   2 41.8434 6.05690  16
 -11  13   2 64.1011 5.14099   6
 -10 -13   2 19.9799 4.07188  17
 -10 -13   2 15.8987 4.04511  16
 -10 -13   2 16.0560 3.89096   1
 -10  13   2 13.4759 2.74903   6
 -10  13   2 9.41251 3.57423   9
 -10  13   2 13.4340 3.87169  16
   9 -13  -2 42.9172 3.52001  14
  -9 -13   2 41.6872 5.58617  17
  -9 -13   2 45.7445 5.64353   1
  -9 -13   2 36.9964 4.47374  11
  -9 -13   2 46.3723 6.35017  16
  -9  13   2 45.2757 6.13683  16
  -9  13   2 46.4342 4.77200   6
  -9  13   2 37.2926 5.35680   9
   8 -13  -2 0.05183 1.09456  14
  -8 -13   2 2.15533 2.94162   1
  -8 -13   2 3.87841 2.84702  16
  -8 -13   2 0.37591 2.27219  11
  -8 -13   2 -1.3362 2.93931  17
  -8  13   2 2.26538 2.62767   9
  -8  13   2 3.69063 2.09702   6
  -8  13   2 -0.6593 2.65028  16
  -7 -13   2 234.592 18.0552   1
  -7 -13   2 208.124 15.4243  11
  -7 -13   2 239.188 17.9318   2
  -7 -13   2 239.471 17.4254  17
  -7 -13   2 272.852 20.3367  16
   7  13  -2 240.684 15.5358  13
  -7  13   2 222.334 17.4832   9
  -7  13   2 238.891 16.4059   6
  -7  13   2 260.210 20.1538  16
  -6 -13   2 35.9026 4.20790  11
  -6 -13   2 55.9420 5.84431  16
  -6 -13   2 33.0755 4.55662   2
  -6 -13   2 36.9160 4.63909   1
   6 -13  -2 39.2978 3.11535  14
  -6 -13   2 48.7174 5.38739  17
   6  13  -2 43.4464 3.35858  13
  -6  13   2 60.5364 5.15046  15
  -6  13   2 36.4836 4.57786   9
  -6  13   2 36.8654 3.80803   6
  -6  13   2 43.4693 5.38666  16
   5  13  -2 28.7053 2.50924  13
   4  13  -2 3.22010 0.88237  13
   4  13  -2 2.05052 1.38690   3
   3  13  -2 17.2205 2.31539   3
   2  13  -2 160.343 10.8699  13
   2  13  -2 166.582 12.8926   3
  -2  13   2 176.069 13.2788   3
   1  13  -2 35.6080 3.98186   3
   1  13  -2 45.9907 3.26834  13
  -1  13   2 39.4364 4.20676   3
   0  13   2 14.8022 2.38472   3
   0  13  -2 21.1057 2.56186   3
   0  13  -2 21.3192 2.01748  13
   0  13   2 21.1430 2.07729  13
   1  13   2 698.653 43.9618  13
   1  13   2 687.163 51.4280   3
  -1  13  -2 713.501 51.6031   3
  -2  13  -2 36.9891 4.26231   3
   2  13   2 37.9020 3.60240   3
  -3  13  -2 19.4003 2.54592   5
  -3  13  -2 20.5169 3.14223   3
   3  13   2 18.8104 2.09192  13
   4 -13   2 7.47620 1.49090  13
  -4  13  -2 9.68631 1.89245   5
   4  13   2 6.24375 1.23975  13
   5 -13   2 265.573 16.9898  13
   5  13   2 250.257 16.8597  13
  -5  13  -2 268.031 20.6402   5
   6 -13   2 80.1293 4.75291  14
  -6 -13  -2 70.9977 6.74820   1
  -6 -13  -2 65.2112 5.67371  11
  -6 -13  -2 80.3019 6.86961   2
  -6 -13  -2 81.9347 7.95507  16
  -6 -13  -2 75.2377 7.13720  17
   6  13   2 75.3509 5.44911  13
  -6  13  -2 75.4585 7.27382  16
  -6  13  -2 63.8014 6.69889   9
  -6  13  -2 69.5903 6.00777   6
  -7 -13  -2 10.7052 3.24606  16
  -7 -13  -2 9.72166 2.86032   1
  -7 -13  -2 7.51022 2.99177  17
   7 -13   2 8.76816 1.36494  14
  -7 -13  -2 13.4746 3.07180   2
  -7 -13  -2 9.94730 2.30133  11
  -7  13  -2 7.70398 2.65217  16
  -7  13  -2 9.33418 2.90298   9
  -7  13  -2 10.9406 2.26353   6
   8 -13   2 12.2349 1.60494  14
  -8 -13  -2 10.6145 3.25873   1
  -8 -13  -2 15.7497 3.88743  16
  -8 -13  -2 10.8930 3.49434  17
  -8  13  -2 13.6537 2.66011   6
  -8  13  -2 9.56271 3.09242  16
  -8  13  -2 10.0515 3.50221   9
  -9 -13  -2 6.81133 3.18443  17
  -9 -13  -2 5.65135 3.26640   1
   9 -13   2 7.74226 1.48152  14
  -9 -13  -2 4.13993 3.34279  16
  -9  13  -2 3.71298 2.13656   6
  -9  13  -2 0.24629 2.74909   9
  -9  13  -2 8.74635 3.49246  16
 -10 -13  -2 -1.1955 3.08213  16
 -10 -13  -2 1.67511 3.00367   1
  10 -13   2 2.16956 1.22875  14
 -10 -13  -2 2.66529 3.16541  17
 -10  13  -2 7.34321 3.44653  16
 -10  13  -2 4.63155 2.19352   6
 -10  13  -2 -1.2284 2.70801   9
 -11 -13  -2 104.459 8.32216   1
 -11  13  -2 98.6685 7.25892   6
 -11  13  -2 77.5149 9.48154  16
 -11 -14   2 16.6969 3.40228  17
 -11 -14   2 19.4583 3.32158   1
 -11 -14   2 11.3690 3.71652  16
 -11  14   2 10.7068 3.29248  16
 -11  14   2 17.0910 2.46782   6
 -11  14   2 11.7563 3.06919   9
 -10 -14   2 12.7039 3.65112  17
 -10 -14   2 12.5246 3.60663   1
 -10 -14   2 5.31393 3.68238  16
 -10  14   2 7.68987 2.36664   6
 -10  14   2 4.54651 3.09502   9
 -10  14   2 8.37413 3.61095  16
  -9 -14   2 70.3083 6.33756  11
  -9 -14   2 68.0190 8.40135  16
  -9 -14   2 82.7184 7.67672   1
  -9 -14   2 66.0160 7.36345  17
  -9  14   2 70.4707 8.22540  16
  -9  14   2 77.9194 6.14576   6
  -9  14   2 53.5858 7.05177   9
  -8 -14   2 6.66063 3.53337  17
  -8 -14   2 6.00022 3.26512   1
  -8 -14   2 6.06646 2.69207   2
  -8 -14   2 10.9340 3.71038  16
   8 -14  -2 8.23402 1.58925  14
  -8 -14   2 7.98900 2.79523  11
  -8  14   2 6.18128 2.28731   6
  -8  14   2 9.15480 3.22049   9
  -8  14   2 8.37620 3.34106  16
   7 -14  -2 104.385 5.96309  14
  -7 -14   2 85.9447 8.49466  17
  -7 -14   2 98.9573 9.23536  16
  -7 -14   2 91.9185 8.29966   1
  -7 -14   2 78.1996 7.20249  11
  -7 -14   2 91.0232 8.35170   2
  -7  14   2 91.5984 9.15624  16
  -7  14   2 75.5860 7.94392   9
  -7  14   2 94.7779 7.16940   6
  -6 -14   2 425.746 32.7450   2
  -6 -14   2 494.338 37.0865  16
  -6 -14   2 436.364 31.1646  17
   6 -14  -2 507.978 26.0938  14
  -6 -14   2 466.623 32.8408   1
  -6 -14   2 393.053 28.1405  11
  -6  14   2 427.792 36.5813  16
  -6  14   2 452.640 30.0063   6
  -6  14   2 508.024 30.2509  15
  -6  14   2 411.848 31.6196   9
   6  14  -2 499.080 29.0686  13
  -5 -14   2 36.7778 5.11713  17
  -5 -14   2 32.2848 4.11012  11
   5  14  -2 37.9170 3.02745  13
   4  14  -2 233.821 14.1859  13
   4  14  -2 203.350 16.7446   3
   3  14  -2 46.0317 4.51778   3
   3  14  -2 46.7167 3.56918  13
  -2  14   2 68.1916 6.21232   3
   2  14  -2 65.8604 4.71439  13
   2  14  -2 62.7387 5.82439   3
   1  14  -2 5.46080 1.59043   3
   1  14  -2 5.23518 1.13625  13
  -1  14   2 4.50142 1.63517   3
   0  14  -2 5.31378 1.69905   3
   0  14   2 5.24989 1.58583   3
   0  14  -2 5.76316 1.12901  13
  -1  14  -2 306.658 22.3600   3
   1  14   2 282.775 18.8865  13
   1  14   2 297.786 22.1756   3
   2  14   2 169.988 12.1661  13
  -2  14  -2 202.436 14.7775   3
   2  14   2 192.561 14.2913   3
  -3  14  -2 6.53921 2.20523   3
   3  14   2 11.0401 1.51037  13
   4  14   2 883.642 55.5034  13
  -5 -14  -2 289.428 20.0555  11
  -5 -14  -2 314.352 26.2534  16
  -5 -14  -2 317.624 22.0780  17
  -5 -14  -2 315.884 23.2860   2
  -5 -14  -2 305.391 23.1999   1
   5  14   2 359.497 20.6321  13
  -5  14  -2 327.932 26.0256  16
  -6 -14  -2 204.467 14.1013  17
  -6 -14  -2 169.608 12.3286  11
  -6 -14  -2 210.298 16.7090  16
  -6 -14  -2 190.891 14.7234   2
  -6 -14  -2 182.902 14.4424   1
   6 -14   2 211.261 11.2012  14
   6  14   2 190.279 12.5935  13
  -6  14  -2 180.639 13.0811   6
  -6  14  -2 160.379 14.1222   9
  -6  14  -2 196.310 16.1293  16
  -7 -14  -2 69.7378 6.88994   1
  -7 -14  -2 70.7012 7.10048  17
  -7 -14  -2 72.2368 7.00538   2
  -7 -14  -2 66.7520 7.57500  16
  -7 -14  -2 64.1853 5.61494  11
   7 -14   2 70.1428 4.59969  14
  -7  14  -2 54.5517 6.55506   9
  -7  14  -2 65.7864 7.16204  16
  -7  14  -2 72.8205 5.84431   6
  -8 -14  -2 5.25460 3.28329  16
  -8 -14  -2 5.00111 2.89780   1
  -8 -14  -2 6.82983 3.06932  17
  -8 -14  -2 10.0939 2.48867  11
   8 -14   2 4.92351 1.47215  14
  -8  14  -2 7.85890 2.36808   6
  -8  14  -2 5.41390 3.16878   9
  -8  14  -2 7.15214 3.10286  16
  -9 -14  -2 3.87974 3.11907  17
  -9 -14  -2 1.15723 2.99011   1
   9 -14   2 2.18904 1.27658  14
  -9 -14  -2 0.94154 3.19355  16
  -9  14  -2 4.78221 3.36184  16
  -9  14  -2 -1.7783 3.00325   9
  -9  14  -2 2.48761 1.98494   6
 -10 -14  -2 17.4249 4.88343  16
 -10 -14  -2 25.0778 4.07662   1
 -10 -14  -2 27.6343 4.35056  17
 -10  14  -2 28.0105 3.41447   6
 -10  14  -2 28.0811 4.91047  16
 -11 -14  -2 26.7719 3.40070   1
 -11 -14  -2 23.8284 3.47637  17
 -11  14  -2 21.7003 2.65153   6
 -11  14  -2 17.1406 3.79021  16
 -11  14  -2 13.0958 3.13357   9
 -11 -15   2 26.3691 3.64838   1
 -11 -15   2 13.8607 4.00404  16
 -11 -15   2 30.7452 3.83012  17
 -11  15   2 25.2383 2.77974   6
 -11  15   2 25.2184 3.52941   9
 -10 -15   2 4.66381 3.11334  17
 -10 -15   2 -2.3118 3.27004  16
 -10 -15   2 0.79378 2.89287   1
 -10  15   2 -0.5148 1.85364   6
 -10  15   2 -0.8513 2.73451   9
 -10  15   2 -0.1820 3.01981  16
  -9 -15   2 3.82096 3.12691   1
  -9 -15   2 4.58087 3.20995  17
  -9 -15   2 2.51687 3.47526  16
  -9 -15   2 4.05015 2.35265  11
  -9  15   2 2.72038 3.40559  16
  -9  15   2 0.81821 2.79492   9
  -9  15   2 4.17280 2.05720   6
  -8 -15   2 24.1268 4.27020   2
  -8 -15   2 32.5080 4.65997   1
  -8 -15   2 20.4722 4.75270  16
  -8 -15   2 22.0236 4.43881  17
  -8 -15   2 24.1227 3.52496  11
  -8  15   2 25.5813 4.75652  16
  -8  15   2 33.8747 3.66926   6
  -8  15   2 22.6214 4.24625   9
  -7 -15   2 64.4833 6.79953  17
  -7 -15   2 49.1702 6.00152   2
  -7 -15   2 61.3405 6.30079   1
  -7 -15   2 59.9049 7.24810  16
  -7 -15   2 51.8202 5.25893  11
  -7  15   2 55.1705 6.94545  16
  -7  15   2 54.8661 6.08283   9
  -7  15   2 58.7928 5.06308   6
  -6 -15   2 12.4683 3.22866  17
  -6 -15   2 11.0387 2.75723   1
  -6 -15   2 14.6071 3.93691  16
  -6 -15   2 12.1870 3.15309   2
  -6 -15   2 12.2768 2.75567  11
  -6  15   2 13.4653 3.26103  15
   6  15  -2 14.2201 1.74324  13
  -6  15   2 9.70499 3.23700  16
  -6  15   2 15.4721 2.45408   6
  -6  15   2 14.5463 2.90575   9
  -5 -15   2 53.8606 6.83057   2
  -5 -15   2 74.6199 6.65180  17
  -5 -15   2 69.1832 6.21859   1
  -5 -15   2 68.9270 8.04956  16
  -5 -15   2 58.3069 5.77148  11
  -5  15   2 76.8091 6.83186  15
   5  15  -2 80.1852 5.11817  13
  -5  15   2 68.9709 7.34219  16
   4  15  -2 2.69970 0.95325  13
   3  15  -2 39.9743 4.55070   3
   3  15  -2 50.5051 3.61090  13
   2  15  -2 78.8291 5.22779  13
   2  15  -2 65.7391 6.30954   3
   1  15  -2 40.2363 3.06225  13
  -1  15   2 31.9701 3.97225   3
   1  15  -2 33.1908 3.85611   3
   0  15  -2 52.7946 5.03493   3
   0  15   2 54.0182 5.01494   3
  -1  15  -2 469.580 34.8234   3
   1  15   2 473.133 29.6021  13
   1  15   2 458.474 34.6526   3
   2  15   2 2.26076 1.16616   3
   2  15   2 2.42037 1.00551  13
  -2  15  -2 0.07703 1.46736   3
   3  15   2 19.0249 2.11733  13
  -3  15  -2 15.6754 2.87403   3
   4  15   2 25.8979 2.55313  13
  -5 -15  -2 9.52882 3.02702   2
  -5 -15  -2 4.22538 1.91439  11
  -5 -15  -2 3.66389 3.26177  16
  -5 -15  -2 5.68479 2.33399   1
   5 -15   2 4.50012 1.19061  14
  -5 -15  -2 4.65032 2.69304  17
  -5  15  -2 1.72628 2.36020   9
   5  15   2 5.98345 1.31339  13
  -5  15  -2 6.16727 2.62724  16
  -6 -15  -2 35.5997 4.48062  17
  -6 -15  -2 26.8984 3.90532   1
  -6 -15  -2 30.9071 4.90035  16
  -6 -15  -2 26.9840 3.43943  11
   6 -15   2 29.7533 2.58845  14
  -6 -15  -2 19.0859 3.87057   2
   6  15   2 28.2992 2.87559  13
  -6  15  -2 27.9931 4.16891   9
  -6  15  -2 32.3458 4.64938  16
  -7 -15  -2 16.0107 3.46332  17
   7 -15   2 16.2766 1.94895  14
  -7 -15  -2 21.7830 3.86235   2
  -7 -15  -2 17.9580 4.40830  16
  -7 -15  -2 18.4456 2.92342  11
  -7 -15  -2 21.3579 3.61493   1
  -7  15  -2 13.9072 3.50170   9
  -7  15  -2 22.6189 2.94257   6
  -7  15  -2 18.7133 3.86950  16
  -8 -15  -2 19.2259 3.66138   1
  -8 -15  -2 20.5855 4.94176  16
   8 -15   2 20.5730 2.25181  14
  -8 -15  -2 24.1533 3.21913  11
  -8 -15  -2 25.2205 4.29203  17
  -8  15  -2 23.0336 3.17402   6
  -8  15  -2 17.3614 4.13376  16
  -8  15  -2 16.3805 4.05921   9
  -9 -15  -2 18.3027 3.75271   1
  -9 -15  -2 25.5234 4.20228  17
   9 -15   2 17.0092 2.07158  14
  -9 -15  -2 18.1329 4.83839  16
  -9  15  -2 16.2387 2.78746   6
  -9  15  -2 8.89256 3.64999   9
  -9  15  -2 20.1551 4.35120  16
 -10 -15  -2 0.91816 3.68657  16
 -10 -15  -2 19.7594 3.67026  17
 -10 -15  -2 15.2012 3.35619   1
 -10  15  -2 6.99053 3.11588   9
 -10  15  -2 15.8344 2.52129   6
 -10  15  -2 11.0618 3.90943  16
 -11 -15  -2 44.1845 4.68945   1
 -11  15  -2 32.8848 4.87041  16
 -11  15  -2 43.2065 3.70797   6
 -11  15  -2 30.3240 4.02162   9
 -11 -16   2 0.88873 2.16962   1
 -11 -16   2 -2.4068 2.67622  16
 -11 -16   2 1.12267 2.29100  17
 -11  16   2 4.92111 1.47777   6
 -11  16   2 3.94613 2.05583   9
 -10 -16   2 3.32057 2.87343   1
 -10 -16   2 3.94877 3.02624  17
 -10 -16   2 -5.4497 3.29280  16
 -10  16   2 3.35633 1.91373   6
 -10  16   2 0.09275 2.49508   9
 -10  16   2 3.71223 3.12525  16
  -9 -16   2 70.2642 7.57915  17
  -9 -16   2 77.9062 6.29188  11
  -9 -16   2 84.8041 7.64202   1
  -9  16   2 78.0808 7.54269   9
  -9  16   2 82.7861 6.29299   6
  -9  16   2 53.9847 8.25731  16
  -8 -16   2 17.0337 3.57208   1
  -8 -16   2 18.0747 4.74286  16
  -8 -16   2 21.7982 3.30238  11
  -8 -16   2 8.44353 3.43690   2
  -8 -16   2 16.1754 3.91394  17
  -8  16   2 13.8326 2.55246   6
  -8  16   2 17.5377 3.66501   9
  -8  16   2 14.7067 4.05575  16
  -7 -16   2 118.580 11.8223  16
  -7 -16   2 127.320 9.01101  11
  -7 -16   2 132.786 10.0517   1
  -7 -16   2 131.873 10.3468  17
  -7 -16   2 90.7846 10.2027   2
  -7  16   2 120.098 9.92411   9
  -7  16   2 131.755 8.89920   6
  -7  16   2 102.337 11.2675  16
  -6 -16   2 3.26459 2.45386  11
  -6 -16   2 0.87880 2.79587   2
  -6 -16   2 -0.7178 2.20428   1
  -6 -16   2 1.44687 2.94868  16
  -6 -16   2 0.22347 2.49594  17
  -6  16   2 0.59183 2.77185  15
  -6  16   2 1.60165 2.09568   9
   6  16  -2 0.49362 0.87160  13
  -6  16   2 -1.5426 2.86123  16
  -5 -16   2 119.174 9.73615   1
  -5 -16   2 109.882 11.6548  16
  -5 -16   2 139.781 10.1419  17
  -5 -16   2 121.100 8.75233  11
  -5  16   2 125.786 9.62338   9
  -5  16   2 103.884 11.1210  16
  -5  16   2 115.319 10.1560  15
   5  16  -2 142.416 8.42935  13
  -4 -16   2 21.4582 3.01736  11
  -4 -16   2 25.6249 4.21988   2
   4  16  -2 21.9358 2.30387  13
   3  16  -2 79.2306 7.13001   3
   3  16  -2 85.6962 5.85819  13
   2  16  -2 18.2871 2.58132   3
   2  16  -2 20.3881 2.14041  13
   1  16  -2 4.81032 1.14198  13
  -1  16   2 2.64589 1.50690   3
   1  16  -2 2.94219 1.50932   3
   0  16   2 233.561 18.0188   3
   0  16  -2 237.306 18.0166   3
   1  16   2 246.794 18.9138   3
  -1  16  -2 251.656 19.1089   3
   2  16   2 2.63764 1.15521   3
   2  16   2 1.40074 0.92230  13
  -2  16  -2 0.68590 1.51566   3
   3  16   2 97.6460 7.45435  13
  -3  16  -2 127.819 9.63641   3
  -4 -16  -2 32.2765 5.43497  16
  -4 -16  -2 52.0140 5.03219  17
  -4 -16  -2 28.1043 4.47673   2
  -4 -16  -2 41.6198 3.84437  11
   4  16   2 46.8895 3.47836  13
  -4  16  -2 35.3290 5.17179  16
  -5 -16  -2 106.412 12.0554  16
  -5 -16  -2 132.697 8.98579  11
  -5 -16  -2 117.158 7.98553  12
  -5 -16  -2 129.840 10.2138   1
  -5 -16  -2 115.783 10.7692   2
  -5 -16  -2 142.129 10.4284  17
   5  16   2 137.386 7.83970  14
  -5  16  -2 141.118 10.2814   9
  -5  16  -2 123.105 11.7333  16
   5  16   2 146.741 9.00596  13
  -6 -16  -2 54.6497 4.77470  11
  -6 -16  -2 44.5594 6.78564  16
   6 -16   2 45.7230 3.59619  14
  -6 -16  -2 51.1305 5.87786  17
  -6 -16  -2 55.4467 5.46724   1
  -6 -16  -2 48.0835 5.85969   2
  -6  16  -2 45.1348 6.40836  16
   6  16   2 47.0817 4.04247  13
  -6  16  -2 46.8717 5.44741   9
  -7 -16  -2 5.75522 3.79742  16
  -7 -16  -2 8.89987 2.71738   1
  -7 -16  -2 12.4386 2.54782  11
  -7 -16  -2 9.46861 3.38032  17
  -7 -16  -2 5.19881 3.11141   2
   7 -16   2 9.55920 1.67382  14
  -7  16  -2 10.7297 3.60688  16
  -7  16  -2 11.7537 2.33386   6
  -7  16  -2 6.75655 3.20674   9
  -8 -16  -2 27.0246 4.03283   1
  -8 -16  -2 28.9177 3.44688  11
  -8 -16  -2 19.8933 5.10674  16
  -8 -16  -2 25.6651 4.13493  17
  -8  16  -2 21.1169 3.09695   6
  -8  16  -2 22.2939 4.35440   9
  -8  16  -2 24.1517 4.62618  16
  -9 -16  -2 2.80765 2.87119   1
  -9 -16  -2 0.41814 2.98989  17
  -9 -16  -2 0.57379 3.75547  16
  -9  16  -2 7.13287 3.61307  16
  -9  16  -2 3.18395 2.04121   6
  -9  16  -2 -0.0305 2.75140   9
 -10 -16  -2 5.68314 2.67825   1
 -10 -16  -2 4.61655 2.76709  17
 -10 -16  -2 -6.8483 3.14048  16
 -10  16  -2 5.71083 1.93658   6
 -10  16  -2 -0.3280 2.57095   9
 -10  16  -2 6.30926 3.39104  16
 -11 -16  -2 27.3766 3.08215   1
 -11 -16  -2 12.8361 3.78211  16
 -11  16  -2 22.6874 3.10243   9
 -11 -17   2 -0.9670 1.88350   1
 -11  17   2 0.82547 1.67813   9
 -10 -17   2 26.7934 3.97216   1
 -10 -17   2 31.2390 3.25028  11
 -10 -17   2 29.4297 4.26011  17
 -10  17   2 31.6653 4.11128   9
 -10  17   2 29.2847 3.22876   6
  -9 -17   2 25.7215 3.76885   1
  -9 -17   2 19.8677 4.02702  17
  -9 -17   2 3.65829 4.04334  16
  -9 -17   2 17.8260 2.88887  11
  -9  17   2 13.1555 3.28851   9
  -9  17   2 14.8266 4.12623  16
  -9  17   2 18.7564 2.65846   6
  -8 -17   2 3.91358 3.27547   2
  -8 -17   2 16.9707 3.61049   1
  -8 -17   2 6.75457 4.15011  16
  -8 -17   2 11.1756 2.83815  11
  -8 -17   2 16.1678 3.81499  17
  -8  17   2 14.3655 2.55618   6
  -8  17   2 11.6248 3.25587   9
  -8  17   2 9.28466 3.79330  16
  -7 -17   2 110.789 8.28921  11
  -7 -17   2 92.5289 11.1906  16
  -7 -17   2 126.722 9.86080  17
  -7 -17   2 119.653 9.58305   1
  -7  17   2 120.553 9.41805   9
  -7  17   2 94.1385 10.5914  16
  -6 -17   2 1.56007 2.78456  17
  -6 -17   2 2.25515 2.48146   1
  -6 -17   2 -2.2840 2.95416  16
  -6 -17   2 -3.1623 2.81017   2
  -6 -17   2 1.52740 2.33697  11
  -6  17   2 -1.4788 2.77411  16
  -6  17   2 0.63439 2.26575   9
  -6  17   2 -0.0800 2.87531  15
  -5 -17   2 53.7999 6.24129   2
  -5 -17   2 38.6636 6.57869  16
  -5 -17   2 57.8932 5.71900  17
  -5 -17   2 54.2263 5.14927   1
  -5 -17   2 47.8965 4.76715  11
   5  17  -2 55.3900 4.04601  13
  -5  17   2 40.2111 6.09203  16
  -5  17   2 49.9387 6.08921  15
  -5  17   2 56.7055 5.34146   9
  -4 -17   2 433.316 31.8224   2
  -4 -17   2 387.152 31.5710   1
  -4 -17   2 445.472 29.9894  17
  -4 -17   2 445.302 27.2942  11
  -4 -17   2 498.472 24.9580  12
   4  17  -2 458.517 28.0994  13
  -4  17   2 421.824 29.2822  15
   3  17  -2 15.2365 2.54896   3
   3  17  -2 22.2918 2.24089  13
   2  17  -2 462.335 30.4249  13
   2  17  -2 498.147 35.7776   3
   1  17  -2 29.1730 3.59283   3
  -1  17   2 29.9185 3.71016   3
   0  17   2 80.5623 6.95245   3
   0  17  -2 80.8606 7.02565   3
   1  17   2 51.7453 4.71950   3
  -1  17  -2 47.5481 4.89548   3
  -2  17  -2 1.91528 1.51317   3
   2  17   2 1.74066 0.99247  13
   3  17   2 21.8930 2.51302  13
  -3  17  -2 33.3300 3.98195   3
  -4 -17  -2 32.9789 4.57280   2
  -4 -17  -2 32.9431 3.65695  11
  -4 -17  -2 38.9108 3.68526  12
  -4 -17  -2 35.8646 4.15692   1
   4 -17   2 38.0412 4.38181   2
  -4 -17  -2 42.9402 4.56117  17
  -4  17  -2 30.1651 4.30284  15
  -4  17  -2 29.2125 4.83251  16
   4  17   2 43.1024 2.82915  14
   4  17   2 35.6277 2.86630   7
   4  17   2 38.8525 3.30940  13
  -5 -17  -2 40.3484 6.63823  16
  -5 -17  -2 39.0735 4.03196  12
  -5 -17  -2 65.5873 5.93091  17
  -5 -17  -2 40.9574 5.59271   2
  -5 -17  -2 57.2521 4.59550  11
  -5 -17  -2 42.7297 4.82926   1
  -5  17  -2 47.2158 5.68970  15
  -5  17  -2 45.3497 6.09308  16
   5  17   2 56.8052 4.15811  13
   5  17   2 53.2818 3.48142  14
  -5  17  -2 50.8517 5.37353   9
  -6 -17  -2 43.2594 6.09452   2
  -6 -17  -2 37.3182 6.66450  16
  -6 -17  -2 53.5038 5.56841   1
  -6 -17  -2 58.5125 6.20373  17
  -6 -17  -2 51.7790 4.91011  11
  -6  17  -2 60.7312 6.08297   9
   6  17   2 60.6096 3.70110  14
  -6  17  -2 47.4952 6.79555  16
  -7 -17  -2 21.2169 3.70914   1
  -7 -17  -2 18.5218 5.15349  16
  -7 -17  -2 18.5360 3.05512  11
  -7 -17  -2 23.2723 4.34198  17
  -7 -17  -2 12.4009 4.06215   2
   7  17   2 24.7259 2.19742  14
  -7  17  -2 21.4401 4.63526  16
  -7  17  -2 21.3854 4.13978   9
  -8 -17  -2 213.387 13.2729  11
  -8 -17  -2 211.029 15.6701   1
  -8 -17  -2 215.014 15.1836  17
  -8  17  -2 205.636 15.4812   9
  -8  17  -2 172.259 17.5491  16
  -8  17  -2 198.854 14.0561   6
  -9 -17  -2 1.47561 2.56019   1
  -9 -17  -2 2.30268 2.94450  17
  -9 -17  -2 -6.7136 3.43697  16
  -9  17  -2 0.84118 1.75933   6
  -9  17  -2 -0.9472 3.13658  16
  -9  17  -2 -0.9974 2.80769   9
   9  17   2 1.14722 0.93564  14
 -10 -17  -2 5.32624 2.50572   1
 -10 -17  -2 2.24898 2.57164  17
 -10 -17  -2 -6.2867 3.21455  16
  10  17   2 3.47137 0.91540  14
 -10  17  -2 1.05275 3.02548  16
 -10  17  -2 4.85828 1.82387   6
 -10  17  -2 1.92351 2.39454   9
 -11  17  -2 3.45623 1.73094   9
 -10 -18   2 9.28850 2.97603  17
 -10 -18   2 7.58572 1.98851  11
 -10 -18   2 10.1987 2.68558   1
 -10 -18   2 1.93097 3.54682  16
 -10  18   2 5.98662 1.69960   6
 -10  18   2 5.93166 2.31955   9
  -9 -18   2 52.9488 5.63059   1
  -9 -18   2 41.6265 4.59340  11
  -9 -18   2 47.2515 5.57005  17
  -9  18   2 45.8417 5.33646   9
  -9  18   2 37.2445 4.23027   6
  -8 -18   2 -2.7599 3.76193  16
  -8 -18   2 5.29609 2.70909   1
  -8 -18   2 1.27898 3.13108  17
  -8 -18   2 3.34404 2.30973  11
  -8 -18   2 -2.8558 2.99173   2
  -8  18   2 -1.0841 3.00621  16
  -8  18   2 2.09507 2.69853   9
  -7 -18   2 12.1732 4.55262  16
  -7 -18   2 21.9395 3.45346  11
  -7 -18   2 14.5981 3.56615  17
  -7 -18   2 13.3045 3.23088   1
  -7 -18   2 3.75599 3.60407   2
  -7  18   2 10.6143 3.36759  16
  -7  18   2 8.93713 3.73196  15
  -7  18   2 13.8831 3.08925   9
  -6 -18   2 5.53915 4.06774  16
  -6 -18   2 6.39363 3.49419   2
  -6 -18   2 12.5055 3.04215   1
  -6 -18   2 15.6546 3.67209  17
  -6 -18   2 9.46958 2.65855  11
  -6  18   2 13.2100 2.76971   9
  -6  18   2 14.2571 3.85177  16
  -6  18   2 5.57020 3.46253  15
  -5 -18   2 51.2449 6.46477   2
  -5 -18   2 60.0615 5.70194  11
  -5 -18   2 51.2204 5.60243   1
  -5 -18   2 72.8503 6.68030  17
  -5  18   2 62.9756 5.70224   9
   5  18  -2 61.8053 4.64366  13
  -5  18   2 65.3093 7.26910  15
   5  18  -2 67.9864 4.24227  14
  -4 -18   2 124.733 10.3419  17
  -4 -18   2 147.947 8.39350  12
  -4 -18   2 124.664 10.3924   1
  -4 -18   2 138.574 10.9865   2
  -4 -18   2 133.427 9.36130  11
   4  18  -2 136.720 9.52259  15
   4  18  -2 129.074 8.98885  13
   4  18  -2 124.507 7.41680   7
  -4  18   2 141.562 10.4844  15
   4  18  -2 131.344 8.00985  14
  -4  18   2 137.051 10.1273   9
  -3 -18   2 115.093 9.25420   2
  -3 -18   2 108.334 7.04850  12
  -3 -18   2 104.768 7.84236  11
  -3  18   2 102.249 8.91521  15
   3  18  -2 108.576 7.58416  13
   3  18  -2 108.524 6.72177  14
   3  18  -2 104.945 8.33160  15
   3  18  -2 122.680 9.17963   3
   2  18  -2 4.42446 1.17652  13
   2  18  -2 5.84075 1.67034   3
   1  18  -2 12.2344 2.12893   3
  -1  18   2 8.75065 2.08512   3
   0  18   2 153.833 12.2424   3
   0  18  -2 154.076 12.2829   3
  -1  18  -2 89.9912 7.64256   3
   1  18   2 86.1086 7.39783   3
  -2  18  -2 189.119 14.9865   3
  -3 -18  -2 245.068 15.9088  11
  -3 -18  -2 258.742 14.7107  12
  -3 -18  -2 256.489 17.5289  17
  -3 -18  -2 225.255 18.5657   2
   3  18   2 242.525 16.3546  13
   3  18   2 267.046 14.5157  14
  -3  18  -2 270.032 17.1908  15
   3  18   2 246.809 13.4815   7
  -4 -18  -2 6.43643 3.48575  16
  -4 -18  -2 9.37648 3.20388   2
   4 -18   2 6.21037 2.23142   2
  -4 -18  -2 7.73671 2.06798  11
  -4 -18  -2 10.3056 2.23994  12
  -4 -18  -2 6.52264 2.54251  17
   4  18   2 7.99580 1.49323   7
   4  18   2 8.95935 1.28461  14
   4  18   2 5.63843 1.38082  13
  -4  18  -2 10.2960 3.12337  15
  -4  18  -2 8.95859 3.10045  16
  -5 -18  -2 5.44878 1.90112  12
  -5 -18  -2 13.6022 2.58260  11
  -5 -18  -2 4.79487 3.21406   2
  -5 -18  -2 0.24286 3.69533  16
  -5 -18  -2 3.40294 2.25537   1
  -5 -18  -2 9.98118 3.07905  17
  -5  18  -2 5.21489 3.28523  16
   5  18   2 9.65907 1.56826   7
   5  18   2 8.80182 1.30207  14
   5  18   2 7.75502 1.49302  13
  -5  18  -2 5.88689 2.87615  15
  -5  18  -2 8.00116 2.48109   9
  -6 -18  -2 54.9914 5.49904   1
  -6 -18  -2 54.1289 4.74880  11
  -6 -18  -2 54.8270 6.15720  17
  -6 -18  -2 49.8188 6.30681   2
  -6  18  -2 33.3891 6.04394  16
   6  18   2 54.1686 3.62530  14
  -6  18  -2 59.4700 5.66505   9
  -7 -18  -2 20.4339 3.04353  11
  -7 -18  -2 15.7542 4.23813   2
  -7 -18  -2 16.6879 3.14332   1
  -7 -18  -2 20.1174 4.05583  17
  -7  18  -2 13.0938 4.22496  16
  -7  18  -2 21.3725 3.67610   9
   7  18   2 17.8545 1.85825  14
  -8 -18  -2 5.91940 3.34569  17
  -8 -18  -2 9.90865 2.95143   1
  -8 -18  -2 6.82732 2.21877  11
  -8 -18  -2 -1.2182 4.32085  16
  -8  18  -2 7.28784 3.02125   9
  -8  18  -2 0.56195 3.30525  16
   8  18   2 6.98792 1.23015  14
  -9 -18  -2 4.71239 2.66005   1
  -9 -18  -2 -5.8748 3.48217  16
  -9 -18  -2 0.02455 2.77251  17
  -9  18  -2 3.54711 2.63111   9
   9  18   2 1.36489 0.87181  14
  -9  18  -2 3.47267 3.35242  16
 -10 -18  -2 -6.6989 3.18085  16
 -10 -18  -2 -1.0261 2.34116  17
 -10 -18  -2 0.38325 2.10713   1
  10  18   2 -0.7811 0.66894  14
 -10  18  -2 -2.2317 1.87949   9
 -10 -19   2 6.25401 2.32833   1
 -10 -19   2 2.31162 3.19851  16
 -10 -19   2 8.82994 1.84821  11
 -10 -19   2 6.14226 2.69838  17
  10  19  -2 5.89309 0.96668  14
 -10  19   2 4.04829 1.94190   9
  -9 -19   2 193.717 12.5222  11
  -9 -19   2 179.356 14.0139  17
  -9 -19   2 204.541 14.6456   1
  -9  19   2 205.248 14.1006   9
   9  19  -2 173.736 11.0188  14
  -8 -19   2 36.5905 5.06379  17
  -8 -19   2 33.6813 3.89269  11
  -8 -19   2 33.2161 4.38769   1
  -8 -19   2 21.8288 4.72032   2
  -8  19   2 35.5126 4.41252   9
   8  19  -2 31.8805 2.66576  14
  -7 -19   2 25.5156 3.87207   1
  -7 -19   2 17.3608 4.23213   2
  -7 -19   2 32.5299 4.64103  17
  -7 -19   2 23.2971 3.39385  11
  -7 -19   2 17.9572 5.28078  16
  -7  19   2 17.9017 4.28232  15
   7  19  -2 28.5967 2.42234  14
  -7  19   2 31.4501 3.91601   9
  -6 -19   2 10.7066 2.88124   1
  -6 -19   2 2.84458 4.01736  16
  -6 -19   2 7.10349 3.30373   2
  -6 -19   2 7.45937 3.08917  17
  -6 -19   2 6.84783 2.75870  11
  -6  19   2 3.07356 3.19161  15
   6  19  -2 8.17128 1.37581  14
  -6  19   2 7.43803 2.58590   9
  -5 -19   2 80.3230 7.48533  17
  -5 -19   2 82.8271 6.64690  11
  -5 -19   2 79.3471 8.20220   2
  -5 -19   2 81.2525 7.32309   1
  -5  19   2 75.7679 8.17050  15
   5  19  -2 83.0638 5.36251  14
  -5  19   2 93.6145 7.25743   9
  -4 -19   2 166.283 10.8966  11
  -4 -19   2 152.759 12.8594   2
  -4 -19   2 172.569 9.82188  12
  -4 -19   2 163.089 12.0370  17
   4  19  -2 151.317 10.7029  13
  -4  19   2 176.334 12.3651  15
   4  19  -2 167.389 9.55616  14
   4  19  -2 156.256 11.1811  15
   4  19  -2 144.704 8.80411   7
  -3 -19   2 1.19449 1.67814  12
  -3 -19   2 0.92724 2.29370  17
  -3 -19   2 0.52269 1.69891  11
  -3 -19   2 -3.0221 2.05006   2
  -3  19   2 -1.8851 2.35632  15
   3  19  -2 0.18611 0.99906  14
   3  19  -2 0.03798 0.94414   7
   3  19  -2 -1.2096 1.60662  15
   3  19  -2 1.46344 0.98643  13
  -2 -19   2 6.59531 1.77733  12
  -2 -19   2 6.89242 1.87811  11
  -2 -19   2 7.73198 2.66256   2
   2  19  -2 5.95433 1.19112  14
   2  19  -2 10.4404 2.01274   3
   2  19  -2 6.08234 2.14824  15
  -2  19   2 5.52263 2.31258  15
   2  19  -2 5.64017 1.23207   7
   1  19  -2 212.766 15.6004   3
  -1  19   2 206.361 15.7036   3
  -1  19   2 173.490 13.8737  15
   0  19   2 151.061 12.1854   3
   0  19  -2 154.024 12.2413   3
  -1  19  -2 57.1561 5.88319  15
   1  19   2 81.2856 6.37212   3
   2 -19   2 40.5711 4.82614   2
  -2 -19  -2 48.6742 3.92843  12
  -2 -19  -2 43.8282 3.92741  11
  -2 -19  -2 40.1792 4.78201   2
   2  19   2 37.2599 3.03625   7
  -2  19  -2 56.5227 4.73896  15
   2  19   2 47.1807 3.16222  14
  -3 -19  -2 157.677 9.86512  12
  -3 -19  -2 166.865 10.6534  11
   3 -19   2 157.191 12.3043   2
  -3 -19  -2 158.768 11.6711  17
  -3 -19  -2 150.566 12.4354   2
   3  19   2 154.071 8.84771   7
   3  19   2 163.252 9.42040  14
   3  19   2 149.553 10.6668  13
  -3  19  -2 179.059 11.7024  15
  -4 -19  -2 15.3273 3.23186  17
  -4 -19  -2 17.7110 2.85289  11
  -4 -19  -2 17.6343 3.48174   2
   4 -19   2 16.4737 3.11462   2
  -4 -19  -2 14.8131 4.42729  16
  -4 -19  -2 14.6996 2.54176  12
   4  19   2 14.6446 1.79041   7
  -4  19  -2 19.0590 2.74861   9
  -4  19  -2 15.4396 3.43454  15
   4  19   2 17.5594 1.76251  14
   4  19   2 12.8945 1.89174  13
  -5 -19  -2 284.328 22.7439   2
  -5 -19  -2 277.871 17.5279  12
  -5 -19  -2 294.070 22.2911   1
  -5 -19  -2 325.280 21.5929  17
  -5 -19  -2 318.168 19.4380  11
   5  19   2 313.254 16.4085   7
   5  19   2 323.496 17.6527  14
  -5  19  -2 294.593 21.0861  15
  -5  19  -2 326.473 21.7656   9
  -6 -19  -2 3.78660 4.01056  16
  -6 -19  -2 14.6849 3.62163  17
  -6 -19  -2 9.75433 2.70230   1
  -6 -19  -2 8.33361 2.39325  11
  -6 -19  -2 5.25872 3.41963   2
  -6  19  -2 6.83158 3.31125  16
   6  19   2 6.94131 1.28114  14
  -6  19  -2 10.3994 2.88330   9
  -7 -19  -2 1.90282 4.48472  16
  -7 -19  -2 20.1385 3.39906   1
  -7 -19  -2 13.5926 3.64905  17
  -7 -19  -2 16.4513 2.66287  11
  -7 -19  -2 9.93968 3.76318   2
  -7  19  -2 11.5871 4.12043  16
   7  19   2 14.9338 1.67328  14
  -7  19  -2 19.6676 3.54786   9
  -8 -19  -2 22.6949 6.10077  16
  -8 -19  -2 30.7024 4.31231   1
  -8 -19  -2 38.3329 4.69460  17
  -8 -19  -2 26.7847 3.31360  11
  -8  19  -2 31.8958 5.31560  16
  -8  19  -2 31.2076 4.29592   9
   8  19   2 35.8583 2.68446  14
  -9 -19  -2 178.719 12.7711   1
  -9 -19  -2 155.740 12.2823  17
   9  19   2 157.643 9.65822  14
  -9  19  -2 168.956 12.5158   9
 -10 -19  -2 5.84410 2.32983  17
 -10 -19  -2 5.79801 3.44526  16
 -10 -19  -2 9.02175 2.23891   1
  10  19   2 8.09687 1.40663  10
  10  19   2 6.96901 0.99242  14
 -10  19  -2 9.80567 2.25686   9
 -10 -20   2 6.23814 2.09064   1
 -10 -20   2 0.91292 2.62381  16
 -10 -20   2 4.74036 2.27486  17
  10  20  -2 3.27911 0.77074  14
 -10  20   2 4.88610 1.62416   9
  -9 -20   2 20.6644 3.57525  17
  -9 -20   2 19.9384 2.81749  11
  -9 -20   2 21.3742 3.23227   1
  -9 -20   2 10.4175 4.26741  16
   9  20  -2 15.4633 1.62997  14
  -9  20   2 16.6640 2.95415   9
  -8 -20   2 54.4435 6.23769  17
  -8 -20   2 30.4824 6.66899  16
  -8 -20   2 59.6462 5.80547   1
  -8 -20   2 54.5315 6.42793   2
  -8 -20   2 56.4217 5.16097  11
   8  20  -2 46.5815 3.53073  14
  -8  20   2 53.2010 5.46021   9
  -7 -20   2 61.9332 5.68777  11
  -7 -20   2 58.9838 6.85807   2
  -7 -20   2 59.8782 6.66439  17
  -7 -20   2 62.2234 6.13904   1
  -7 -20   2 44.5792 7.79784  16
   7  20  -2 57.0058 3.98147  14
  -7  20   2 51.7060 6.32830  15
  -7  20   2 58.9750 5.81680   9
  -6 -20   2 -0.6369 2.28607   1
  -6 -20   2 4.96411 3.13254  17
  -6 -20   2 1.85989 3.94012  16
  -6 -20   2 4.08552 2.31420  11
  -6 -20   2 0.78283 3.29671   2
  -6  20   2 -4.4560 2.90557  15
  -6  20   2 -0.4776 2.12197   9
   6  20  -2 3.96560 1.14765  14
  -5 -20   2 29.9352 3.74971   1
  -5 -20   2 27.0660 4.40955   2
  -5 -20   2 24.1189 3.39002  11
  -5 -20   2 28.9763 4.39593  17
  -5 -20   2 26.1286 5.67738  16
   5  20  -2 24.6132 2.50042  14
   5  20  -2 23.4207 2.24438   7
  -5  20   2 22.3082 4.44628  15
  -5  20   2 29.6271 3.65096   9
  -4 -20   2 49.9953 6.38627   2
  -4 -20   2 53.0020 4.57649  12
  -4 -20   2 60.8701 7.46375  16
  -4 -20   2 71.1318 6.03209  17
  -4 -20   2 59.3615 5.14637  11
  -4  20   2 63.4148 6.26196  15
   4  20  -2 49.8263 3.76363   7
   4  20  -2 61.7917 4.05443  14
   4  20  -2 57.9513 5.38844  15
   4  20  -2 54.9588 4.50936  13
  -3 -20   2 18.2877 2.71818  11
  -3 -20   2 19.1682 3.37602   2
  -3 -20   2 14.1966 2.33410  12
   3  20  -2 19.7138 1.88768  14
   3  20  -2 13.3260 1.89843  13
   3  20  -2 18.8766 1.95693   7
  -3  20   2 16.9520 3.24213  15
   3  20  -2 19.0599 2.76689  15
  -2 -20   2 91.5110 7.98289   2
  -2 -20   2 97.8625 6.89961  11
   2 -20  -2 86.1818 6.78268  12
  -2 -20   2 96.8473 6.33721  12
   2  20  -2 92.0888 5.49335   7
   2  20  -2 95.1938 7.22527  15
  -2  20   2 90.6203 5.61014   7
  -2  20   2 97.1414 7.61115  15
   2  20  -2 94.5421 5.81804  14
  -1 -20   2 57.6263 4.64254  12
   1 -20  -2 53.3563 4.57222  12
  -1 -20   2 59.9526 5.60160   2
  -1 -20   2 53.1990 4.57875  11
  -1  20   2 60.7031 5.66318  15
   1  20  -2 58.4190 5.36063  15
   1  20  -2 59.1067 3.85515   7
  -1  20   2 65.0723 3.97869   7
   1  20  -2 55.8810 3.87069  14
   0 -20  -2 443.936 24.7076  12
   0 -20   2 401.661 31.1263   2
   0 -20   2 443.909 24.6721  12
   0  20   2 455.921 28.5289  15
   0  20  -2 475.675 28.5330  15
   0  20  -2 423.455 22.9346   7
   0  20   2 429.695 22.9588   7
   1 -20   2 4.40614 1.84211  12
  -1 -20  -2 3.48329 1.92960  12
  -1 -20  -2 6.93369 2.50057   2
   1 -20   2 4.85966 2.31291   2
   1  20   2 4.44324 1.92794  15
   1  20   2 3.39991 1.21796   7
  -1  20  -2 2.97329 1.89946  15
  -1  20  -2 4.35139 1.28419   7
   1  20   2 2.44062 0.93679  14
  -2 -20  -2 94.2334 6.04526  12
   2 -20   2 78.4248 7.17888   2
  -2 -20  -2 85.9483 6.20175  11
  -2 -20  -2 79.1375 7.29519   2
   2 -20   2 76.8603 6.00499  12
   2  20   2 84.4318 6.64997  15
  -2  20  -2 88.1990 7.09966  15
   2  20   2 85.4979 5.16176   7
   2  20   2 89.4706 5.31825  14
  -2  20  -2 79.3760 5.10393   7
   3 -20   2 387.973 28.4655   2
  -3 -20  -2 397.675 24.5254  11
  -3 -20  -2 392.756 28.7046   2
  -3 -20  -2 392.214 26.9643  17
  -3 -20  -2 409.792 22.5527  12
  -3  20  -2 417.477 26.2682  15
   3  20   2 396.258 22.6216  14
   3  20   2 386.323 20.8939   7
   4 -20   2 217.456 16.9297   2
  -4 -20  -2 215.801 19.6669  16
  -4 -20  -2 216.192 16.1518  17
  -4 -20  -2 235.583 14.5776  11
  -4 -20  -2 237.144 13.4207  12
  -4 -20  -2 231.566 17.3137   2
   4  20   2 202.640 14.7777  13
   4  20   2 230.541 13.0970  14
   4  20   2 220.214 12.1999   7
  -4  20  -2 234.601 16.0965   9
  -4  20  -2 236.456 15.9499  15
  -5 -20  -2 136.264 11.5530   2
  -5 -20  -2 140.503 10.6500  17
  -5 -20  -2 113.420 13.1419  16
  -5 -20  -2 128.305 8.54350  12
  -5 -20  -2 123.106 10.6154   1
  -5 -20  -2 136.078 9.43509  11
   5  20   2 139.486 8.16982  14
   5  20   2 146.088 7.80342   7
  -5  20  -2 140.561 10.4393   9
  -5  20  -2 146.374 10.8676  15
  -6 -20  -2 0.87821 2.12841  11
  -6 -20  -2 -2.2257 3.09813   2
  -6 -20  -2 4.59120 2.36179   1
  -6 -20  -2 1.32606 4.22974  16
  -6 -20  -2 2.93370 2.92849  17
   6  20   2 1.12739 1.02085  14
  -6  20  -2 4.17024 2.41700   9
  -7 -20  -2 -0.4233 3.34359   2
  -7 -20  -2 2.88528 2.53610   1
  -7 -20  -2 3.30697 3.12088  17
  -7 -20  -2 -0.1089 4.51085  16
  -7 -20  -2 1.71180 1.93228  11
  -7  20  -2 3.30836 2.57286   9
   7  20   2 2.43237 1.04578  14
  -8 -20  -2 28.7486 6.36009  16
  -8 -20  -2 47.3084 5.00941   1
  -8 -20  -2 39.6266 4.12909  11
  -8 -20  -2 33.0862 4.74638  17
  -8  20  -2 37.2352 4.49072   9
   8  20   2 38.2486 2.93695  14
  -9 -20  -2 3.76237 4.09709  16
  -9 -20  -2 8.26658 2.52107   1
  -9 -20  -2 9.93382 2.92239  17
   9  20   2 7.43267 1.12538  14
  -9  20  -2 6.61605 2.37779   9
 -10 -20  -2 11.8405 2.13240   1
 -10 -20  -2 5.38270 3.03919  16
 -10 -20  -2 10.7582 2.34248  17
 -10  20  -2 8.81690 1.93369   9
  10  20   2 8.90752 1.03223  14
 -10 -21   2 16.5047 2.78928  17
 -10 -21   2 29.0529 3.30324   1
 -10  21   2 15.2569 2.19205   9
  -9 -21   2 56.3149 5.18597   1
  -9 -21   2 46.7461 4.44796  11
  -9 -21   2 44.1584 6.27303  16
  -9 -21   2 56.1615 5.61069  17
  -9  21   2 44.6232 4.69554   9
   9  21  -2 47.7665 3.35780  14
  -8 -21   2 185.474 13.6667  17
  -8 -21   2 163.084 16.5435  16
  -8 -21   2 190.573 14.0765   1
  -8 -21   2 197.830 12.2480  11
  -8  21   2 186.032 13.3831   9
   8  21  -2 171.187 10.6573  14
  -7 -21   2 0.92966 3.98126  16
  -7 -21   2 6.86497 2.76253   1
  -7 -21   2 5.47862 2.47161  11
  -7 -21   2 3.84179 3.04141  17
  -7 -21   2 6.28280 3.52278   2
  -7  21   2 4.95367 2.30993   9
   7  21  -2 5.69393 1.27450  14
  -7  21   2 4.84885 3.19448  15
  -6 -21   2 30.7851 3.91538  11
  -6 -21   2 31.5000 4.95370   2
  -6 -21   2 29.0803 6.11684  16
  -6 -21   2 33.7497 4.10629   1
  -6 -21   2 28.7044 4.58716  17
  -6  21   2 32.5195 3.97008   9
   6  21  -2 33.4593 2.73059  14
  -6  21   2 20.1270 4.40427  15
  -5 -21   2 4.61117 3.89493  16
  -5 -21   2 0.15344 2.37258  11
  -5 -21   2 1.75227 3.12017   2
  -5 -21   2 6.45615 3.17162  17
  -5  21   2 -3.2600 2.77910  15
   5  21  -2 0.72273 1.10465   7
  -5  21   2 0.18984 1.86548   9
   5  21  -2 2.27530 1.13479  14
  -4 -21   2 35.3180 4.60542  17
  -4 -21   2 49.7284 6.78016  16
  -4 -21   2 49.2567 5.72016   2
  -4 -21   2 35.5379 3.57711  12
  -4 -21   2 46.8192 4.63430  11
  -4  21   2 37.4249 5.04445  15
   4  21  -2 39.7202 4.55255  15
   4  21  -2 41.3080 3.22063  14
   4  21  -2 38.9421 3.09434   7
  -3 -21   2 49.5025 4.72252  11
  -3 -21   2 38.5543 3.84409  12
  -3 -21   2 47.7067 5.49585   2
   3  21  -2 46.2915 3.39455  14
  -3  21   2 47.2831 5.25883  15
   3  21  -2 50.9580 4.89365  15
   3  21  -2 44.1526 3.32834   7
   2 -21  -2 1.34162 1.82408  12
  -2 -21   2 3.48188 2.43977   2
  -2 -21   2 -0.6398 1.58207  12
  -2 -21   2 -0.0272 1.61862  11
  -2  21   2 2.59512 1.14759   7
   2  21  -2 1.44853 2.07334  15
  -2  21   2 -3.6769 2.07761  15
   2  21  -2 0.96830 1.00785  14
   2  21  -2 2.52905 1.18000   7
  -1 -21   2 24.1766 3.58445   2
   1 -21  -2 26.7295 3.13782  12
  -1 -21   2 24.3908 2.79211  11
  -1 -21   2 24.8551 2.90445  12
   1  21  -2 19.1410 3.15594  15
   1  21  -2 21.4645 2.14302  14
  -1  21   2 23.4295 2.27534   7
  -1  21   2 23.4574 3.29249  15
   1  21  -2 25.8119 2.31550   7
   0 -21   2 62.5124 4.82677  12
   0 -21  -2 55.2933 5.51108   2
   0 -21   2 52.2738 5.68985   2
   0 -21  -2 61.2914 4.67573  12
   0  21   2 56.0691 3.89264   7
   0  21   2 70.4924 5.62026  15
   0  21  -2 58.5429 5.34935  15
   0  21  -2 49.4723 3.74063   7
  -1 -21  -2 17.5750 2.49786  12
  -1 -21  -2 12.2674 2.76112   2
   1 -21   2 15.5950 2.48658  12
   1 -21   2 14.4357 2.79653   2
   1  21   2 14.0284 1.47610  14
  -1  21  -2 12.7381 1.67963   7
   1  21   2 18.2343 2.79027  15
   1  21   2 15.0608 1.83487   7
  -1  21  -2 17.2423 2.71269  15
  -2 -21  -2 3.13315 2.59430   2
   2 -21   2 5.00171 2.06311  12
   2 -21   2 4.30365 2.29056   2
  -2 -21  -2 4.87453 1.95256  12
  -2 -21  -2 6.79157 1.96601  11
   2  21   2 4.59585 1.88373  15
  -2  21  -2 5.38712 1.36579   7
  -2  21  -2 5.60648 2.14026  15
   2  21   2 6.06122 1.37926   7
   2  21   2 3.51276 1.06528  14
  -3 -21  -2 499.590 34.0008  17
  -3 -21  -2 531.694 31.0529  11
   3 -21   2 472.450 35.8778   2
  -3 -21  -2 517.220 28.4123  12
  -3 -21  -2 484.139 36.1325   2
   3  21   2 521.740 28.7309  14
  -3  21  -2 538.241 33.0837  15
   3  21   2 493.288 26.4590   7
   3  21   2 502.256 32.6397  15
  -4 -21  -2 483.610 38.8249  16
  -4 -21  -2 477.738 26.5600  12
  -4 -21  -2 499.231 34.0991   2
  -4 -21  -2 429.754 31.8432  17
  -4 -21  -2 477.429 29.0904  11
  -4  21  -2 466.580 32.4356   9
  -4  21  -2 482.579 31.1357  15
   4  21   2 477.348 24.7764   7
   4  21   2 463.190 26.8475  14
  -5 -21  -2 7.57060 2.50602  11
  -5 -21  -2 5.67133 1.98123  12
  -5 -21  -2 9.34914 4.78254  16
  -5 -21  -2 -1.9370 2.55727   2
  -5 -21  -2 6.95183 3.08445  17
   5  21   2 3.24715 1.25917   7
  -5  21  -2 7.77918 2.21710   9
  -5  21  -2 4.25912 2.97914  15
   5  21   2 6.99091 1.30785  14
  -6 -21  -2 51.2983 6.05818  17
  -6 -21  -2 53.7351 6.64531   2
  -6 -21  -2 48.9382 4.94236  11
  -6 -21  -2 51.6589 8.03110  16
  -6 -21  -2 51.0832 5.53231   1
  -6  21  -2 48.2361 5.42670   9
   6  21   2 53.6786 3.63674   7
   6  21   2 47.3055 3.55617  14
  -7 -21  -2 8.23585 5.01776  16
  -7 -21  -2 8.99148 3.61361   2
  -7 -21  -2 9.73787 2.76027   1
  -7 -21  -2 7.86388 3.46091  17
  -7 -21  -2 11.0191 2.49424  11
   7  21   2 8.17884 1.36533  14
  -7  21  -2 10.4780 2.89937   9
  -8 -21  -2 46.6396 4.39930  11
  -8 -21  -2 46.9905 4.98131   1
  -8 -21  -2 27.9345 5.97678  16
  -8 -21  -2 41.5747 5.02089  17
   8  21   2 36.9991 2.99312  14
  -8  21  -2 43.0187 4.97293   9
  -9 -21  -2 67.7291 6.02269  17
  -9 -21  -2 63.0001 5.73403   1
  -9 -21  -2 60.7553 7.99242  16
  -9  21  -2 62.7825 5.64508   9
   9  21   2 60.2601 3.99906  14
 -10  21  -2 43.6860 4.12865   9
  -9 -22   2 69.8247 6.70140  17
  -9 -22   2 88.7553 6.64433   1
  -9 -22   2 71.5297 7.98835  16
  -9 -22   2 81.2066 5.69312  11
   9  22  -2 64.9852 4.54206  14
  -9  22   2 69.6804 5.95684   9
  -8 -22   2 4.92754 3.84104  16
  -8 -22   2 9.13881 2.42781  11
  -8 -22   2 8.47167 2.66645   1
  -8 -22   2 4.87155 3.04612  17
  -8  22   2 6.45101 2.07573   9
   8  22  -2 4.55303 1.15756  14
  -7 -22   2 37.3474 4.02869  11
  -7 -22   2 43.5566 5.10896   1
  -7 -22   2 32.3027 6.33241  16
  -7 -22   2 42.0191 5.46674   2
  -7 -22   2 35.1416 4.76531  17
   7  22  -2 35.8598 3.01589  14
  -7  22   2 33.9667 4.79430  15
  -7  22   2 39.5690 4.22364   9
  -6 -22   2 32.0216 4.84027   2
  -6 -22   2 40.3123 4.39125  11
  -6 -22   2 37.4516 6.37496  16
  -6 -22   2 24.6235 4.38477  17
  -6 -22   2 42.8308 4.57792   1
  -6  22   2 35.9566 4.14668   9
  -6  22   2 41.4828 5.18013  15
   6  22  -2 34.7469 2.98022  14
  -5 -22   2 74.6967 7.53730  17
  -5 -22   2 81.1232 9.81470  16
  -5 -22   2 76.0956 8.09897   2
  -5 -22   2 78.5559 6.71341  11
   5  22  -2 80.6866 5.03810   7
  -5  22   2 80.0584 8.01334  15
   5  22  -2 85.0586 5.29527  14
  -4 -22   2 122.980 10.8609   2
  -4 -22   2 134.312 8.26017  12
  -4 -22   2 125.085 9.11983  11
  -4 -22   2 126.505 10.1786  17
  -4 -22   2 154.230 12.9334  16
   4  22  -2 128.914 7.86322  14
  -4  22   2 149.933 10.6541  15
   4  22  -2 112.112 7.31108   7
   4  22  -2 124.352 9.59908  15
  -3 -22   2 47.6228 4.08898  12
  -3 -22   2 49.7642 5.53167   2
  -3 -22   2 48.9033 4.68109  11
   3  22  -2 36.1344 4.34649  15
   3  22  -2 45.0253 3.40825  14
   3  22  -2 46.2235 3.24096   7
  -3  22   2 37.2705 4.83976  15
   2 -22  -2 7.10050 2.29445  12
  -2 -22   2 7.15829 2.00672  11
  -2 -22   2 5.67535 2.46157   2
  -2 -22   2 8.39284 2.08942  12
   2  22  -2 7.95332 1.34252  14
  -2  22   2 8.26663 1.47129   7
   2  22  -2 5.39077 2.16242  15
  -2  22   2 9.51110 2.87104  15
   2  22  -2 7.43020 1.43702   7
  -1 -22   2 600.395 42.3637   2
  -1 -22   2 577.081 36.2698  11
  -1 -22   2 586.448 33.3126  12
   1 -22  -2 598.261 33.4005  12
   1  22  -2 595.690 31.1894   7
   1  22  -2 585.411 33.7982  14
  -1  22   2 631.355 38.7764  15
   1  22  -2 605.365 38.5608  15
  -1  22   2 619.317 31.2187   7
   0 -22  -2 78.5909 7.30943   2
   0 -22   2 72.6022 7.42410   2
   0 -22  -2 92.1526 6.24127  12
   0 -22   2 88.3729 6.26540  12
   0  22   2 100.366 7.34119  15
   0  22  -2 79.6280 5.28309   7
   0  22  -2 92.4966 6.95883  15
   0  22   2 81.9767 5.24449   7
  -1 -22  -2 446.912 32.7752   2
   1 -22   2 484.708 32.8902   2
   1 -22   2 463.410 25.9950  12
  -1 -22  -2 437.378 25.8741  12
  -1  22  -2 456.678 30.0148  15
   1  22   2 449.115 29.9197  15
  -1  22  -2 472.306 24.1868   7
   1  22   2 473.946 24.1839   7
  -2 -22  -2 131.278 10.9805   2
   2 -22   2 126.857 10.8816   2
  -2 -22  -2 141.446 8.75784  12
   2 -22   2 146.120 8.98078  12
  -2  22  -2 134.973 7.80501   7
   2  22   2 139.397 8.18549  14
   2  22   2 132.350 7.78587   7
  -2  22  -2 143.458 10.2360  15
   2  22   2 138.874 9.84665  15
  -3 -22  -2 46.1557 4.49850  11
   3 -22   2 42.2085 5.07473   2
  -3 -22  -2 38.7113 4.94509   2
  -3 -22  -2 39.4691 4.60053  17
  -3 -22  -2 45.6462 4.21883  12
   3  22   2 41.2658 3.09256  14
   3  22   2 40.6544 4.39213  15
  -3  22  -2 33.0352 4.23264  15
   3  22   2 40.6538 3.15374   7
  -4 -22  -2 134.977 12.7493  16
  -4 -22  -2 144.847 9.22134  11
  -4 -22  -2 129.900 10.1186  17
  -4 -22  -2 127.990 10.7430   2
  -4 -22  -2 124.105 8.18223  12
   4  22   2 120.295 7.27449   7
  -4  22  -2 117.882 9.91266  15
  -4  22  -2 123.597 9.54537   9
   4  22   2 121.794 7.68378  14
  -5 -22  -2 6.58885 4.03789  16
  -5 -22  -2 6.02409 2.04713  12
  -5 -22  -2 7.01781 3.01490  17
  -5 -22  -2 6.55762 3.17242   2
  -5 -22  -2 3.83418 2.26774  11
   5  22   2 6.81957 1.29674  14
  -5  22  -2 1.14955 2.08141   9
   5  22   2 3.26455 1.24415   7
  -5  22  -2 3.24129 2.84572  15
  -6 -22  -2 48.4849 4.77934  11
  -6 -22  -2 46.5215 5.02647   1
  -6 -22  -2 48.2749 6.02207   2
  -6 -22  -2 47.2754 5.45103  17
  -6 -22  -2 33.9752 6.64824  16
   6  22   2 48.7770 3.45387   7
  -6  22  -2 49.2459 5.07927   9
   6  22   2 44.8199 3.38453  14
  -7 -22  -2 6.54198 3.45734   2
  -7 -22  -2 5.45738 4.50112  16
  -7 -22  -2 10.0182 3.26261  17
  -7 -22  -2 9.87567 2.36169  11
  -7 -22  -2 5.87482 2.44527   1
  -7  22  -2 5.57944 2.47962   9
   7  22   2 7.30830 1.32001  14
  -8 -22  -2 -0.1404 2.55869  17
  -8 -22  -2 2.04986 2.13791   1
  -8 -22  -2 -2.7329 3.65635  16
  -8  22  -2 1.03945 2.04224   9
   8  22   2 3.15828 0.94999  14
  -9 -22  -2 3.29071 2.23032  17
  -9 -22  -2 2.36938 3.21692  16
  -9 -22  -2 6.42193 2.00150   1
   9  22   2 3.67508 0.86365  14
  -9  22  -2 6.96867 1.84754   9
  -9 -23   2 10.2448 2.99728  16
  -9 -23   2 8.26398 2.11924   1
   9  23  -2 10.3883 1.16329  14
  -9  23   2 10.1701 1.78261   9
  -8 -23   2 45.7451 4.88243  17
  -8 -23   2 33.4142 5.41321  16
  -8 -23   2 32.1669 4.06307   1
  -8 -23   2 45.9556 4.10709  11
   8  23  -2 38.4219 2.92809  14
  -8  23   2 36.5755 3.94377   9
  -7 -23   2 1.92902 2.13636  11
  -7 -23   2 0.27946 2.93130  17
  -7 -23   2 0.90569 2.31614   1
  -7 -23   2 0.05396 3.75967  16
  -7 -23   2 0.52441 2.99119   2
  -7  23   2 -0.4774 2.58423  15
   7  23  -2 2.23528 1.13551  14
  -7  23   2 2.34179 1.90242   9
  -6 -23   2 -1.0576 2.75699  17
  -6 -23   2 -0.6286 2.17834  11
  -6 -23   2 -1.7811 2.86515   2
  -6 -23   2 -4.2968 3.81270  16
   6  23  -2 3.28137 1.23283  14
  -6  23   2 -2.7889 2.70320  15
  -6  23   2 -0.2785 1.82767   9
  -5 -23   2 64.5609 7.00754   2
  -5 -23   2 58.7170 5.42627  11
  -5 -23   2 60.6218 8.47199  16
  -5 -23   2 55.8862 6.20737  17
   5  23  -2 65.4272 4.14834   7
   5  23  -2 60.8977 4.32329  14
  -5  23   2 59.8781 6.51715  15
  -4 -23   2 23.4987 3.34400  11
  -4 -23   2 25.6493 2.94638  12
  -4 -23   2 34.2560 5.46446  16
  -4 -23   2 25.1160 4.21467   2
  -4 -23   2 25.2955 3.95727  17
   4  23  -2 28.5200 3.57528  15
  -4  23   2 33.2502 4.43570  15
   4  23  -2 24.8420 2.39544   7
   4  23  -2 28.8436 2.61482  14
  -3 -23   2 5.66349 1.95207  12
  -3 -23   2 3.83893 2.07312  11
  -3 -23   2 3.45119 2.51506   2
   3  23  -2 6.55451 1.39272  14
  -3  23   2 4.76450 2.96141  15
   3  23  -2 7.23071 1.51103   7
   3  23  -2 7.98245 2.46034  15
  -2 -23   2 9.30350 2.17521  12
   2 -23  -2 11.1586 2.56706  12
  -2 -23   2 14.2091 2.61894  11
  -2 -23   2 8.19601 2.92665   2
   2  23  -2 7.97487 2.69709  15
   2  23  -2 9.49751 1.43476  14
  -2  23   2 12.7619 1.74117   7
   2  23  -2 8.92021 1.57364   7
  -2  23   2 4.60716 2.53473  15
  -1 -23   2 2.55058 1.96008  12
   1 -23  -2 3.48269 1.96905  12
  -1 -23   2 5.17849 2.54195   2
   1  23  -2 3.70634 1.38397   7
   1  23  -2 2.25331 2.16328  15
  -1  23   2 1.97443 2.24426  15
  -1  23   2 3.21635 1.19578   7
   0 -23  -2 57.7564 6.03513   2
   0 -23  -2 72.3035 5.34922  12
   0 -23   2 68.4236 5.24845  12
   0 -23   2 53.6846 5.98146   2
   0  23  -2 61.7569 4.34134   7
   0  23  -2 70.8699 5.87803  15
   0  23   2 64.7003 4.31342   7
   0  23   2 69.5224 6.12792  15
   1 -23   2 108.580 7.60156  12
  -1 -23  -2 111.457 9.22260   2
   1 -23   2 106.446 9.09917   2
  -1 -23  -2 113.855 7.50249  12
  -1  23  -2 113.640 8.78908  15
   1  23   2 102.169 8.51530  15
   1  23   2 114.473 6.53500   7
  -1  23  -2 117.906 6.66036   7
   2 -23   2 233.941 17.0543   2
  -2 -23  -2 231.930 13.5435  12
  -2 -23  -2 217.774 17.0111   2
   2 -23   2 231.893 13.6569  12
   2  23   2 221.837 15.4749  15
  -2  23  -2 224.162 12.3568   7
   2  23   2 230.241 12.3497   7
   2  23   2 226.294 13.1474  14
  -2  23  -2 228.387 15.6139  15
  -3 -23  -2 18.6691 3.26455  17
  -3 -23  -2 7.41255 2.89150   2
   3 -23   2 6.33256 2.76264   2
  -3 -23  -2 17.0802 2.67150  12
  -3  23  -2 9.95507 2.94483  15
   3  23   2 10.4265 1.60882   7
   3  23   2 13.6495 1.56780  14
   3  23   2 13.1599 2.60613  15
  -4 -23  -2 348.322 20.6310  11
  -4 -23  -2 322.989 24.0163   2
  -4 -23  -2 337.379 27.4727  16
  -4 -23  -2 324.051 18.7473  12
  -4 -23  -2 340.227 22.6865  17
  -4  23  -2 305.454 22.7107   9
   4  23   2 328.932 18.7491  14
  -4  23  -2 323.257 22.0076  15
   4  23   2 312.959 17.3551   7
  -5 -23  -2 39.1640 6.31091  16
  -5 -23  -2 32.6607 3.34915  12
  -5 -23  -2 28.5241 4.59127  17
  -5 -23  -2 34.0456 4.73202   2
  -5 -23  -2 37.2561 3.99149  11
   5  23   2 35.0223 2.92683  14
  -5  23  -2 31.2085 3.86221   9
   5  23   2 39.8732 3.03085   7
  -5  23  -2 26.9444 4.36639  15
  -6 -23  -2 15.6409 3.75207   2
  -6 -23  -2 14.0905 4.85288  16
  -6 -23  -2 16.0363 2.72902  11
  -6 -23  -2 7.71382 3.29103  17
   6  23   2 8.98447 1.53649   7
  -6  23  -2 9.71580 2.69018   9
   6  23   2 11.5281 1.57033  14
  -7 -23  -2 19.2777 3.70067  17
  -7 -23  -2 20.6297 3.11296   1
  -7 -23  -2 18.1078 3.86519   2
  -7 -23  -2 11.8925 4.72396  16
   7  23   2 14.2648 1.68565  14
  -7  23  -2 14.5050 2.90156   9
  -8 -23  -2 63.9137 5.84970   1
  -8 -23  -2 70.8199 6.25301  17
  -8 -23  -2 60.3179 7.83768  16
  -8  23  -2 59.2963 5.72119   9
   8  23   2 68.6304 4.26198  14
  -9 -23  -2 1.03502 1.51337   1
  -9 -23  -2 -0.9708 2.66750  16
  -9 -23  -2 1.37857 1.97143  17
   9  23   2 2.42001 0.72168  14
   9  23   2 1.85190 1.04135  10
  -9  23  -2 2.18254 1.41641   9
  -9 -24   2 51.8593 4.78364  17
   9  24  -2 52.8394 3.38158  14
  -8 -24   2 2.15937 2.94442  16
  -8 -24   2 1.22753 1.91037  11
  -8 -24   2 0.76684 2.03421   1
  -8 -24   2 5.94738 2.64020  17
   8  24  -2 2.35474 0.96647  14
  -8  24   2 2.11048 1.44709   9
  -7 -24   2 0.37329 2.84670   2
  -7 -24   2 0.85198 2.20391   1
  -7 -24   2 1.73272 2.07004  11
  -7 -24   2 0.77464 3.44345  16
  -7 -24   2 0.88012 2.70732  17
   7  24  -2 0.97160 1.06399  14
  -7  24   2 0.48335 1.62963   9
  -7  24   2 -0.1058 2.33799  15
  -6 -24   2 9.02220 3.16285  17
  -6 -24   2 9.34902 3.24235   2
  -6 -24   2 12.3993 4.52804  16
  -6 -24   2 7.42683 2.37127  11
   6  24  -2 8.72769 1.41734   7
  -6  24   2 6.77074 3.02650  15
   6  24  -2 10.3412 1.52810  14
  -5 -24   2 49.7217 6.16524   2
  -5 -24   2 48.3808 6.99454  16
  -5 -24   2 50.0867 5.81325  17
  -5 -24   2 57.8246 5.23277  11
   5  24  -2 51.2114 3.88217  14
   5  24  -2 51.4565 3.68067   7
  -5  24   2 57.0058 5.96245  15
  -4 -24   2 4.15965 3.57648  16
  -4 -24   2 -0.1855 2.13992  11
  -4 -24   2 -0.0518 2.57705   2
  -4 -24   2 -0.8642 1.67516  12
   4  24  -2 -0.4024 1.14925  14
   4  24  -2 2.11871 2.18965  15
   4  24  -2 2.63054 1.24529   7
  -4  24   2 0.00237 2.58225  15
  -3 -24   2 38.3385 4.66367   2
  -3 -24   2 30.5086 3.69388  11
  -3 -24   2 27.8779 3.13146  12
  -3  24   2 30.4127 4.16284  15
   3  24  -2 31.7044 4.01918  15
   3  24  -2 28.6895 2.74078  14
   3  24  -2 31.7212 2.74953   7
  -2 -24   2 6.72715 2.04535  12
   2 -24  -2 5.32958 2.31346  12
  -2 -24   2 5.76048 2.72794   2
  -2  24   2 4.66037 2.83428  15
   2  24  -2 2.85287 2.10692  15
  -2  24   2 4.91865 1.37958   7
   2  24  -2 5.78859 1.50464   7
   2  24  -2 3.79263 1.16127  14
   1 -24  -2 122.652 8.33718  12
  -1 -24   2 119.310 10.2234   2
  -1 -24   2 129.421 8.28724  12
   1  24  -2 124.815 7.33268   7
  -1  24   2 119.157 7.22530   7
  -1  24   2 129.868 9.57949  15
   1  24  -2 133.725 9.63207  15
   0 -24  -2 252.366 18.2648   2
   0 -24  -2 242.176 14.6019  12
   0 -24   2 253.970 18.3490   2
   0 -24   2 241.975 14.6326  12
   0  24  -2 223.076 16.7103  15
   0  24  -2 259.580 13.4276   7
   0  24   2 263.172 13.3938   7
   0  24   2 229.685 16.8111  15
  -1 -24  -2 473.394 27.2849  12
   1 -24   2 496.966 27.4723  12
   1 -24   2 493.643 34.6243   2
  -1 -24  -2 462.954 34.4835   2
   1  24   2 473.474 31.5551  15
  -1  24  -2 511.796 31.7304  15
   1  24   2 477.174 25.4262   7
  -1  24  -2 497.180 25.4785   7
  -2 -24  -2 44.5665 4.14952  12
   2 -24   2 31.4639 4.52761   2
   2 -24   2 47.8012 4.41899  12
  -2 -24  -2 30.7288 4.36758   2
  -2  24  -2 30.3214 4.05419  15
  -2  24  -2 34.1463 3.07880   7
   2  24   2 41.0844 4.33964  15
   2  24   2 35.7685 3.03336   7
   2  24   2 42.2763 2.84644  14
   3 -24   2 -0.3591 2.36016   2
  -3 -24  -2 0.47032 1.90268  12
  -3 -24  -2 -1.9970 2.47579   2
   3  24   2 1.92141 2.06628  15
  -3  24  -2 0.45292 2.12526  15
   3  24   2 1.39028 1.14802   7
   3  24   2 3.10588 1.06372  14
  -4 -24  -2 28.9641 4.45277   2
  -4 -24  -2 30.1945 4.04015  17
  -4 -24  -2 28.6248 5.22670  16
  -4 -24  -2 32.3986 3.34549  12
   4  24   2 28.7328 2.63851  14
   4  24   2 26.0176 2.53364   7
  -4  24  -2 32.5043 3.64242   9
  -4  24  -2 22.0553 3.68744  15
  -5 -24  -2 35.6538 4.71795   2
  -5 -24  -2 40.7932 3.76419  12
  -5 -24  -2 49.1133 6.67975  16
  -5 -24  -2 33.9185 4.57944  17
  -5  24  -2 39.0645 4.40313   9
   5  24   2 42.0563 3.11112   7
   5  24   2 40.5802 3.18410  14
  -5  24  -2 30.4000 4.47479  15
  -6 -24  -2 8.39288 3.28308   2
  -6 -24  -2 10.5127 4.53352  16
  -6 -24  -2 9.70011 3.22016  17
  -6  24  -2 8.56147 2.40623   9
   6  24   2 9.47670 1.43484  14
   6  24   2 6.77792 1.40870   7
  -7 -24  -2 17.4578 3.40819  17
  -7 -24  -2 22.3426 4.91098  16
  -7  24  -2 17.3782 2.79645   9
   7  24   2 24.1713 2.29502  14
  -8 -24  -2 9.81507 2.13779   1
  -8 -24  -2 10.2043 2.65953  17
  -8 -24  -2 9.65464 3.60582  16
   8  24   2 10.9551 1.27389  14
  -8  24  -2 10.2490 2.07364   9
   9  24   2 0.72550 0.63352  14
  -8 -25   2 71.0858 6.06652  17
  -8 -25   2 65.7903 6.94729  16
   8  25  -2 66.8781 4.31792  14
  -7 -25   2 3.83954 2.69500   2
  -7 -25   2 6.23560 2.17273  11
  -7 -25   2 2.73199 2.54670  17
  -7 -25   2 0.97533 3.08917  16
  -7  25   2 4.20855 2.18096  15
   7  25  -2 3.33166 1.13142  14
  -6 -25   2 60.4784 6.19974   2
  -6 -25   2 45.9286 5.31417  17
  -6 -25   2 54.9305 7.14989  16
  -6 -25   2 52.9575 5.11113  11
   6  25  -2 52.9956 3.57493   7
  -6  25   2 50.6183 5.75456  15
   6  25  -2 52.8767 3.85140  14
  -5 -25   2 51.1980 6.80490  16
  -5 -25   2 41.2842 4.28924  11
  -5 -25   2 37.2127 4.94891   2
  -5 -25   2 38.4514 4.70182  17
  -5  25   2 34.3283 4.57110  15
   5  25  -2 39.6999 3.12630   7
   5  25  -2 39.0377 3.25977  14
  -4 -25   2 1.31122 2.22083  11
  -4 -25   2 1.55491 1.75684  12
  -4 -25   2 0.99855 3.26491  16
  -4 -25   2 0.20399 2.72265   2
   4  25  -2 0.29240 1.22458   7
  -4  25   2 -2.7420 2.51402  15
   4  25  -2 3.06757 2.19986  15
   4  25  -2 -0.7310 1.10403  14
  -3 -25   2 3.43893 2.61324   2
  -3 -25   2 3.42030 1.88558  12
  -3 -25   2 2.54887 2.22113  11
   3  25  -2 2.29934 1.15374  14
  -3  25   2 -0.0268 2.70224  15
   3  25  -2 0.96846 1.24229   7
   3  25  -2 1.67681 2.18136  15
   2 -25  -2 49.6964 5.02494  12
  -2 -25   2 56.5245 4.87518  12
  -2 -25   2 64.9835 6.20935   2
  -2  25   2 57.2907 5.83766  15
   2  25  -2 63.7121 4.21148   7
   2  25  -2 54.4487 3.91261  14
  -2  25   2 58.1763 3.94653   7
   2  25  -2 56.7338 5.84011  15
  -1 -25   2 2.53770 2.06992  12
   1 -25  -2 -0.1805 1.99693  12
  -1 -25   2 1.58582 2.50727   2
  -1  25   2 1.12272 2.41505  15
   1  25  -2 0.41122 1.29373   7
  -1  25   2 2.22168 1.25846   7
   1  25  -2 0.11871 2.05815  15
   0 -25   2 40.3715 4.08759  12
   0 -25   2 44.6411 5.16257   2
   0 -25  -2 36.5829 3.86855  12
   0  25  -2 44.8302 3.41069   7
   0  25   2 32.9792 4.27508  15
   0  25   2 44.2216 3.32501   7
   0  25  -2 38.0962 4.64441  15
  -1 -25  -2 33.9951 3.63762  12
   1 -25   2 41.9932 4.03416  12
   1 -25   2 29.5988 4.24006   2
  -1 -25  -2 34.4688 4.45447   2
   1  25   2 45.0923 4.88658  15
  -1  25  -2 34.7729 3.15973   7
  -1  25  -2 38.5782 4.49768  15
   1  25   2 40.5096 3.01785   7
  -2 -25  -2 4.04145 2.09521  12
  -2 -25  -2 3.50946 2.55941   2
   2 -25   2 2.44780 2.35841  12
   2 -25   2 0.86684 2.59307   2
  -2  25  -2 3.27992 1.32688   7
  -2  25  -2 4.65716 2.52405  15
   2  25   2 3.12152 1.29979   7
   2  25   2 1.98076 2.13747  15
   3 -25   2 7.44363 2.93080   2
  -3 -25  -2 6.81664 2.77862   2
  -3 -25  -2 6.41797 2.20231  12
   3  25   2 5.90194 1.19912  14
   3  25   2 8.03118 1.52399   7
  -3  25  -2 4.05671 2.56633  15
   3  25   2 8.51209 2.40512  15
  -4 -25  -2 48.4703 4.34722  12
  -4 -25  -2 46.9622 5.87616   2
  -4 -25  -2 43.8959 4.97805  17
  -4 -25  -2 49.7978 6.73488  16
  -4  25  -2 48.7350 5.16314  15
   4  25   2 46.0928 3.45389  14
  -4  25  -2 45.0078 4.63670   9
   4  25   2 45.6923 3.50506   7
  -5 -25  -2 32.2671 4.47857  17
  -5 -25  -2 50.6522 5.61039   2
  -5 -25  -2 41.4507 6.17188  16
  -5 -25  -2 44.9736 3.74307  12
  -5  25  -2 36.1547 4.54664  15
  -5  25  -2 40.8705 4.38372   9
   5  25   2 38.8905 3.12646   7
   5  25   2 37.7465 3.17919  14
  -6 -25  -2 78.5329 7.26353  17
  -6 -25  -2 89.4470 7.86558   2
  -6 -25  -2 83.4138 9.36416  16
  -6  25  -2 78.4156 6.79016   9
   6  25   2 83.6641 5.29521  14
   6  25   2 80.1791 5.03652   7
  -7 -25  -2 110.073 10.8191  16
  -7 -25  -2 112.198 8.69556  17
   7  25   2 110.415 6.54104  14
  -7  25  -2 98.2877 8.16711   9
  -8 -25  -2 0.34548 2.65036  16
  -8 -25  -2 -0.1191 1.97756  17
   8  25   2 2.07834 0.79024  14
  -8  25  -2 2.13235 1.37679   9
   8  25   2 2.83591 1.25679  10
  -8 -26   2 11.9326 2.39075  17
   8  26  -2 18.0538 1.70271  14
  -7 -26   2 9.53096 2.73629   2
  -7 -26   2 7.02608 2.48494  17
  -7 -26   2 6.33945 2.89130  16
  -7  26   2 7.68392 2.10189  15
   7  26  -2 4.47346 1.11042  14
  -6 -26   2 6.14169 3.23795  16
  -6 -26   2 3.29369 2.66631   2
  -6 -26   2 2.21531 2.40717  17
  -6  26   2 4.53304 2.42524  15
   6  26  -2 2.58531 1.07124   7
   6  26  -2 3.98784 1.17957  14
  -5 -26   2 34.1509 3.75992  11
  -5 -26   2 27.0278 4.00116   2
  -5 -26   2 25.9513 4.84575  16
  -5  26   2 29.7748 3.92921  15
   5  26  -2 25.2368 2.61967  14
   5  26  -2 25.3304 2.32573   7
  -4 -26   2 9.91883 2.06481  12
  -4 -26   2 12.7392 3.80384  16
  -4 -26   2 7.68156 2.93200   2
   4  26  -2 6.84995 2.45827  15
   4  26  -2 5.27029 1.32790  14
  -4  26   2 8.89602 3.25046  15
   4  26  -2 7.72159 1.51862   7
  -3 -26   2 23.2088 3.71457   2
  -3 -26   2 24.5258 2.97598  12
   3  26  -2 22.9890 2.17929  14
   3  26  -2 19.3884 3.29623  15
   3  26  -2 34.4318 2.86269   7
  -3  26   2 23.8393 3.88461  15
   2 -26  -2 41.7284 4.29654  12
  -2 -26   2 52.7433 4.49740  12
  -2 -26   2 47.5986 5.53161   2
  -2  26   2 41.6863 4.96066  15
   2  26  -2 48.8757 5.34500  15
   2  26  -2 46.2990 3.68044   7
  -1 -26   2 24.1021 3.76753   2
  -1 -26   2 25.0565 3.31039  12
   1 -26  -2 23.3759 3.32210  12
  -1  26   2 26.8306 3.92990  15
  -1  26   2 26.4530 2.43058   7
   1  26  -2 21.2321 3.67637  15
   1  26  -2 25.9605 2.52995   7
   0 -26  -2 55.3249 5.00251  12
   0 -26   2 54.2124 5.09404  12
   0 -26   2 56.9163 5.94229   2
   0  26   2 56.4084 3.96380   7
   0  26  -2 52.9291 5.92325  15
   0  26   2 53.8563 5.74707  15
   0  26  -2 55.2115 4.03447   7
  -1 -26  -2 82.6524 5.89403  12
   1 -26   2 75.0039 7.07641   2
  -1 -26  -2 70.0829 6.82774   2
   1 -26   2 72.7193 6.04734  12
   1  26   2 73.3086 6.69839  15
  -1  26  -2 74.0744 6.83837  15
   1  26   2 73.1839 4.82459   7
  -1  26  -2 69.6635 4.83190   7
   2 -26   2 21.7203 3.70165   2
  -2 -26  -2 24.4442 3.12610  12
  -2 -26  -2 23.2719 3.67933   2
   2 -26   2 20.8367 3.17260  12
  -2  26  -2 25.4203 2.36757   7
   2  26   2 24.8842 3.35610  15
  -2  26  -2 26.8476 3.84790  15
   2  26   2 20.0075 2.23026   7
  -3 -26  -2 81.2419 5.67368  12
  -3 -26  -2 77.0037 8.55479  16
  -3 -26  -2 77.7463 7.03273   2
   3  26   2 77.5749 4.82278   7
   3  26   2 65.3775 4.65691  14
  -3  26  -2 65.0813 6.63120  15
   3  26   2 67.6647 6.30416  15
  -4 -26  -2 -0.0011 1.77354  12
  -4 -26  -2 1.71611 2.72947   2
  -4 -26  -2 3.19577 3.83444  16
  -4  26  -2 -0.0065 2.29590  15
   4  26   2 1.91578 1.27325   7
   4  26   2 1.64439 1.06769  14
  -5 -26  -2 76.4208 9.00281  16
  -5 -26  -2 80.9206 7.35489   2
  -5 -26  -2 74.8341 6.97117  17
  -5  26  -2 77.8239 7.01165  15
   5  26   2 77.9965 4.81240   7
   5  26   2 76.8420 4.96334  14
  -5  26  -2 71.5214 6.37511   9
  -6 -26  -2 8.26557 3.78920  16
  -6 -26  -2 14.9275 3.08171  17
  -6 -26  -2 16.7215 3.19791   2
   6  26   2 11.4972 1.56181   7
  -6  26  -2 15.7989 2.43862   9
   6  26   2 12.5257 1.52863  14
  -7 -26  -2 0.56890 3.02616  16
  -7 -26  -2 2.83346 2.24903  17
  -7  26  -2 2.21243 1.52926   9
   7  26   2 1.18014 0.84294  14
  -8 -26  -2 18.3794 2.60880  17
  -8 -26  -2 17.6230 3.17397  16
   8  26   2 19.3894 1.88971  10
   8  26   2 17.3795 1.63063  14
  -7 -27   2 39.8509 4.30937   2
  -7 -27   2 36.1729 5.08652  16
  -7 -27   2 34.2036 4.15946  17
   7  27  -2 37.5018 2.78181  14
  -6 -27   2 39.3526 4.71121   2
  -6 -27   2 33.6462 4.83648  16
  -6 -27   2 37.0967 3.99515  17
   6  27  -2 32.4964 2.64612   7
   6  27  -2 36.9515 2.81721  14
  -6  27   2 32.9409 3.87855  15
  -5 -27   2 6.11952 2.80709   2
  -5 -27   2 9.30763 3.41118  16
  -5  27   2 6.95911 2.52674  15
   5  27  -2 7.74079 1.40818   7
   5  27  -2 7.40057 1.30534  14
  -4 -27   2 1.53125 1.64796  12
  -4 -27   2 1.20881 2.50722   2
  -4 -27   2 1.43752 3.21736  16
   4  27  -2 2.48473 1.29783   7
  -4  27   2 -2.2712 2.49746  15
   4  27  -2 0.95677 2.19392  15
   4  27  -2 2.30181 1.09278  14
  -3 -27   2 62.9451 6.78903   2
  -3 -27   2 63.8007 5.18913  12
  -3 -27   2 75.6411 7.88257  16
   3  27  -2 72.4809 4.69173   7
  -3  27   2 69.9069 6.78980  15
   3  27  -2 62.9598 6.47120  15
  -2 -27   2 26.4059 3.99423   2
   2 -27  -2 31.2302 3.61411  12
  -2 -27   2 20.0369 2.91634  12
  -2  27   2 27.6139 4.04011  15
   2  27  -2 25.9608 3.60014  15
   2  27  -2 23.1151 2.42081   7
   1 -27  -2 10.9986 2.67086  12
  -1 -27   2 12.2012 2.94148   2
  -1 -27   2 8.42309 2.39022  12
   1  27  -2 5.52786 2.58407  15
   1  27  -2 10.2318 1.79395   7
  -1  27   2 4.90826 2.88788  15
  -1  27   2 11.0303 1.68497   7
   0 -27  -2 14.2302 2.73314  12
   0 -27   2 18.5683 3.42421   2
   0 -27   2 15.3779 2.74710  12
   0  27  -2 10.2993 2.84259  15
   0  27  -2 14.7099 1.92521   7
   0  27   2 13.6393 3.09036  15
   0  27   2 13.8011 1.83362   7
  -1 -27  -2 54.6363 4.92929  12
   1 -27   2 60.2463 5.30342  12
   1 -27   2 49.8620 5.72309   2
  -1 -27  -2 54.9004 5.79266   2
  -1  27  -2 56.8043 3.98535   7
   1  27   2 61.3471 4.01896   7
  -1  27  -2 43.2361 5.13722  15
   1  27   2 51.3242 5.78881  15
   2 -27   2 81.6489 6.33899  12
   2 -27   2 75.5230 7.07095   2
  -2 -27  -2 78.7296 6.07596  12
  -2 -27  -2 86.7114 7.19296   2
  -2  27  -2 65.2718 6.89246  15
  -2  27  -2 73.8002 4.87164   7
   2  27   2 81.6713 5.01489   7
   2  27   2 70.7376 6.63313  15
  -3 -27  -2 33.2069 5.26682  16
   3 -27   2 36.5480 4.13781  12
  -3 -27  -2 26.9091 4.08926   2
  -3 -27  -2 37.8899 3.55361  12
   3  27   2 34.1711 2.97795   7
   3  27   2 32.1222 3.79404  15
  -3  27  -2 30.4033 4.09118  15
  -4 -27  -2 1.63759 3.54040  16
  -4 -27  -2 2.80029 2.68669   2
  -4 -27  -2 0.67010 1.73633  12
   4  27   2 1.23302 1.16239   7
   4  27   2 1.20888 1.01909  14
  -4  27  -2 0.68512 2.18002  15
  -5 -27  -2 62.2393 5.99179   2
  -5 -27  -2 55.6007 7.23199  16
  -5 -27  -2 59.1695 5.58417  17
   5  27   2 61.7319 3.89836   7
   5  27   2 54.2913 3.86167  14
  -5  27  -2 51.8110 5.66284  15
  -6 -27  -2 23.2472 3.19591  17
  -6 -27  -2 20.9759 3.19049   2
  -6 -27  -2 18.9409 4.07065  16
   6  27   2 21.2541 2.06446  14
  -6  27  -2 18.0599 2.45583   9
   6  27   2 21.8461 1.92556   7
  -7 -27  -2 -0.9062 1.78516  17
  -7 -27  -2 2.31638 2.60895  16
   7  27   2 2.04785 1.17732  10
  -7  27  -2 -1.4402 1.17225   9
   7  27   2 1.10521 0.74207  14
  -7 -28   2 0.68480 2.09198  16
   7  28  -2 0.34662 0.70855  14
  -6 -28   2 4.67908 2.31763   2
  -6 -28   2 3.50741 2.57308  16
   6  28  -2 5.40710 1.03820  14
   6  28  -2 5.39377 1.05093   7
  -6  28   2 7.30227 2.02469  15
  -5 -28   2 3.57385 2.90944  16
  -5 -28   2 4.92809 2.61935   2
   5  28  -2 6.30418 1.27143   7
  -5  28   2 3.24321 2.23754  15
   5  28  -2 3.86277 1.05498  14
  -4 -28   2 1.73746 1.58367  12
  -4 -28   2 0.04182 2.30722   2
  -4 -28   2 2.75698 3.12217  16
   4  28  -2 1.92290 1.20583   7
   4  28  -2 3.47497 2.18889  15
  -4  28   2 -0.3854 2.38954  15
   4  28  -2 -0.1995 0.91330  14
  -3 -28   2 42.9374 4.14518  12
  -3 -28   2 50.9980 6.57337  16
  -3 -28   2 45.5514 5.52447   2
   3  28  -2 39.3383 4.57349  15
  -3  28   2 42.6224 4.95750  15
   3  28  -2 56.7756 3.75954   7
  -2 -28   2 17.2957 3.32492   2
   2 -28  -2 17.0161 3.05677  12
  -2 -28   2 16.1497 2.78139  12
  -2  28   2 18.7814 3.51809  15
   2  28  -2 16.3806 3.21125  15
   2  28  -2 15.2419 2.03410   7
  -1 -28   2 -0.2659 2.09649  12
  -1 -28   2 0.39509 2.50864   2
   1 -28  -2 -1.2926 2.13330  12
   1  28  -2 -1.4015 1.30316   7
  -1  28   2 0.47175 1.23249   7
   1  28  -2 -2.4957 2.22988  15
  -1  28   2 0.09855 2.51005  15
   0 -28   2 3.63446 2.20882  12
   0 -28   2 0.18482 2.45195   2
   0 -28  -2 -2.4061 2.20155  12
   0  28   2 -0.0082 2.43059  15
   0  28  -2 -0.2584 2.42740  15
   0  28  -2 -0.7535 1.27110   7
   0  28   2 -0.2935 1.18555   7
   1 -28   2 134.712 8.82241  12
  -1 -28  -2 131.568 8.65498  12
   1 -28   2 126.245 10.5961   2
  -1 -28  -2 126.268 10.3835   2
   1  28   2 132.524 9.99870  15
   1  28   2 131.549 7.59727   7
  -1  28  -2 130.469 10.0371  15
  -1  28  -2 135.678 7.57100   7
   2 -28   2 4.32493 2.30179  12
  -2 -28  -2 9.64939 2.70144   2
  -2 -28  -2 4.72467 2.12707  12
   2 -28   2 8.13011 2.66384   2
   2  28   2 7.02366 1.53039   7
   2  28   2 6.74820 2.53152  15
  -2  28  -2 7.58581 2.61222  15
  -3 -28  -2 2.26180 3.34134  16
   3 -28   2 -0.3466 1.98780  12
  -3 -28  -2 3.79479 1.89678  12
  -3 -28  -2 2.62116 2.44702   2
   3  28   2 -0.0619 1.23741  10
  -3  28  -2 3.32554 2.51806  15
   3  28   2 3.84037 1.35643   7
  -4 -28  -2 15.1494 4.08145  16
  -4 -28  -2 15.3893 3.10736   2
  -4 -28  -2 15.2017 2.22667  12
   4  28   2 15.6292 1.94988  10
   4  28   2 13.8472 1.69060   7
  -4  28  -2 13.3247 2.93544  15
  -5 -28  -2 6.75164 3.35439  16
  -5 -28  -2 12.2451 2.71970   2
   5  28   2 8.42519 1.15730  14
   5  28   2 7.84691 1.51348  10
   5  28   2 8.14970 1.39443   7
  -5  28  -2 8.84444 2.25443  15
  -6 -28  -2 26.0351 4.15985  16
   6  28   2 27.8804 2.75900  10
   6  28   2 28.4928 2.24338  14
   6  28   2 29.7014 2.34304   7
  -7 -28  -2 28.7469 3.88186  16
   7  28   2 29.5650 2.51845  10
  -6 -29   2 35.3046 4.01144   2
  -6 -29   2 32.3830 4.43802  16
  -6  29   2 31.8760 3.61106  15
   6  29  -2 28.8040 2.24190  14
   6  29  -2 32.4212 2.35297   7
  -5 -29   2 15.4426 3.34283  16
  -5 -29   2 23.6849 3.25559   2
   5  29  -2 18.4903 1.78092   7
  -5  29   2 17.5839 2.88103  15
  -4 -29   2 2.94652 2.32149   2
  -4 -29   2 2.93979 1.46405  12
  -4 -29   2 0.47962 2.79376  16
   4  29  -2 1.23766 1.89875  15
   4  29  -2 3.00555 1.20042   7
  -4  29   2 -1.2417 2.09611  15
  -3 -29   2 10.2553 2.09175  12
  -3 -29   2 9.53359 3.17738  16
  -3 -29   2 10.3723 2.83026   2
  -3  29   2 10.7133 2.97530  15
   3  29  -2 10.6488 1.68046   7
   3  29  -2 10.2275 2.56784  15
  -2 -29   2 55.8078 5.98659   2
  -2 -29   2 51.8211 4.75640  12
   2 -29  -2 53.1742 5.04718  12
   2  29  -2 55.3116 5.64313  15
  -2  29   2 54.2439 5.89056  15
   2  29  -2 57.3188 4.05752   7
   1 -29  -2 -1.5580 2.23673  12
  -1 -29   2 0.86751 2.09292  12
  -1 -29   2 0.32984 2.45421   2
   1  29  -2 1.11810 2.30129  15
  -1  29   2 -0.6966 1.10633   7
   1  29  -2 -0.9111 1.29438   7
  -1  29   2 2.29552 2.50252  15
   0 -29  -2 8.45114 2.54698  12
   0 -29   2 7.80940 2.39879  12
   0 -29   2 12.6866 2.91471   2
   0  29   2 9.18747 2.79541  15
   0  29   2 5.91442 1.47803   7
   0  29  -2 8.46927 1.66283   7
   0  29  -2 4.18161 2.53390  15
   1 -29   2 2.53786 2.15223  12
  -1 -29  -2 3.37320 2.28337  12
   1 -29   2 2.37573 2.31452   2
  -1  29  -2 -2.8006 2.35188  15
   1  29   2 0.64350 1.21892   7
  -1  29  -2 1.64268 1.22569   7
   1  29   2 -1.5901 2.29375  15
  -2 -29  -2 258.434 19.0431   2
   2 -29   2 269.753 15.4342  12
  -2 -29  -2 268.407 15.1797  12
  -2  29  -2 242.388 17.6956  15
   2  29   2 265.359 14.0261   7
   2  29   2 255.870 17.5992  15
   3 -29   2 5.05838 2.25030  12
  -3 -29  -2 3.14575 2.39569   2
  -3 -29  -2 2.75634 3.24566  16
  -3 -29  -2 3.98890 1.88539  12
   3  29   2 3.78640 1.24467   7
  -3  29  -2 3.63378 2.28135  15
  -4 -29  -2 -0.3397 2.16178   2
  -4 -29  -2 -0.7373 1.38624  12
  -4 -29  -2 -2.6439 2.82301  16
  -4  29  -2 0.82445 2.12970  15
   4  29   2 1.25206 1.10737   7
   4  29   2 -0.7280 1.11700  10
  -5 -29  -2 3.50390 2.85855  16
  -5 -29  -2 3.75929 2.14580   2
   5  29   2 5.17980 1.18721   7
   5  29   2 2.94985 1.21197  10
  -5  29  -2 6.51482 1.93957  15
  -6 -29  -2 -0.4488 2.39462  16
   6  29   2 -0.1830 0.74604   7
   6  29   2 -0.1285 1.00325  10
  -5 -30   2 25.2104 3.08402   2
  -5 -30   2 23.2627 3.46234  16
   5  30  -2 20.8253 2.11010  10
   5  30  -2 24.2722 2.07545   7
  -5  30   2 21.6750 2.81831  15
  -4 -30   2 -1.3038 1.20474  12
  -4 -30   2 -1.5217 2.34721  16
  -4 -30   2 -0.6069 2.08179   2
   4  30  -2 2.12618 1.79921  15
  -4  30   2 -1.1238 2.01694  15
   4  30  -2 2.60800 1.15566   7
  -3 -30   2 34.5247 3.48397  12
  -3 -30   2 41.8354 4.89312   2
  -3 -30   2 41.0543 5.47582  16
   3  30  -2 43.9849 3.19919   7
   3  30  -2 37.6610 4.04281  15
  -3  30   2 38.1902 4.44349  15
   2 -30  -2 12.5113 2.82132  12
  -2 -30   2 13.0963 2.41745  12
  -2 -30   2 20.2522 3.11434   2
   2  30  -2 14.9930 2.84620  15
  -2  30   2 13.7615 2.98101  15
   2  30  -2 15.6703 1.91563   7
   1 -30  -2 0.81997 2.24191  12
  -1 -30   2 1.95172 2.35563   2
  -1 -30   2 0.63810 2.08266  12
  -1  30   2 -2.3277 2.30731  15
   1  30  -2 -3.4693 2.08422  15
  -1  30   2 1.46580 1.15660   7
   1  30  -2 -1.2994 1.21348   7
   0 -30   2 23.7418 3.12131  12
   0 -30   2 27.4880 3.72478   2
   0 -30  -2 22.6594 3.11808  12
   0  30   2 29.1396 3.81415  15
   0  30   2 30.1189 2.75261   7
   0  30  -2 30.9133 2.58607   7
   0  30  -2 28.4018 3.83499  15
   1 -30   2 27.7827 3.83775   2
  -1 -30  -2 31.6424 3.36536  12
   1 -30   2 41.3412 3.87637  12
   1  30   2 36.3043 3.03132   7
  -1  30  -2 31.2062 2.89992   7
   1  30   2 34.3231 4.05268  15
  -1  30  -2 34.8159 4.04692  15
  -2 -30  -2 53.0434 4.39123  12
  -2 -30  -2 50.2525 4.99446   2
  -2 -30  -2 39.6492 5.65640  16
   2 -30   2 43.0735 4.20409  12
   2  30   2 34.1633 4.17080  15
   2  30   2 47.7645 3.37034   7
  -2  30  -2 37.3151 4.53240  15
  -3 -30  -2 2.12475 2.96068  16
  -3 -30  -2 0.13212 2.13257   2
   3 -30   2 1.50938 2.06470  12
  -3 -30  -2 2.21693 1.67439  12
   3  30   2 3.33776 1.18399   7
  -3  30  -2 1.78245 2.16625  15
  -4 -30  -2 2.41993 2.80038  16
  -4 -30  -2 6.88746 2.28258   2
  -4 -30  -2 3.91553 1.30993  12
   4  30   2 6.11589 1.22568   7
  -4  30  -2 3.91726 2.09080  15
   4  30   2 3.58599 1.15569  10
  -5 -30  -2 34.7441 3.79041   2
  -5 -30  -2 28.5610 4.08828  16
  -5  30  -2 27.5823 3.11998  15
   5  30   2 32.2032 2.41512   7
   5  30   2 28.4952 2.49629  10
  -5 -31   2 33.1339 3.78702   2
   5  31  -2 31.9586 2.43557   7
  -4 -31   2 16.6954 3.23346  16
  -4 -31   2 23.9049 2.98270   2
   4  31  -2 19.9992 1.82486   7
  -4  31   2 16.8654 2.71902  15
  -3 -31   2 22.2265 2.34143  12
  -3 -31   2 22.2951 3.68473  16
  -3 -31   2 26.0838 3.20804   2
   3  31  -2 19.4594 2.83406  15
   3  31  -2 23.2371 2.07000   7
  -3  31   2 16.4876 2.98606  15
   2 -31  -2 9.20365 2.45564  12
  -2 -31   2 11.4856 3.19743  16
  -2 -31   2 12.3937 2.57242   2
  -2 -31   2 9.95645 2.12388  12
   2  31  -2 10.2651 1.62223   7
  -2  31   2 11.3392 2.79331  15
   2  31  -2 13.0485 2.57794  15
  -1 -31   2 10.0777 2.58800   2
   1 -31  -2 8.11884 2.46193  12
  -1 -31   2 7.99777 2.29627  12
   1  31  -2 5.02757 2.42311  15
   1  31  -2 6.35584 1.42999   7
  -1  31   2 7.85841 2.54905  15
   0 -31   2 -0.2163 1.89609  12
   0 -31  -2 0.50306 2.03265  12
   0 -31   2 -0.0872 1.93773   2
   0  31  -2 -0.2861 2.23003  15
   0  31   2 2.32300 1.17679   7
   0  31   2 1.44403 2.24951  15
   0  31  -2 0.07444 1.11298   7
  -1 -31  -2 30.0393 3.25211  12
   1 -31   2 32.8330 3.45530  12
  -1  31  -2 22.2430 3.50420  15
   1  31   2 35.1018 2.84458   7
  -1  31  -2 27.7361 2.57248   7
   1  31   2 27.3084 3.52709  15
   2 -31   2 45.9736 4.33573  12
  -2 -31  -2 47.6393 6.09865  16
   2  31   2 34.9657 3.08356   7
   2  31   2 46.2689 4.70814  15
  -2  31  -2 35.5449 4.17004  15
   3 -31   2 141.426 8.79943  12
  -3 -31  -2 133.876 8.32420  12
  -3 -31  -2 143.183 10.6852   2
  -3 -31  -2 127.150 12.3988  16
   3  31   2 153.034 7.84359   7
  -3  31  -2 138.138 10.1953  15
  -4 -31  -2 2.95205 1.89537   2
  -4 -31  -2 0.26250 2.46161  16
   4  31   2 2.42687 1.00353   7
  -4  31  -2 2.84214 1.68579  15
  -5 -31  -2 0.91312 2.10437  16
   4  32  -2 3.77158 0.98909   7
  -4  32   2 2.04466 1.68972  15
  -3 -32   2 6.87374 1.48175  12
  -3 -32   2 8.12953 2.17500   2
  -3 -32   2 8.67396 2.59527  16
   3  32  -2 7.93270 1.92996  15
  -3  32   2 8.81583 2.18056  15
   3  32  -2 7.48061 1.24543   7
  -2 -32   2 44.6816 6.04429  16
  -2 -32   2 52.8694 4.18187  12
  -2 -32   2 57.2640 5.17014   2
   2 -32  -2 52.6367 4.43705  12
  -2  32   2 54.8351 5.37061  15
   2  32  -2 52.0542 3.61958   7
   2  32  -2 50.2665 5.03258  15
  -1 -32   2 15.4363 2.38648  12
   1 -32  -2 18.4761 2.58205  12
  -1 -32   2 19.0790 2.77849   2
   1  32  -2 18.6852 1.87709   7
   1  32  -2 14.7070 2.73026  15
  -1  32   2 15.7066 2.91647  15
   0 -32   2 23.7234 2.69689  12
   0 -32   2 19.1187 2.80409   2
   0 -32  -2 22.1950 2.74166  12
   0  32   2 18.6953 2.89727  15
   0  32  -2 18.8146 1.83537   7
   0  32   2 15.4088 1.75311   7
   0  32  -2 20.8481 3.05311  15
  -1 -32  -2 14.7469 2.30490  12
   1 -32   2 11.2962 2.29161  12
  -1 -32  -2 6.33604 3.08343  16
  -1  32  -2 10.4082 2.56174  15
   1  32   2 13.1665 2.45162  15
  -2 -32  -2 131.664 11.8724  16
  -2 -32  -2 135.629 8.27235  12
   2 -32   2 133.004 8.45734  12
   2  32   2 139.576 7.56710   7
  -2  32  -2 133.020 9.81608  15
   2  32   2 134.134 9.51423  15
  -3 -32  -2 2.51193 1.27739  12
  -3 -32  -2 3.55988 2.49022  16
   3 -32   2 0.11158 1.62914  12
  -3  32  -2 3.34507 1.86282  15
   3  32   2 3.13760 1.02890   7
  -4 -32  -2 2.72473 2.28982  16
   4  32   2 3.37398 0.92532   7
   3  33  -2 32.3443 2.43217   7
   2 -33  -2 9.68317 1.98747  12
  -2 -33   2 4.40512 2.40255  16
  -2 -33   2 5.66493 1.55149  12
   2  33  -2 8.60113 1.97495  15
  -2  33   2 8.09522 2.06323  15
   2  33  -2 6.24724 1.17371   7
   1 -33  -2 -0.9540 1.63797  12
  -1 -33   2 -0.9266 2.22677  16
  -1 -33   2 -0.2993 1.50005  12
   1  33  -2 0.71335 1.74237  15
  -1  33   2 -2.1535 1.79961  15
   1  33  -2 1.44273 0.92525   7
   0 -33   2 0.92494 1.69114  12
   0 -33  -2 2.77272 1.63719  12
   0  33  -2 0.30802 0.85449   7
   0  33   2 0.78932 0.91239   7
   0  33   2 -0.4409 1.69929  15
   0  33  -2 0.77690 1.84356  15
  -1 -33  -2 19.8660 3.41807  16
  -1 -33  -2 14.5624 2.21757  12
   1 -33   2 17.5729 2.30461  12
  -1  33  -2 19.9535 2.70190  15
   1  33   2 17.5188 1.66251   7
   1  33   2 21.4199 2.65403  15
  -2 -33  -2 16.9296 3.27387  16
   2 -33   2 14.3394 2.21626  12
  -2 -33  -2 20.4674 2.10438  12
   2  33   2 25.0075 2.03628   7
  -2  33  -2 18.8527 2.70240  15
   0 -34   2 -0.0694 1.52901  12
 -12   0   3 -0.3790 2.09190  16
 -12   0   3 -2.4208 1.95442   6
 -12   0   3 0.71062 1.61699   9
 -11   0   3 58.1970 5.25150   9
 -11   0   3 55.8241 6.19076  16
 -11   0   3 51.5589 5.84744   6
 -10   0   3 0.87860 2.48511   6
 -10   0   3 0.35887 1.63745   9
 -10   0   3 2.33947 2.03164  16
  -9   0   3 42.1968 5.00049   6
  -9   0   3 46.5992 4.07628   9
  -9   0   3 34.7295 4.51213  16
  -8   0   3 3.02506 2.23203   6
  -8   0   3 4.47192 1.94504  16
  -8   0   3 2.29300 1.45398   9
  -7   0   3 435.959 33.0003   5
   7   0  -3 412.660 25.3013   8
   7   0  -3 413.086 26.1736  13
  -6   0   3 2.03165 2.10209   5
   6   0  -3 0.74350 0.23249  13
  -5   0   3 351.652 27.3180   5
  -4   0   3 0.72264 1.68919   5
  -3   0   3 1111.87 83.7156   5
   2   0  -3 -1.4299 0.44626   8
  -2   0   3 -0.3249 1.24540   5
   1   0  -3 1556.85 92.1365   8
   0   0  -3 -3.2854 0.26973   8
   0   0  -3 -3.2341 0.23731   3
   1   0   3 1383.30 85.1151  13
   1   0   3 1363.64 99.5071   3
  -1   0  -3 1359.27 81.0599   8
   2   0   3 -0.2596 0.32463  13
  -2   0  -3 0.29093 1.08205   5
   3   0   3 28.6440 2.05273  13
  -3   0  -3 35.1793 3.47670   5
  -4   0  -3 3.56335 1.72744   5
  -5   0  -3 113.733 11.6673   5
   5   0   3 157.419 8.96596  13
  -6   0  -3 1.15801 2.17174   5
   6   0   3 0.14237 0.45993  13
   7   0   3 353.865 20.1255  13
  -7   0  -3 269.019 25.5597   5
  -8   0  -3 2.34531 1.83473  16
   8   0   3 0.07178 0.52331  13
  -8   0  -3 3.10892 2.72929   6
  -8   0  -3 -0.3618 1.20590   9
  -9   0  -3 93.7638 8.69125  16
  -9   0  -3 96.0283 8.53176   6
  -9   0  -3 87.4249 7.29793   9
 -10   0  -3 0.21028 2.68433   6
 -10   0  -3 2.12116 2.04031  16
 -11   0  -3 145.791 12.7679  16
 -11   0  -3 146.525 11.4267   6
 -12   0  -3 1.11645 2.31826   6
 -12   0  -3 5.65548 2.33872  16
 -12  -1   3 12.1744 3.00572  16
 -12  -1   3 14.3565 2.25001   9
 -12   1   3 13.4201 2.28984   9
 -12   1   3 10.4884 2.75134   6
 -12   1   3 10.4529 2.88201  16
 -11  -1   3 2.68655 1.75534   9
 -11  -1   3 -0.0289 2.25500   6
 -11  -1   3 4.65516 2.42407  16
 -11   1   3 5.67012 2.86637   6
 -11   1   3 4.86923 1.89895   9
 -11   1   3 4.11434 2.32837  16
 -10  -1   3 -0.0469 2.37646   6
 -10  -1   3 1.32063 1.70017   9
 -10  -1   3 1.51144 1.96810  16
 -10   1   3 2.70166 1.82706   9
 -10   1   3 0.46312 2.73304   6
 -10   1   3 4.61373 2.13010  16
  -9  -1   3 0.94910 2.29204   6
  -9  -1   3 2.63659 1.71384   9
  -9  -1   3 6.12172 2.19165  16
  -9   1   3 5.28390 1.71243   9
  -9   1   3 4.73368 2.13972  16
  -9   1   3 2.74071 2.51371   6
  -8  -1   3 680.098 45.4489   9
  -8  -1   3 674.040 52.8750  16
  -8  -1   3 675.200 44.0901   6
  -8   1   3 630.222 44.1043   6
  -8   1   3 711.040 52.9383  16
  -8   1   3 657.232 45.4299   9
   7  -1  -3 66.8815 4.47827   8
  -7  -1   3 71.5476 6.88033   5
   7  -1  -3 60.9399 4.18776  13
  -7   1   3 61.6994 6.88160   5
  -6  -1   3 351.633 27.6867   5
   6  -1  -3 351.187 22.1051  13
   6   1  -3 368.408 26.1653   3
  -6   1   3 335.066 27.7414   5
   6   1  -3 360.274 21.3503   8
  -5  -1   3 168.484 13.8476   5
   5  -1  -3 183.004 10.7492  13
   5  -1  -3 170.579 10.7538  13
  -5   1   3 158.948 13.9490   5
   4  -1  -3 10.5253 0.77690  13
   4  -1  -3 11.2822 0.79005  13
  -4  -1   3 19.8272 2.45160   5
  -4   1   3 17.9908 2.57484   5
   3  -1  -3 312.465 19.4813  13
   3  -1  -3 301.254 19.4774  13
  -3  -1   3 335.013 23.9776   5
  -3   1   3 306.018 23.9942   5
   2  -1  -3 29.9264 2.16962  13
   2   1  -3 30.9395 2.21370   8
  -2   1   3 31.3352 3.34351   5
   1  -1  -3 5.41271 0.55334   8
   1   1  -3 4.81846 0.50099   8
   0  -1   3 374.529 29.1207   3
   0  -1  -3 414.798 23.7112   8
   0   1  -3 402.652 23.7288   8
   0   1   3 409.852 24.9523  13
   0   1  -3 398.042 29.1220   3
   1  -1   3 212.143 14.0097  13
   1  -1   3 235.294 16.3621   3
  -1  -1  -3 229.887 13.4167   8
  -1   1  -3 228.369 13.4766   8
   1   1   3 215.145 14.0132  13
  -2  -1  -3 2.78860 1.32862   5
   2  -1   3 2.72801 0.45073  13
  -2   1  -3 1.78611 1.17919   5
   2   1   3 2.07858 0.42485  13
  -3  -1  -3 2.64069 1.42973   5
   3  -1   3 1.31702 0.40074  13
  -3   1  -3 2.08060 1.38152   5
   3   1   3 1.36365 0.40510  13
  -4  -1  -3 4248.42 340.803   5
   4  -1   3 4619.90 282.746  13
  -4   1  -3 4628.15 340.866   5
   4   1   3 4687.91 283.053  13
   5  -1   3 174.756 10.7273  13
  -5  -1  -3 151.873 13.8168   5
  -5   1  -3 173.172 13.8701   5
   5   1   3 171.477 10.7153  13
   6  -1   3 38.9651 2.81560  13
  -6  -1  -3 41.1565 5.14992   5
  -6   1  -3 39.1694 5.16668   5
   6   1   3 40.5740 2.80645  13
  -7  -1  -3 16.3320 3.55395   5
  -7  -1  -3 18.1472 3.07716  16
   7  -1   3 12.3359 1.42338  13
  -7   1  -3 15.2043 3.56167   5
  -7   1  -3 17.0934 2.98088  16
   7   1   3 13.3280 1.38212  13
   8  -1   3 3.67053 0.77090  13
  -8  -1  -3 5.30198 2.70433   6
  -8  -1  -3 9.56124 2.41700  16
  -8   1  -3 6.27492 1.70281   9
  -8   1  -3 7.88410 2.29875  16
   8   1   3 4.59090 0.78899  13
  -8   1  -3 8.29063 3.05087   6
  -9  -1  -3 77.6400 7.30199  16
  -9  -1  -3 71.2107 7.32488   6
  -9   1  -3 63.9141 7.09152   6
  -9   1  -3 76.9098 7.41190  16
  -9   1  -3 73.4929 6.10154   9
 -10  -1  -3 47.5002 5.68221   6
 -10  -1  -3 48.9539 5.56252  16
 -10   1  -3 51.8633 5.71433  16
 -10   1  -3 35.8024 5.28999   6
 -10   1  -3 41.3745 4.31871   9
 -11  -1  -3 2.11529 2.64398   6
 -11  -1  -3 7.10210 2.56495  16
 -11   1  -3 6.07786 2.52659  16
 -11   1  -3 3.51270 3.00546   6
 -12  -1  -3 19.1079 3.23276  16
 -12  -1  -3 9.35537 2.78599   6
 -12   1  -3 13.6552 2.97347   6
 -12   1  -3 17.4655 3.14804  16
 -12  -2   3 10.3992 2.15041   9
 -12  -2   3 11.1970 2.90932  16
 -12   2   3 12.3385 2.92533   6
 -12   2   3 12.5045 2.30801   9
 -12   2   3 13.5992 3.00801  16
 -11  -2   3 39.2531 3.94520   9
 -11  -2   3 32.1328 3.97651   6
 -11  -2   3 42.2261 5.09322  16
 -11   2   3 41.4520 5.24310  16
 -11   2   3 37.9608 4.23276   9
 -11   2   3 27.8143 4.39432   6
 -10  -2   3 31.6732 3.67167   9
 -10  -2   3 31.6694 4.10339   6
 -10  -2   3 32.4877 4.33950  16
 -10   2   3 28.9188 3.55463   9
 -10   2   3 27.3065 4.27368   6
 -10   2   3 31.6389 4.34198  16
  -9  -2   3 12.1834 2.26548   9
  -9  -2   3 12.7080 2.62015   6
  -9  -2   3 8.76839 2.32620  16
  -9   2   3 9.46829 2.42950  16
  -9   2   3 10.9312 2.08585   9
  -9   2   3 9.39828 2.92962   6
  -8  -2   3 27.1483 3.50614  16
  -8  -2   3 15.2576 2.52717   9
  -8  -2   3 16.1449 3.04553   6
  -8   2   3 19.7692 3.47965   6
  -8   2   3 27.8237 3.51909  16
  -8   2   3 16.7417 2.55482   9
   7  -2  -3 308.120 20.0018  13
  -7  -2   3 340.316 25.3189   5
  -7   2   3 309.395 25.4546   5
  -6  -2   3 1.77491 1.88360   5
   6  -2  -3 1.64531 0.43467  13
   6   2  -3 1.88461 0.76376   3
   6   2  -3 1.26445 0.64258   8
  -6   2   3 2.41519 2.18567   5
   5  -2  -3 22.4717 1.83101  13
  -5  -2   3 31.2710 3.69500   5
   5  -2  -3 27.0411 1.82685  13
   5   2  -3 26.2648 2.01938   8
   5   2  -3 31.1721 2.44218   3
  -5   2   3 27.2562 3.62641   5
   4  -2  -3 635.953 39.7622  13
  -4  -2   3 656.219 48.4479   5
   4  -2  -3 621.045 39.7604  13
  -4   2   3 601.350 48.5090   5
   4   2  -3 656.074 37.9857   8
   4   2  -3 660.963 46.6604   3
  -3  -2   3 1776.11 126.269   5
   3  -2  -3 1681.48 104.531  13
   3  -2  -3 1695.79 104.543  13
   3   2  -3 1717.85 99.5469   8
  -3   2   3 1535.90 126.298   5
   2  -2  -3 167.394 10.3973  13
  -2   2   3 157.182 12.8984   5
   2   2  -3 169.916 12.2428   3
   2   2  -3 164.084 9.94718   8
   1  -2  -3 105.493 6.63649   8
   1   2  -3 112.605 8.14905   3
   1   2  -3 108.554 6.61503   8
   0  -2  -3 526.563 31.6936   8
   0   2   3 521.475 33.3293  13
   0   2  -3 529.867 38.9631   3
   0   2  -3 554.942 31.7356   8
  -1  -2  -3 217.185 11.7917   8
   1  -2   3 191.303 12.3276  13
   1   2   3 201.039 12.3343  13
  -1   2  -3 191.683 14.9520   5
  -1   2  -3 181.030 11.8673   8
   2  -2   3 237.708 15.2740  13
  -2  -2  -3 232.777 18.6426   5
  -2   2  -3 253.160 17.8993   3
   2   2   3 233.792 15.2717  13
  -2   2  -3 263.863 18.6957   5
  -3  -2  -3 1003.89 80.4756   5
   3  -2   3 1034.78 66.5312  13
   3   2   3 1076.89 66.5325  13
   3   2   3 1039.54 77.7203   3
  -3   2  -3 1116.46 80.5142   5
   3   2   3 1141.08 77.6933   3
   4  -2   3 47.7893 3.06174  13
  -4  -2  -3 32.9744 4.53855   5
  -4   2  -3 39.6578 4.63156   5
   4   2   3 49.3246 3.05385  13
  -5  -2  -3 50.6158 5.75968   5
   5  -2   3 59.9293 3.81890  13
   5   2   3 58.1742 3.78836  13
  -5   2  -3 50.4575 5.77598   5
   6  -2   3 3.94041 0.70041  13
  -6  -2  -3 5.07819 2.42566   5
  -6   2  -3 6.41380 2.30818   5
   6   2   3 4.11931 0.65826  13
  -7  -2  -3 113.957 11.0716   5
   7  -2   3 126.922 7.95678  13
  -7   2  -3 116.347 11.1828   5
  -7   2  -3 118.695 10.4714  16
   7   2   3 126.005 7.91268  13
  -8  -2  -3 3.02386 1.97023   1
  -8  -2  -3 3.12603 2.85738   6
  -8  -2  -3 10.8477 2.37681  16
   8  -2   3 6.62215 0.96205  13
   8   2   3 6.22865 0.85761  13
  -8   2  -3 5.53949 1.71782   9
  -8   2  -3 11.4129 2.46969  16
  -8   2  -3 7.12856 2.82552   6
  -9  -2  -3 44.9912 5.05106  16
  -9  -2  -3 30.5864 4.57010   6
  -9   2  -3 41.5362 4.74214  16
  -9   2  -3 27.7197 4.86569   6
  -9   2  -3 34.5739 3.90724   9
 -10  -2  -3 7.48527 2.50962  16
 -10  -2  -3 1.49579 2.65206   6
 -10   2  -3 3.51306 1.85227   9
 -10   2  -3 7.78058 2.74135  16
 -10   2  -3 6.64441 3.20332   6
 -11  -2  -3 40.8823 5.18607  16
 -11  -2  -3 36.5169 4.49178   6
 -11   2  -3 43.3261 5.27035  16
 -11   2  -3 29.3427 4.74903   6
 -12  -2  -3 82.4753 7.80997  16
 -12   2  -3 64.1305 6.95057   6
 -12   2  -3 85.9441 7.82115  16
 -12  -3   3 -0.4668 2.16811  16
 -12   3   3 3.51117 1.89182   9
 -12   3   3 2.67822 2.26510  16
 -12   3   3 3.49499 2.51873   6
 -11  -3   3 3.07840 2.40628  16
 -11  -3   3 1.71883 1.71252   9
 -11   3   3 1.64828 2.30502  16
 -11   3   3 4.05491 2.08754   9
 -11   3   3 -0.5537 2.68817   6
 -10  -3   3 6.05222 2.05895   9
 -10  -3   3 4.36486 2.37635   6
 -10  -3   3 6.14918 2.40226  16
 -10   3   3 5.77874 1.99649   9
 -10   3   3 7.41980 2.90763   6
 -10   3   3 5.40878 2.36894  16
  -9  -3   3 196.461 16.1323  16
  -9  -3   3 185.501 13.6042   6
  -9  -3   3 195.460 13.8264   9
  -9   3   3 205.526 16.2041  16
  -9   3   3 189.716 13.8262   9
  -9   3   3 177.768 13.9928   6
  -8  -3   3 182.018 13.1683   9
  -8  -3   3 175.137 13.0233   6
  -8  -3   3 173.876 14.1947   1
  -8  -3   3 199.447 15.5162  16
  -8   3   3 195.632 15.4883  16
  -8   3   3 178.853 13.4788   6
  -8   3   3 184.776 13.2741   9
   7  -3  -3 5.87930 0.92071  13
  -7   3   3 12.8086 3.14404   5
   6  -3  -3 4.53873 0.70592  13
  -6  -3   3 7.36213 2.10985   5
   6   3  -3 7.34181 0.92515   8
  -6   3   3 7.95665 2.54701   5
   6   3  -3 6.89063 1.08917   3
  -5  -3   3 696.191 51.7394   5
   5  -3  -3 666.363 42.4484  13
   5   3  -3 696.433 49.7865   3
   5   3  -3 687.420 40.5271   8
  -5   3   3 655.886 51.9172   5
   4  -3  -3 897.864 55.9289  13
   4  -3  -3 850.599 55.9194  13
  -4  -3   3 940.571 67.8161   5
  -4   3   3 841.438 67.9041   5
   4   3  -3 938.820 53.3078   8
   4   3  -3 919.876 65.5012   3
   3  -3  -3 179.004 11.6048  13
  -3  -3   3 194.735 14.3541   5
   3  -3  -3 192.942 11.6460  13
   3   3  -3 187.422 11.1004   8
   3   3  -3 180.793 13.6575   3
  -3   3   3 172.908 14.4572   5
   2  -3  -3 26.8047 1.84015  13
   2   3  -3 27.5689 2.28086   3
   2   3  -3 27.2909 1.77989   8
  -2   3   3 26.4118 2.91040   5
   1   3  -3 21.4820 1.95044   3
   1   3  -3 22.3246 1.54934   8
   0  -3  -3 68.8765 4.20923   8
   0   3  -3 68.6888 4.29118   8
   0   3   3 59.8186 4.44312  13
   0   3  -3 74.4140 5.25430   3
  -1  -3  -3 491.865 26.3848   8
   1  -3   3 479.969 27.7307  13
  -1   3  -3 373.253 32.5182   3
   1   3   3 445.383 26.3151   8
  -1   3  -3 430.366 33.4441   5
   1   3   3 456.048 27.7276  13
  -1   3  -3 427.307 26.5150   8
  -2  -3  -3 9.35539 1.57889   5
   2  -3   3 6.21823 0.76484  13
  -2   3  -3 9.77926 1.19104   3
   2   3   3 8.24897 0.87954  13
  -2   3  -3 8.77484 1.47735   5
   3  -3   3 484.842 30.1221  13
  -3  -3  -3 452.257 36.6156   5
  -3   3  -3 530.875 36.6874   5
   3   3   3 454.112 35.1027   3
   3   3   3 491.338 30.1193  13
   4  -3   3 1286.70 80.1753  13
  -4  -3  -3 1193.14 97.0167   5
  -4   3  -3 1370.73 97.1326   5
   4   3   3 1300.77 80.1647  13
  -5  -3  -3 850.671 67.7937   5
   5  -3   3 910.130 55.7344  13
  -5   3  -3 930.155 67.9313   5
   5   3   3 882.609 55.6990  13
   6  -3   3 83.0169 5.23320  13
  -6  -3  -3 73.3657 7.50220   5
   6   3   3 78.3013 5.16018  13
  -6   3  -3 73.1428 7.63632   5
  -7  -3  -3 294.754 23.7434   5
  -7  -3  -3 290.660 23.7449  16
   7  -3   3 304.697 18.6343  13
  -7   3  -3 281.274 23.6462  16
   7   3   3 306.718 18.5749  13
  -7   3  -3 279.152 20.1838   6
  -8  -3  -3 142.622 11.3254   1
  -8  -3  -3 159.432 12.6357  16
  -8  -3  -3 139.412 10.8738   6
   8  -3   3 145.635 9.42774  13
  -8   3  -3 139.306 10.5933   9
  -8   3  -3 150.361 12.4202  16
   8   3   3 139.388 9.31659  13
  -8   3  -3 146.002 11.2187   6
  -9  -3  -3 7.81698 2.52553  16
  -9  -3  -3 2.83433 2.69337   6
  -9  -3  -3 5.34491 2.22908   1
  -9   3  -3 4.27371 3.24371   6
  -9   3  -3 8.87854 2.59698  16
  -9   3  -3 6.63970 2.00026   9
 -10  -3  -3 -0.9989 2.24295   6
 -10  -3  -3 2.85188 2.12435  16
 -10   3  -3 1.40842 1.72081   9
 -10   3  -3 3.35897 2.33374  16
 -10   3  -3 1.64984 2.87518   6
 -11  -3  -3 11.0674 2.85138  16
 -11   3  -3 15.5019 3.16116  16
 -11   3  -3 8.55383 2.18507   9
 -11   3  -3 2.08278 2.96478   6
 -12   3  -3 1.72268 2.51425   6
 -12  -4   3 41.0768 5.26234  16
 -12   4   3 39.6246 4.97558  16
 -12   4   3 43.2869 4.48938   9
 -12   4   3 33.5570 4.34751   6
 -11  -4   3 1.55857 1.76841   9
 -11  -4   3 3.61783 2.49948  16
 -11   4   3 2.14043 2.01852   9
 -11   4   3 3.55441 2.88114   6
 -11   4   3 0.83045 2.39505  16
 -10  -4   3 21.0682 2.90520   9
 -10  -4   3 24.6453 3.81482  16
 -10   4   3 25.3530 3.32585   9
 -10   4   3 29.7161 4.09384  16
 -10   4   3 18.9788 3.83541   6
  -9  -4   3 21.7444 3.41957  16
  -9  -4   3 18.1945 2.69635   9
  -9  -4   3 21.2552 3.69440   1
  -9   4   3 25.9056 3.68571  16
  -9   4   3 22.2797 3.00939   9
  -9   4   3 17.9583 3.51422   6
  -8  -4   3 3.16599 1.79729  16
  -8  -4   3 3.47863 2.46877   1
  -8  -4   3 2.80790 1.54172   9
  -8  -4   3 -0.0107 2.98864  17
  -8   4   3 6.91876 2.51894   6
  -8   4   3 3.13388 2.06156  16
  -8   4   3 1.92351 1.53317   9
  -7   4   3 160.768 13.8777   5
  -6  -4   3 30.5588 3.46837   5
   6  -4  -3 22.5545 1.77212  13
   6   4  -3 18.5178 1.47648  13
  -6   4   3 29.6701 3.73237   5
  -5  -4   3 51.5765 4.51608   5
   5  -4  -3 41.2635 2.99060  13
   5   4  -3 42.7443 3.58452   3
  -5   4   3 41.9963 4.68272   5
   5   4  -3 43.9708 2.93011   8
  -4  -4   3 112.922 8.94473   5
   4  -4  -3 114.137 7.06831  13
   4   4  -3 111.507 6.74103   8
  -4   4   3 103.820 9.21883   5
   4   4  -3 107.135 8.29926   3
   3  -4  -3 230.386 13.9540  13
   3  -4  -3 207.550 13.8908  13
   3   4  -3 219.494 16.3039   3
  -3   4   3 211.733 17.1693   5
   3   4  -3 236.316 13.2427   8
   2   4  -3 1081.31 75.2748  13
   2   4  -3 1254.59 71.6120   8
  -2   4   3 1207.32 90.9324   5
   2   4  -3 1294.30 88.0648   3
   1   4  -3 177.963 13.0097   3
   1   4  -3 174.502 10.5457   8
   0  -4  -3 183.483 10.4375   8
   0  -4   3 160.956 10.9973  13
   0   4  -3 174.546 10.5183   8
   0   4   3 173.669 11.0195  13
   0   4  -3 177.414 12.9304   3
  -1  -4  -3 33.6350 3.00180   3
   1  -4   3 39.3914 2.47512  13
  -1  -4  -3 37.6384 2.31408   8
   1   4   3 33.9031 2.83947   3
   1   4   3 33.7837 2.19969   8
  -1   4  -3 36.4554 2.78380   8
   1   4   3 39.1674 2.49482  13
  -1   4  -3 34.1444 3.04781   5
  -1   4  -3 32.4447 3.37351   3
  -2  -4  -3 42.9345 4.53635   5
   2  -4   3 60.0164 3.53103  13
   2   4   3 47.3794 4.02026   3
   2   4   3 59.1859 3.53558  13
  -2   4  -3 52.8437 4.51045   5
  -2   4  -3 52.2917 4.39191   3
  -3  -4  -3 821.438 64.3268   5
   3  -4   3 880.713 53.1792  13
  -3   4  -3 895.939 64.3816   5
   3   4   3 907.201 53.1802  13
   3   4   3 762.082 62.0533   3
   4  -4   3 1.72374 0.55283  13
  -4  -4  -3 1.88854 1.56964   5
   4   4   3 1.40906 0.51114  13
  -4   4  -3 1.43698 1.51607   5
  -5  -4  -3 234.091 18.9450   5
   5  -4   3 241.957 15.1513  13
   5   4   3 227.397 15.0949  13
  -5   4  -3 258.602 19.1407   5
  -6  -4  -3 4.93689 2.14968   5
   6  -4   3 2.94350 0.69590  13
   6   4   3 2.59105 0.58357  13
  -6   4  -3 5.29740 2.40458   5
  -7  -4  -3 41.3731 5.08094   5
  -7  -4  -3 33.1238 4.18432  16
   7  -4   3 36.5759 2.79204  13
  -7   4  -3 36.8706 4.22335  16
   7   4   3 34.3023 2.64667  13
  -7   4  -3 46.7304 4.55049   6
   8  -4   3 80.9439 5.46045  13
  -8  -4  -3 77.2025 7.13246   1
  -8  -4  -3 73.9387 6.91976   6
  -8  -4  -3 91.8073 7.82529  16
  -8   4  -3 87.3104 7.56371   6
   8   4   3 73.6457 5.29801  13
  -8   4  -3 81.4985 6.50195   9
  -8   4  -3 80.8703 7.51078  16
  -9  -4  -3 5.12479 2.61063   6
  -9  -4  -3 11.0897 2.62946   1
  -9  -4  -3 11.0881 2.76778  16
  -9   4  -3 11.1156 2.77049  16
  -9   4  -3 1.03698 3.00850   6
  -9   4  -3 8.26594 2.13983   9
 -10  -4  -3 70.9226 7.28067  16
 -10  -4  -3 62.3948 6.53540   1
 -10   4  -3 67.6368 7.18367   6
 -10   4  -3 77.5908 7.40393  16
 -10   4  -3 68.3236 6.08833   9
 -11  -4  -3 2.01862 2.40238  16
 -11   4  -3 -0.7161 2.74548   6
 -11   4  -3 -0.6076 2.29468  16
 -11   4  -3 0.63620 1.81915   9
 -12  -4  -3 35.3039 4.37117  16
 -12   4  -3 26.5098 3.90796   6
 -12   4  -3 27.2339 4.10550  16
 -12  -5   3 5.58275 2.53362  16
 -12   5   3 7.04752 2.25198   9
 -12   5   3 4.72853 2.78156  16
 -12   5   3 5.71181 2.62822   6
 -11  -5   3 4.27650 2.58713  16
 -11  -5   3 3.62342 1.82277   9
 -11   5   3 4.45172 2.26775   9
 -11   5   3 5.72138 3.01646   6
 -11   5   3 2.08491 2.45090  16
 -10  -5   3 22.3712 3.00639   9
 -10  -5   3 21.6800 4.01836   1
 -10  -5   3 29.9120 4.06601  16
 -10   5   3 22.7457 3.27310   9
 -10   5   3 27.4397 4.27976   6
 -10   5   3 25.3689 3.89096  16
  -9  -5   3 66.0875 6.81828   1
  -9  -5   3 53.5312 7.17225  17
  -9  -5   3 68.3107 5.84980   9
  -9  -5   3 72.2421 6.97651  16
  -9   5   3 76.1421 7.13187  16
  -9   5   3 74.7899 6.90712   6
  -9   5   3 70.8557 5.99306   9
  -8  -5   3 0.26605 1.53642   9
  -8  -5   3 2.08493 2.53130   1
  -8  -5   3 1.49111 1.80467  16
  -8  -5   3 2.85162 3.02089  17
  -8   5   3 2.00236 1.98821  16
  -8   5   3 3.42384 2.51220   6
  -8   5   3 2.84342 1.60105   9
  -7   5   3 61.8839 5.63933   6
   7   5  -3 64.3064 4.09725  13
   6  -5  -3 216.874 14.0541  13
   6   5  -3 216.835 13.8788  13
  -6   5   3 232.263 17.9620   5
   5  -5  -3 11.5338 1.28177  13
  -5  -5   3 12.3753 2.11853   5
  -5   5   3 9.40891 2.47191   5
   5   5  -3 10.4881 1.12565   8
   5   5  -3 10.4974 1.40852   3
   4  -5  -3 28.1357 1.97939  13
  -4  -5   3 21.5570 2.82547   5
   4   5  -3 22.7974 2.18751   3
  -4   5   3 21.9152 3.11260   5
   4   5  -3 25.8411 1.75336   8
   3  -5  -3 415.430 28.6885  13
  -3   5   3 450.428 34.9216   5
   3   5  -3 492.221 33.6033   3
   3   5  -3 477.859 27.2763   8
   2   5  -3 344.458 23.2583  13
   2   5  -3 389.171 27.2304   3
   2   5  -3 379.592 22.0853   8
   1   5  -3 33.1112 2.12731   8
   1   5  -3 31.6351 2.73655   3
   0  -5  -3 974.613 56.0452   8
   0  -5   3 886.178 58.9532  13
   0   5  -3 923.425 56.1252   8
   0   5   3 1006.13 68.9798   3
   0   5  -3 956.564 68.9997   3
   0   5   3 931.720 58.9809  13
  -1  -5  -3 888.166 49.7817   8
   1  -5   3 860.262 52.4107  13
  -1   5  -3 813.067 63.1383   5
   1   5   3 861.435 61.2702   3
  -1   5  -3 798.963 49.9867   8
  -1   5  -3 792.697 61.4430   3
   1   5   3 869.653 52.4391  13
  -2  -5  -3 3.87757 1.21404   5
   2  -5   3 5.18889 0.69080  13
   2   5   3 4.27746 0.78094   3
   2   5   3 5.66286 0.74778  13
   2   5   3 4.78477 0.45366   8
  -2   5  -3 3.60108 1.28963   3
  -2   5  -3 5.31530 1.33434   5
   3  -5   3 8.60214 0.91917  13
  -3  -5  -3 7.24601 1.59907   5
   3   5   3 10.6507 1.06687  13
  -3   5  -3 9.37469 1.69639   5
   4  -5   3 107.202 7.19910  13
  -4  -5  -3 120.886 9.24168   5
   4   5   3 100.331 7.16602  13
  -4   5  -3 126.502 9.37532   5
   5  -5   3 1187.94 71.7627  13
  -5  -5  -3 1108.67 86.9237   5
  -5   5  -3 1180.06 87.1153   5
   5   5   3 1125.62 71.7085  13
   6  -5   3 55.3629 3.90688  13
  -6  -5  -3 60.5899 5.79511   5
  -6   5  -3 63.8407 6.17033   5
   6   5   3 51.9058 3.78343  13
  -7  -5  -3 1.49200 1.96826   1
   7  -5   3 4.07381 0.87618  13
  -7  -5  -3 6.46842 2.14394  16
   7   5   3 3.29257 0.69808  13
  -7   5  -3 2.12140 2.28709   6
  -7   5  -3 3.65494 1.72420  16
   8  -5   3 232.120 14.8334  13
  -8  -5  -3 235.210 19.1037  16
  -8  -5  -3 222.824 17.3854   1
  -8   5  -3 233.085 16.4102   9
   8   5   3 218.940 14.6725  13
  -8   5  -3 241.905 16.6254   6
  -8   5  -3 238.956 19.0563  16
  -9  -5  -3 20.8729 3.47533   1
  -9  -5  -3 22.6488 3.63402  16
  -9   5  -3 16.4359 3.26362  16
  -9   5  -3 24.9060 4.17182   6
  -9   5  -3 20.2191 2.97352   9
 -10  -5  -3 27.3853 4.22363  16
 -10  -5  -3 25.9984 3.93851   1
 -10   5  -3 27.2073 3.40113   9
 -10   5  -3 23.0952 4.31236   6
 -10   5  -3 26.1432 4.19795  16
 -11  -5  -3 1.54733 2.33515  16
 -11   5  -3 0.47928 1.90960   9
 -11   5  -3 0.94327 2.39990  16
 -11   5  -3 2.66803 2.74216   6
 -12  -5  -3 10.7810 2.82074  16
 -12   5  -3 7.75553 2.63421  16
 -12   5  -3 7.44911 2.73491   6
 -12  -6   3 1.98946 2.40148  16
 -12   6   3 0.57073 2.35701   6
 -12   6   3 1.76178 2.03914   9
 -12   6   3 -0.3460 2.46263  16
 -11  -6   3 10.6328 2.92977  16
 -11   6   3 5.44688 2.74430  16
 -11   6   3 9.53442 2.73249   9
 -11   6   3 13.1748 3.39716   6
 -10  -6   3 2.41111 2.19500  16
 -10  -6   3 1.65612 2.79530   1
 -10  -6   3 0.75245 1.72717   9
 -10   6   3 0.58864 2.71836   6
 -10   6   3 2.19018 2.11752   9
 -10   6   3 2.38070 2.45100  16
  -9  -6   3 5.32706 3.62758  17
  -9  -6   3 18.3818 3.72269   1
  -9  -6   3 10.5337 2.72094  16
  -9  -6   3 11.4376 2.19132   9
  -9   6   3 15.0023 3.19147   6
  -9   6   3 13.6100 2.72523   9
  -9   6   3 11.0401 2.81563  16
  -8  -6   3 30.4476 3.31308   9
  -8  -6   3 27.9948 3.47335  11
  -8  -6   3 21.5293 4.50327  17
  -8  -6   3 21.9704 4.19457   1
  -8  -6   3 34.0190 4.13414  16
  -8   6   3 32.8304 3.69154   9
  -8   6   3 28.4142 3.93481  16
  -8   6   3 23.9724 3.71409   6
  -7  -6   3 42.8853 5.66690   1
   7   6  -3 49.8562 3.20069  13
  -7   6   3 43.5488 4.83774   6
   6   6  -3 84.4625 5.78130  13
  -6   6   3 100.611 8.34558   5
   5   6  -3 283.900 21.1169   3
  -5   6   3 287.320 22.4440   5
   4  -6  -3 261.454 18.4042  13
   4   6  -3 281.606 17.4233   8
  -4   6   3 308.502 22.7017   5
   4   6  -3 317.530 21.5434   3
   3   6  -3 203.093 14.1512   3
  -3   6   3 181.591 14.8621   5
   3   6  -3 185.454 11.4007   8
   2   6  -3 144.233 8.26165   8
   2   6  -3 124.690 8.75944  13
   2   6  -3 141.765 10.2853   3
   1   6  -3 15.0650 1.27337   8
   1   6  -3 16.1929 1.83801   3
   0  -6   3 22.6830 1.89181  13
   0  -6  -3 24.7645 1.67607   8
   0   6   3 22.4348 1.90575  13
   0   6   3 23.2819 2.39772   3
   0   6  -3 25.6925 2.58870   3
   0   6  -3 22.2854 1.94561   8
   0   6  -3 24.2785 2.07726   5
  -1  -6  -3 215.880 12.5020   8
   1  -6   3 214.036 13.2800  13
   1   6   3 211.730 15.5632   3
  -1   6  -3 195.717 12.7848   8
  -1   6  -3 205.411 15.7851   3
   1   6   3 215.901 13.3269  13
  -1   6  -3 211.522 16.0006   5
  -2  -6  -3 2.79190 1.09058   5
   2  -6   3 1.87402 0.65508  13
   2   6   3 5.63451 0.86633   3
   2   6   3 1.63343 0.67487  13
  -2   6  -3 3.87862 1.43042   3
  -2   6  -3 2.32128 1.15204   5
   3  -6   3 449.308 27.1043  13
  -3  -6  -3 415.749 32.8078   5
   3   6   3 446.715 27.1220  13
  -3   6  -3 426.842 31.8783   3
  -3   6  -3 421.529 32.9005   5
   4  -6   3 773.521 48.0181  13
  -4  -6  -3 771.010 58.1381   5
   4   6   3 748.941 48.0034  13
  -4   6  -3 782.166 58.2779   5
  -5  -6  -3 30.3122 3.48756   5
   5  -6   3 26.3480 2.19502  13
  -5   6  -3 28.1539 3.58025   5
   5   6   3 25.7218 2.09130  13
  -6  -6  -3 86.3858 7.87397   5
   6  -6   3 87.6944 5.87829  13
  -6   6  -3 87.9630 8.20968   5
   6   6   3 87.0103 5.76654  13
  -7  -6  -3 131.074 11.0478  16
  -7  -6  -3 118.749 10.2505   1
   7  -6   3 136.677 8.38045  13
   7   6   3 128.321 8.20805  13
  -7   6  -3 119.773 9.33884   9
  -7   6  -3 129.609 9.70944   6
  -7   6  -3 115.704 10.7397  16
  -8  -6  -3 -0.1960 2.00893   1
   8  -6   3 -0.7200 0.71584  13
  -8  -6  -3 3.21829 1.97367  16
  -8   6  -3 1.94860 1.81822  16
  -8   6  -3 2.06349 1.74249   9
   8   6   3 0.36591 0.56138  13
  -8   6  -3 1.08749 2.25412   6
  -9  -6  -3 3.86730 2.25069  16
  -9  -6  -3 -0.5791 2.48280   1
  -9   6  -3 4.64708 1.92286   9
  -9   6  -3 1.92563 2.55774   6
  -9   6  -3 4.12094 2.53702  16
 -10  -6  -3 48.5647 5.79143  16
 -10  -6  -3 44.8737 5.74430   1
 -10   6  -3 50.1809 6.00842  16
 -10   6  -3 45.1364 4.87732   9
 -10   6  -3 46.8036 5.57230   6
 -11  -6  -3 4.10415 2.25837   1
 -11  -6  -3 8.70728 2.97590  16
 -11   6  -3 9.75431 2.98444  16
 -11   6  -3 5.21353 2.86908   6
 -11   6  -3 9.64280 2.43130   9
 -12  -6  -3 22.4997 3.71139  16
 -12   6  -3 23.6112 3.50494   6
 -12   6  -3 19.0296 3.57099  16
 -12   6  -3 24.0215 2.94900   9
 -12  -7   3 7.91269 2.79925  16
[truncated: 2,419,138 more chars]
