# Supplementary material for: Crystal structure of tris­[μ2-bis­(di­phenyl­phosphan­yl)methane-κ2 P:P′]di-μ3-iodido-tris­ilver(I) iodide–N-phenyl­thio­urea (1/1)
Source: Acta Crystallogr E Crystallogr Commun. 2015 Oct 3;71(Pt 11):m187–8. doi: 10.1107/S2056989015017120 (PMC4645055; doi:10.1107/S2056989015017120)
Supplement: Supplementary file 2 [file e-71-0m187-Isup2.hkl]

data_I                                                                          
_shelx_title ' Prosp14AN020_0m in P2(1)/n'                                      
_shelx_refln_list_code          4                                               
_shelx_F_calc_maximum      963.43                                               
_exptl_crystal_F_000      3944.00                                               
_reflns_d_resolution_high  0.8366                                               
                                                                                
loop_                                                                           
 _space_group_symop_operation_xyz                                               
 'x, y, z'                                                                      
 '-x+1/2, y+1/2, -z+1/2'                                                        
 '-x, -y, -z'                                                                   
 'x-1/2, -y-1/2, z-1/2'                                                         
                                                                                
_cell_length_a    10.8177                                                       
_cell_length_b    28.5680                                                       
_cell_length_c    26.1639                                                       
_cell_angle_alpha  90.000                                                       
_cell_angle_beta   95.315                                                       
_cell_angle_gamma  90.000                                                       
                                                                                
_shelx_F_squared_multiplier     1.000                                           
                                                                                
loop_                                                                           
 _refln_index_h                                                                 
 _refln_index_k                                                                 
 _refln_index_l                                                                 
 _refln_F_squared_calc                                                          
 _refln_F_squared_meas                                                          
 _refln_F_squared_sigma                                                         
 _refln_observed_status                                                         
   2   0   0     109328.38     105614.93      7932.38 o                         
   4   0   0      11976.36      11418.62       724.68 o                         
   6   0   0      11960.11      12867.99      1817.28 o                         
   8   0   0        586.78        425.01       139.70 o                         
  10   0   0      41585.11      40238.51      1662.22 o                         
  12   0   0       9584.25       8682.24       549.16 o                         
   1   1   0      60130.47      61846.76      1954.20 o                         
   2   1   0      28819.53      26281.08       897.10 o                         
   3   1   0       8630.30       7757.80       276.85 o                         
   4   1   0      21421.21      24557.91       839.59 o                         
   5   1   0      22164.08      22251.63       795.84 o                         
   6   1   0        585.88        496.68        39.37 o                         
   7   1   0      79471.64      77598.26      2641.70 o                         
   8   1   0       1663.19       1759.78       118.64 o                         
   9   1   0       3552.13       3675.86       255.98 o                         
  10   1   0        374.22        901.95        96.99 o                         
  11   1   0      12479.61      12535.91       413.00 o                         
  12   1   0        760.16       1011.14       134.66 o                         
   0   2   0     189475.05     167219.09      7454.20 o                         
   1   2   0     134651.36     145647.22      3928.64 o                         
   2   2   0      34491.34      34717.01      1069.78 o                         
   3   2   0      56680.06      54874.85      1694.99 o                         
   4   2   0      39991.06      40302.22      1249.52 o                         
   5   2   0      20649.15      23381.15       729.52 o                         
   6   2   0       7891.64       8034.88       302.42 o                         
   7   2   0        145.97        157.47        53.36 o                         
   8   2   0        809.80        992.34        67.49 o                         
   9   2   0       2418.35       2311.88       135.59 o                         
  10   2   0       2348.14       2668.70       222.32 o                         
  11   2   0       2183.44       2605.62       230.84 o                         
  12   2   0       3588.55       3925.18       233.09 o                         
   1   3   0       1330.83       1189.20        50.62 o                         
   2   3   0       5093.15       5988.20       223.63 o                         
   3   3   0      97232.17      99817.13      3045.72 o                         
   4   3   0      61003.63      68557.98      2112.09 o                         
   5   3   0      29306.61      28133.40       879.48 o                         
   6   3   0        586.35        632.30        48.74 o                         
   7   3   0      11488.29      11402.54       422.29 o                         
   8   3   0      33613.88      30481.54       710.81 o                         
   9   3   0       3521.86       3241.74       151.94 o                         
  10   3   0       1840.26       1881.84       128.85 o                         
  11   3   0       4522.83       4396.39       314.60 o                         
  12   3   0        159.37        310.26       109.98 o                         
   0   4   0         59.10        -37.62        37.62 o                         
   1   4   0      19235.45      20759.22       533.80 o                         
   2   4   0      37900.06      38239.27      1049.84 o                         
   3   4   0       1000.10        570.16       147.94 o                         
   4   4   0      85088.33      92480.94      2843.31 o                         
   5   4   0        395.89        212.59        70.38 o                         
   6   4   0        148.09        160.15        30.79 o                         
   7   4   0         12.22         23.33        46.87 o                         
   8   4   0       4567.97       4519.93       143.80 o                         
   9   4   0         45.50        190.48        90.66 o                         
  10   4   0        453.91        746.16       123.61 o                         
  11   4   0        103.63        277.05       116.92 o                         
  12   4   0         54.15        158.43       106.49 o                         
   1   5   0      95285.57      98191.18      2305.70 o                         
   2   5   0     238370.14     250760.42      6836.42 o                         
   3   5   0       3870.96       3135.46       143.84 o                         
   4   5   0      15361.66      17752.52       497.12 o                         
   5   5   0       7394.51       7332.90       274.72 o                         
   6   5   0       1398.10       1157.21        72.98 o                         
   7   5   0         95.97         58.29        33.34 o                         
   8   5   0      25900.13      23015.47       620.28 o                         
   9   5   0       1577.93       1642.80       137.43 o                         
  10   5   0         85.42        259.07       104.44 o                         
  11   5   0       6513.58       6801.83       342.41 o                         
  12   5   0        150.00        203.13       109.29 o                         
   0   6   0      51609.79      57483.82      2305.97 o                         
   1   6   0      73980.88      73194.27      1816.50 o                         
   2   6   0      24823.67      28237.00       811.90 o                         
   3   6   0        318.98        484.22        75.03 o                         
   4   6   0          8.82         84.29        47.54 o                         
   5   6   0       9380.97       9266.45       340.85 o                         
   6   6   0       5235.60       5980.65       234.98 o                         
   7   6   0       8376.73       7515.09       244.79 o                         
   8   6   0        871.72        738.10        88.74 o                         
   9   6   0         62.04        224.80        95.28 o                         
  10   6   0       2857.81       2805.49       246.51 o                         
  11   6   0        727.22       1180.56       148.23 o                         
  12   6   0        537.13        714.24       124.75 o                         
   1   7   0       2326.99       2240.50       130.43 o                         
   2   7   0     121424.56     121946.93      3467.67 o                         
   3   7   0      86597.16      97865.42      2668.71 o                         
   4   7   0        724.58        661.83        47.64 o                         
   5   7   0       4707.46       4852.15       195.03 o                         
   6   7   0       5161.70       5298.29       237.43 o                         
   7   7   0       1568.30       1615.95        96.72 o                         
   8   7   0        714.83        599.85        59.58 o                         
   9   7   0       4478.35       4663.36       240.21 o                         
  10   7   0       1528.64       1912.82       155.59 o                         
  11   7   0       2296.52       2594.42       174.28 o                         
  12   7   0       8836.20       9266.28       613.91 o                         
   0   8   0     120388.67     120958.94      4854.26 o                         
   1   8   0     131964.56     134349.77      3636.10 o                         
   2   8   0      71502.10      71920.53      2042.54 o                         
   3   8   0      18123.33      19158.73       603.91 o                         
   4   8   0       2145.86       1426.71       130.92 o                         
   5   8   0       1163.07       1231.33       105.12 o                         
   6   8   0      41110.60      42561.67      1647.00 o                         
   7   8   0       5568.79       5418.96       172.03 o                         
   8   8   0       3276.14       3216.96       139.48 o                         
   9   8   0       1698.11       1814.98       142.20 o                         
  10   8   0      27431.58      28443.38       959.27 o                         
  11   8   0        177.59        664.29       141.10 o                         
  12   8   0         72.02        169.24       110.77 o                         
   1   9   0       1272.43       1039.24       164.12 o                         
   2   9   0      43818.61      49868.30      1680.15 o                         
   3   9   0      13960.67      15504.75       924.99 o                         
   4   9   0       9511.69       9769.34       351.52 o                         
   5   9   0        165.97        346.43        75.48 o                         
   6   9   0         72.59         26.72        49.13 o                         
   7   9   0       6548.33       5912.24       166.54 o                         
   8   9   0       6154.40       5551.80       239.37 o                         
   9   9   0       2740.29       2590.03       166.49 o                         
  10   9   0      13973.54      14680.20       494.96 o                         
  11   9   0       3010.73       4636.86       247.02 o                         
  12   9   0       5842.87       5180.66       436.78 o                         
   0  10   0      41233.18      48191.42      2303.59 o                         
   1  10   0      59088.93      63056.18      2111.95 o                         
   2  10   0       1566.71       1656.98       117.94 o                         
   3  10   0     154686.95     155355.39      5931.94 o                         
   4  10   0      43447.57      42930.99      1458.60 o                         
   5  10   0        198.54        202.80        56.04 o                         
   6  10   0      14987.31      16063.70       652.11 o                         
   7  10   0      58777.73      52112.93      1196.91 o                         
   8  10   0       4406.94       4345.29       210.03 o                         
   9  10   0       4156.79       4325.78       222.08 o                         
  10  10   0       3155.62       3633.98       262.02 o                         
  11  10   0       8929.93       9597.03       471.23 o                         
  12  10   0        797.02        766.03       148.78 o                         
   1  11   0      24083.18      27268.37       930.77 o                         
   2  11   0      71790.78      72610.02      3822.61 o                         
   3  11   0       1428.61       1710.50       193.08 o                         
   4  11   0       9304.93      10067.07       415.32 o                         
   5  11   0      37330.94      36955.52      1442.09 o                         
   6  11   0         47.98        186.17        58.30 o                         
   7  11   0      13924.20      13005.24       336.87 o                         
   8  11   0       4218.46       4097.43       224.82 o                         
   9  11   0        661.88        666.78       117.08 o                         
  10  11   0      13227.44      13300.90       459.00 o                         
  11  11   0      13677.35      14040.08       576.54 o                         
  12  11   0       2726.63       1465.35       271.81 o                         
   0  12   0      49736.54      52363.49      2627.79 o                         
   1  12   0      84840.62      87513.41      3502.50 o                         
   2  12   0      10324.90      10132.26       388.85 o                         
   3  12   0       7477.73       5886.37       528.77 o                         
   4  12   0      64269.33      65482.18      3160.62 o                         
   5  12   0         68.61         41.86        65.44 o                         
   6  12   0      72734.91      64815.80      1484.26 o                         
   7  12   0       1441.58       1485.11        91.58 o                         
   8  12   0        177.71        250.69        89.82 o                         
   9  12   0         91.06        133.40        75.37 o                         
  10  12   0       1072.31       1279.52       116.19 o                         
  11  12   0         25.35        487.17       143.96 o                         
   1  13   0     122958.46     128960.06      5146.84 o                         
   2  13   0       3141.73       2483.07       158.60 o                         
   3  13   0       5353.79       4944.33       241.35 o                         
   4  13   0        534.76        613.76       184.77 o                         
   5  13   0        789.25        922.02       140.37 o                         
   6  13   0       3810.59       3541.96       148.44 o                         
   7  13   0      10634.99       9988.54       250.73 o                         
   8  13   0         28.11        -27.17        65.92 o                         
   9  13   0        298.82        319.42        83.05 o                         
  10  13   0        683.63        803.94       138.78 o                         
  11  13   0      17167.00      18200.03      1217.16 o                         
   0  14   0      22492.03      19883.42      1290.40 o                         
   1  14   0       1460.25       1053.81        96.18 o                         
   2  14   0      14510.84      14859.44       632.18 o                         
   3  14   0       8046.94       7894.44       661.72 o                         
   4  14   0      17268.36      18832.45      1227.09 o                         
   5  14   0       2180.40       2030.68       151.18 o                         
   6  14   0      18921.72      17081.78       492.08 o                         
   7  14   0       1459.32       1232.09        88.09 o                         
   8  14   0       6155.35       5650.98       202.13 o                         
   9  14   0       1642.67       1646.62       117.43 o                         
  10  14   0        429.30        171.19       122.77 o                         
  11  14   0       1433.18       1659.83       208.55 o                         
   1  15   0      33415.36      36329.59      1477.94 o                         
   2  15   0      65132.62      64031.20      2739.08 o                         
   3  15   0         78.40          6.05        68.22 o                         
   4  15   0        441.51        232.10        88.81 o                         
   5  15   0         70.96        -39.20        50.36 o                         
   6  15   0       2038.19       1858.80        95.94 o                         
   7  15   0       5606.09       5331.57       180.88 o                         
   8  15   0       4852.78       4535.05       180.87 o                         
   9  15   0        234.76         69.06        99.04 o                         
  10  15   0         31.81       -148.64       173.22 o                         
  11  15   0       5415.85       5012.67       351.43 o                         
   0  16   0       8086.66       9768.49       808.13 o                         
   1  16   0       3366.86       2858.48       175.79 o                         
   2  16   0       3651.99       4593.09       241.53 o                         
   3  16   0        883.64        932.28       132.21 o                         
   4  16   0      33245.31      25099.26      1803.85 o                         
   5  16   0        310.43        215.36        67.57 o                         
   6  16   0        567.70        481.45        78.54 o                         
   7  16   0       1854.86       1912.90       124.09 o                         
   8  16   0       2477.52       2096.57       139.57 o                         
   9  16   0       6154.66       5969.09       371.94 o                         
  10  16   0         29.87       -104.41       104.41 o                         
  11  16   0         56.32        -38.08        82.56 o                         
   1  17   0       6858.24       8440.94       512.36 o                         
   2  17   0        630.42        569.87        89.59 o                         
   3  17   0       7626.96       6487.30       478.13 o                         
   4  17   0       7589.54       6996.40       202.95 o                         
   5  17   0       1348.89       1362.30        88.17 o                         
   6  17   0        346.14        174.30        89.07 o                         
   7  17   0       5474.67       4723.19       275.33 o                         
   8  17   0       1943.32       1797.33       178.31 o                         
   9  17   0       3582.62       3835.34       380.49 o                         
  10  17   0        181.41        -85.48        93.69 o                         
  11  17   0         24.40          7.03       131.31 o                         
   0  18   0      40915.41      42948.04      3215.01 o                         
   1  18   0      21335.71      21748.37      1189.10 o                         
   2  18   0      10341.91       9836.34       738.14 o                         
   3  18   0       9927.85       9268.78       271.46 o                         
   4  18   0       2732.12       2740.18       102.71 o                         
   5  18   0       9383.16       8963.52       372.16 o                         
   6  18   0       2630.54       2331.04       237.08 o                         
   7  18   0       3166.18       3136.60       238.42 o                         
   8  18   0       1514.52       1569.10       234.36 o                         
   9  18   0       1831.89       2209.00       128.20 o                         
  10  18   0         33.68        -58.81        58.81 o                         
   1  19   0       1830.97       2235.38       298.54 o                         
   2  19   0       2037.73       2300.06        94.23 o                         
   3  19   0      17215.23      16621.45       360.20 o                         
   4  19   0       4224.83       4219.60       137.04 o                         
   5  19   0       1112.09        941.99        70.40 o                         
   6  19   0       2075.04       1975.45       156.87 o                         
   7  19   0        445.19        506.64        82.18 o                         
   8  19   0        391.39        371.75       106.76 o                         
   9  19   0      11078.42      10744.61       358.14 o                         
  10  19   0        370.40        412.07       113.85 o                         
   0  20   0      80595.92      79166.77      2322.42 o                         
   1  20   0      21670.53      20074.40       444.45 o                         
   2  20   0      20916.79      20413.43       417.80 o                         
   3  20   0       5410.32       5653.27       166.48 o                         
   4  20   0      23561.21      22978.01       478.48 o                         
   5  20   0       1436.95       1554.64        83.24 o                         
   6  20   0       1060.98       1213.66        95.74 o                         
   7  20   0        142.26         17.60        85.94 o                         
   8  20   0       3228.61       4117.12       252.68 o                         
   9  20   0        194.72        451.88        93.64 o                         
  10  20   0         45.72         66.56        52.15 o                         
   1  21   0       2018.28       1892.45        75.24 o                         
   2  21   0       1485.15       1513.95        72.79 o                         
   3  21   0      25902.46      26075.02       580.77 o                         
   4  21   0       7529.03       7426.83       201.35 o                         
   5  21   0        873.13        982.73        74.38 o                         
   6  21   0        113.94         68.38        72.28 o                         
   7  21   0        144.15        136.66        75.70 o                         
   8  21   0      12561.49      12402.91       382.59 o                         
   9  21   0      10064.67      10537.08       323.76 o                         
  10  21   0       2310.21       2201.10       196.30 o                         
   0  22   0         48.47        752.48       127.20 o                         
   1  22   0      81720.16      79915.76      1555.92 o                         
   2  22   0       8966.90       9442.30       229.22 o                         
   3  22   0       3713.08       3745.20       177.90 o                         
   4  22   0      12299.40      12835.03       351.93 o                         
   5  22   0       3776.23       3868.81       137.19 o                         
   6  22   0       6161.75       6153.85       187.83 o                         
   7  22   0       2410.40       2588.57       135.16 o                         
   8  22   0       2286.04       2824.57       179.05 o                         
   9  22   0       3401.10       3533.39       162.42 o                         
   1  23   0       7374.29       7834.77       210.11 o                         
   2  23   0         47.43         19.74        50.08 o                         
   3  23   0       1681.66       1783.93       109.35 o                         
   4  23   0      13533.29      14241.26       351.57 o                         
   5  23   0      10946.63      11347.48       278.85 o                         
   6  23   0         78.45        128.71        63.42 o                         
   7  23   0       2993.19       3356.56       149.39 o                         
   8  23   0      12985.04      13609.18       402.01 o                         
   9  23   0        596.66        766.97        72.74 o                         
   0  24   0      32719.50      32544.36       997.86 o                         
   1  24   0      38501.16      38413.47       815.19 o                         
   2  24   0        542.73        654.03        61.58 o                         
   3  24   0        438.79        446.96        67.36 o                         
   4  24   0        217.11        126.86        62.40 o                         
   5  24   0        519.04        624.85        66.98 o                         
   6  24   0       7976.41       8102.26       232.79 o                         
   7  24   0        251.94        331.81        73.30 o                         
   8  24   0         71.40        188.71        65.88 o                         
   9  24   0       1411.12       1812.43       137.92 o                         
   1  25   0          5.45         81.16        62.27 o                         
   2  25   0        662.30        477.03        71.15 o                         
   3  25   0       1078.33       1169.44        88.26 o                         
   4  25   0         37.21        -64.64        64.64 o                         
   5  25   0       7712.70       8266.89       275.29 o                         
   6  25   0        595.58        586.78        82.11 o                         
   7  25   0       5721.36       6131.74       245.72 o                         
   8  25   0        402.02        549.97        95.70 o                         
   0  26   0      10323.96      10698.42       376.61 o                         
   1  26   0       2056.02       1977.56        97.72 o                         
   2  26   0       2194.33       2422.86       112.67 o                         
   3  26   0       1054.50       1041.01        83.65 o                         
   4  26   0          2.08        -62.89        62.89 o                         
   5  26   0       1700.69       1632.51       127.55 o                         
   6  26   0        442.34        389.26        67.83 o                         
   7  26   0       3744.69       4009.68       193.35 o                         
   8  26   0        821.22        818.86        86.93 o                         
   1  27   0        327.35        322.58        69.96 o                         
   2  27   0        815.12        820.22        95.12 o                         
   3  27   0       4164.51       4531.45       188.79 o                         
   4  27   0         57.31        -57.05        60.91 o                         
   5  27   0        208.91        163.63        68.04 o                         
   6  27   0        600.29        726.87        71.39 o                         
   7  27   0        699.43        703.59        89.74 o                         
   0  28   0        228.29        242.19        95.86 o                         
   1  28   0       3484.72       3605.08       141.35 o                         
   2  28   0       1434.90       1881.26       116.85 o                         
   3  28   0       4379.73       5123.98       200.58 o                         
   4  28   0          3.41        -50.20        74.36 o                         
   5  28   0        268.37        214.85        70.14 o                         
   6  28   0       3563.63       3659.96       140.57 o                         
   7  28   0       1227.80       1146.89        89.50 o                         
   1  29   0         16.31        -63.84        63.84 o                         
   2  29   0      18883.76      19523.57       512.49 o                         
   3  29   0         15.33        517.11       124.90 o                         
   4  29   0        629.66        579.45        71.30 o                         
   5  29   0        300.04        325.61        67.81 o                         
   6  29   0         46.02        -59.46        59.46 o                         
   0  30   0       2502.25       2369.86       158.60 o                         
   1  30   0        487.88        524.43        71.20 o                         
   2  30   0       4983.05       6230.31       216.06 o                         
   3  30   0       1194.95       1554.00       123.04 o                         
   4  30   0         93.08        122.27        67.91 o                         
   5  30   0       2337.22       2227.96       134.93 o                         
   1  31   0       2739.22       2724.31       112.75 o                         
   2  31   0       1000.27       1374.40       106.18 o                         
   3  31   0      11518.72      12237.58       317.43 o                         
   4  31   0          3.09         55.88        70.27 o                         
   5  31   0         99.09         10.09        69.08 o                         
   0  32   0       3718.08       4187.91       249.50 o                         
   1  32   0       1517.25       1617.71       102.83 o                         
   2  32   0      11105.56      11616.74       303.12 o                         
   3  32   0        434.38        644.41        68.94 o                         
   4  32   0         24.49         47.10        97.56 o                         
   1  33   0        529.58        701.57        76.58 o                         
   2  33   0       3463.67       3810.31       216.67 o                         
   3  33   0       4808.75       5192.39       290.97 o                         
   0  34   0        194.41        153.95       141.48 o                         
 -11   0   1       1231.79       1491.89       165.30 o                         
  -9   0   1      52010.11      48245.93      1968.60 o                         
  -7   0   1      21612.04      21067.65      1055.26 o                         
  -5   0   1       9796.69       8108.50       421.73 o                         
  -3   0   1      30389.66      30965.83      2378.39 o                         
  -1   0   1     408269.59     357097.50     26779.00 o                         
   1   0   1     928193.56     935124.75     37106.98 o                         
   3   0   1      40732.83      40918.33      1976.47 o                         
   5   0   1      63642.12      66606.39      5866.28 o                         
   7   0   1       5412.01       5877.23       742.13 o                         
   9   0   1       5105.19       4416.55       276.16 o                         
  11   0   1         28.05        129.68       115.34 o                         
 -12   1   1       4345.92       4216.28       241.29 o                         
 -11   1   1        781.34       1024.43       105.07 o                         
 -10   1   1       7190.05       6974.78       267.13 o                         
  -9   1   1       1631.27       1632.76       113.46 o                         
  -8   1   1      46162.60      40866.02       997.65 o                         
  -7   1   1       2307.14       1921.90       104.19 o                         
  -6   1   1      11442.38      11600.25       420.03 o                         
  -5   1   1       3343.08       2943.52       122.92 o                         
  -4   1   1        471.98        411.77        30.95 o                         
  -3   1   1      15665.94      15072.88       840.75 o                         
  -2   1   1        145.50        210.35        86.42 o                         
  -1   1   1       9084.97       7943.34       248.78 o                         
   0   1   1       5227.26       6538.31       196.29 o                         
   1   1   1      34040.87      37962.12       865.53 o                         
   2   1   1      75152.98      79646.21      2682.14 o                         
   3   1   1      80693.39      79998.38      2713.82 o                         
   4   1   1     264464.66     279791.06      9433.83 o                         
   5   1   1      18115.21      18872.09       658.90 o                         
   6   1   1        160.61        160.88        30.52 o                         
   7   1   1      50023.03      48508.26      1671.30 o                         
   8   1   1      41933.11      36891.45       904.09 o                         
   9   1   1       6867.62       6888.32       274.18 o                         
  10   1   1       7736.08       7665.87       340.22 o                         
  11   1   1        557.85        750.24       112.62 o                         
  12   1   1       1795.39       2207.27       169.66 o                         
 -12   2   1       7350.74       7211.61       333.67 o                         
 -11   2   1       3416.96       3308.80       166.75 o                         
 -10   2   1      13239.36      13076.46       429.37 o                         
  -9   2   1         57.17        220.72        75.35 o                         
  -8   2   1       1417.87       1341.68       124.86 o                         
  -7   2   1       2133.98       1826.80       183.62 o                         
  -6   2   1         98.38         27.13        21.16 o                         
  -5   2   1       1846.26       2055.97       106.73 o                         
  -4   2   1       1409.38       2397.08       211.61 o                         
  -3   2   1       7706.89       9743.48       343.13 o                         
  -2   2   1      15948.78      14800.88       461.99 o                         
  -1   2   1     193505.47     198029.25      5546.15 o                         
   0   2   1     314296.09     335311.06      9861.82 o                         
   1   2   1     120199.82     130202.21      3131.45 o                         
   2   2   1     110314.63     109022.46      3338.83 o                         
   3   2   1      18092.14      19521.88       605.49 o                         
   4   2   1      16072.65      16066.86       503.34 o                         
   5   2   1      20661.54      19557.69       685.05 o                         
   6   2   1      22295.29      22964.57       806.40 o                         
   7   2   1       2168.98       2508.15       127.69 o                         
   8   2   1       7166.78       6831.05       190.93 o                         
   9   2   1       8409.39       7844.39       285.61 o                         
  10   2   1       4825.30       5404.87       257.20 o                         
  11   2   1        131.87        312.39       101.76 o                         
  12   2   1       4111.25       3699.26       269.61 o                         
 -12   3   1       1000.21       1397.29       139.02 o                         
 -11   3   1        375.72        478.18       120.41 o                         
 -10   3   1         68.70        338.97        92.72 o                         
  -9   3   1       9996.12       9051.03       294.23 o                         
  -8   3   1      38279.77      33879.18       785.46 o                         
  -7   3   1      43726.73      43569.41      1507.35 o                         
  -6   3   1      15965.63      16787.52       595.64 o                         
  -5   3   1      55735.86      58362.46      1800.43 o                         
  -4   3   1       7969.96      10150.42       326.87 o                         
  -3   3   1        754.13       1186.42        73.49 o                         
  -2   3   1        294.72        195.54        25.83 o                         
  -1   3   1       6733.04       6851.95       179.04 o                         
   0   3   1      27025.93      24323.78       661.77 o                         
   1   3   1      21628.19      22560.34       595.54 o                         
   2   3   1      34369.51      36786.86      1234.70 o                         
   3   3   1       1987.28       2419.02        91.22 o                         
   4   3   1       4372.77       4263.83       288.30 o                         
   5   3   1      45864.44      48051.42      1642.16 o                         
   6   3   1      15144.80      15105.25       541.24 o                         
   7   3   1      35663.59      35116.78      1223.19 o                         
   8   3   1       2312.83       2198.29        91.21 o                         
   9   3   1       3910.12       4012.00       191.93 o                         
  10   3   1       3260.71       3619.58       254.54 o                         
  11   3   1        608.94        794.63       137.58 o                         
  12   3   1        726.04        914.39       150.49 o                         
 -12   4   1       5997.12       5465.96       476.05 o                         
 -11   4   1        192.50        109.86       122.71 o                         
 -10   4   1       4904.12       4877.64       234.54 o                         
  -9   4   1       3247.28       2954.03       158.23 o                         
  -8   4   1      17465.20      16469.60       425.38 o                         
  -7   4   1       2642.25       2621.58       267.47 o                         
  -6   4   1      10365.20      10533.76       385.04 o                         
  -5   4   1       3537.13       3466.00       113.78 o                         
  -4   4   1      29007.59      31427.68       968.29 o                         
  -3   4   1      25885.06      26763.42       739.30 o                         
  -2   4   1         14.44         45.11        18.79 o                         
  -1   4   1       6814.10       7352.94       193.47 o                         
   0   4   1      48004.40      52268.36      1355.58 o                         
   1   4   1        233.94        162.54        26.37 o                         
   2   4   1      19319.20      18413.89       550.39 o                         
   3   4   1      65671.88      73428.18      2256.95 o                         
   4   4   1      33923.38      34867.26      1087.22 o                         
   5   4   1      22266.40      24335.41       846.34 o                         
   6   4   1       8796.15       8733.22       327.01 o                         
   7   4   1       4848.98       5110.71       212.28 o                         
   8   4   1       2617.60       2575.80       147.29 o                         
   9   4   1        769.46        727.25        95.45 o                         
  10   4   1      10626.07      10804.18       418.51 o                         
  11   4   1          1.83         34.37       109.73 o                         
  12   4   1       9820.41       9653.62       419.10 o                         
 -12   5   1       3428.96       3805.07       236.11 o                         
 -11   5   1         11.68        191.51       116.75 o                         
 -10   5   1       2459.62       2898.37       194.10 o                         
  -9   5   1          5.50         31.30        78.00 o                         
  -8   5   1        261.89        268.91        67.89 o                         
  -7   5   1      49414.48      46435.80      1558.74 o                         
  -6   5   1        957.82       1209.63        82.91 o                         
  -5   5   1       7286.58       7302.82       246.51 o                         
  -4   5   1      44371.61      45808.46      1263.28 o                         
  -3   5   1      60510.61      66404.48      1816.29 o                         
  -2   5   1      26684.01      29227.50       892.17 o                         
  -1   5   1       7963.68       7413.03       210.71 o                         
   0   5   1      24525.93      21601.27       619.17 o                         
   1   5   1       5741.05       5095.07       157.65 o                         
   2   5   1       3904.13       4105.56       131.37 o                         
   3   5   1      82242.29      90954.64      2799.39 o                         
   4   5   1       1028.57        791.50        48.66 o                         
   5   5   1      37718.03      41775.78      1431.18 o                         
   6   5   1       5793.77       6079.99       238.97 o                         
   7   5   1       8320.15       8583.46       292.19 o                         
   8   5   1       6609.21       6268.21       199.92 o                         
   9   5   1       1844.82       1708.48       141.54 o                         
  10   5   1        273.65        553.45       113.23 o                         
  11   5   1       1506.54       1766.17       164.88 o                         
  12   5   1       1825.41       1804.59       156.09 o                         
 -12   6   1       2717.70       3489.72       215.06 o                         
 -11   6   1        265.86        524.72       128.88 o                         
 -10   6   1       3607.15       3737.70       232.60 o                         
  -9   6   1       1374.64       1450.08       129.06 o                         
  -8   6   1       1581.39       1559.72       102.83 o                         
  -7   6   1       5458.76       4886.14       186.55 o                         
  -6   6   1         90.94         55.24        33.71 o                         
  -5   6   1      17979.50      18477.12       588.18 o                         
  -4   6   1      27075.21      26563.03       738.18 o                         
  -3   6   1      24012.17      26065.94       806.40 o                         
  -2   6   1      85777.54      92579.42      2803.44 o                         
  -1   6   1       6383.05       6839.97       215.95 o                         
   0   6   1     199496.39     203899.88      5183.91 o                         
   1   6   1       8361.13       9677.82       369.74 o                         
   2   6   1       1801.41       1429.59       165.18 o                         
   3   6   1       5740.72       6073.61       197.64 o                         
   4   6   1      67217.77      75908.45      2579.23 o                         
   5   6   1      59084.68      63660.81      2182.74 o                         
   6   6   1        235.27        333.65        44.91 o                         
   7   6   1      22773.74      21813.89       633.07 o                         
   8   6   1      25326.50      24082.59       609.56 o                         
   9   6   1      17002.23      17680.17       619.87 o                         
  10   6   1       7010.05       7246.93       318.91 o                         
  11   6   1        892.22        976.93       149.30 o                         
  12   6   1       1454.83       1412.67       144.52 o                         
 -12   7   1       2309.07       2301.01       175.37 o                         
 -11   7   1      12877.35      15196.11       548.87 o                         
 -10   7   1       2671.43       2611.81       180.11 o                         
  -9   7   1         12.97        135.89        92.50 o                         
  -8   7   1       2430.49       2513.48       123.38 o                         
  -7   7   1       2937.22       3202.71       118.82 o                         
  -6   7   1      13213.07      14228.39       571.11 o                         
  -5   7   1       2950.78       2807.66       213.47 o                         
  -4   7   1       6281.77       7374.64       246.63 o                         
  -3   7   1     104025.84     102775.17      2784.96 o                         
  -2   7   1      33524.90      35967.57       986.04 o                         
  -1   7   1      49094.59      48644.37      1331.61 o                         
   0   7   1        594.00        578.99        38.30 o                         
   1   7   1     137168.05     150128.80      3850.37 o                         
   2   7   1      43021.81      48699.91      1498.81 o                         
   3   7   1        216.45        596.92        50.40 o                         
   4   7   1        539.61        431.67        42.04 o                         
   5   7   1      19960.00      20169.00       707.32 o                         
   6   7   1       1736.80       1746.01       127.18 o                         
   7   7   1      28463.41      25275.57       636.03 o                         
   8   7   1       1526.12       1454.12        79.26 o                         
   9   7   1       4542.98       4757.35       224.11 o                         
  10   7   1       4303.55       5734.18       279.82 o                         
  11   7   1       4714.16       5396.62       270.97 o                         
  12   7   1        556.44        692.33       126.29 o                         
 -12   8   1        206.48        253.18       116.65 o                         
 -11   8   1       4332.29       5317.09       295.95 o                         
 -10   8   1        202.96        466.45       110.55 o                         
  -9   8   1       9406.61       9193.95       342.37 o                         
  -8   8   1        594.93        619.33        59.99 o                         
  -7   8   1      10725.87       9607.29       239.70 o                         
  -6   8   1      29194.24      30299.65      1184.98 o                         
  -5   8   1      68448.37      68766.09      2643.27 o                         
  -4   8   1      21679.00      23993.31       751.15 o                         
  -3   8   1      92910.88      96216.86      2970.94 o                         
  -2   8   1      12055.20      12961.31       628.23 o                         
  -1   8   1       9760.49       7825.56       284.45 o                         
   0   8   1     183820.33     189423.88      5766.30 o                         
   1   8   1      50236.34      47238.49      1674.27 o                         
   2   8   1      29394.08      27368.94       786.98 o                         
   3   8   1         92.79        103.30        33.68 o                         
   4   8   1      12273.64      11654.95       375.41 o                         
   5   8   1       3292.39       3318.97       248.32 o                         
   6   8   1      46649.41      48524.82      1876.32 o                         
   7   8   1      32258.38      31138.04       772.14 o                         
   8   8   1       6729.64       6159.43       214.09 o                         
   9   8   1        684.53        806.76       112.26 o                         
  10   8   1        786.24       1449.00       146.70 o                         
  11   8   1       5689.07       7387.41       325.45 o                         
  12   8   1       4050.15       3937.81       232.79 o                         
 -12   9   1       2947.65       3295.07       285.94 o                         
 -11   9   1      17153.04      17654.37       629.65 o                         
 -10   9   1       1425.13       1838.88       149.90 o                         
  -9   9   1       4708.99       4516.42       222.01 o                         
  -8   9   1        460.99        352.92        54.54 o                         
  -7   9   1      34666.68      31075.42       764.34 o                         
  -6   9   1       2649.38       2442.60       160.20 o                         
  -5   9   1       2103.78       2517.86       141.44 o                         
  -4   9   1      26139.53      26089.17       899.80 o                         
  -3   9   1      71380.91      71707.70      2440.22 o                         
  -2   9   1       7158.04       7941.14       463.88 o                         
  -1   9   1     145950.80     150578.47      5912.91 o                         
   0   9   1       4258.29       3563.04       134.48 o                         
   1   9   1     221391.69     233770.48      7151.19 o                         
   2   9   1        904.15        958.27       102.48 o                         
   3   9   1      27215.61      34011.27      1157.96 o                         
   4   9   1       9751.81       9306.21       387.56 o                         
   5   9   1       8226.42       8753.92       368.94 o                         
   6   9   1       2567.64       2425.47       142.89 o                         
   7   9   1        591.76        710.88        80.72 o                         
   8   9   1         29.73        101.35        86.11 o                         
   9   9   1        648.51        511.99       107.83 o                         
  10   9   1        740.29       1235.81       142.27 o                         
  11   9   1      23941.66      26285.53       881.57 o                         
  12   9   1       1125.57       1186.18       138.44 o                         
 -12  10   1          2.46         -2.23       103.61 o                         
 -11  10   1       4435.90       6017.18       293.63 o                         
 -10  10   1       5289.21       5956.20       270.85 o                         
  -9  10   1        178.48        328.28       107.44 o                         
  -8  10   1        246.03        322.75        89.66 o                         
  -7  10   1       4318.01       4309.64       160.97 o                         
  -6  10   1      93332.56      87667.69      4260.02 o                         
  -5  10   1         39.32         54.18        49.24 o                         
  -4  10   1      27931.17      29848.33      1216.27 o                         
  -3  10   1        199.23        249.17        76.46 o                         
  -2  10   1     109332.01     106238.66      4176.59 o                         
  -1  10   1      60390.88      57117.71      1932.11 o                         
   0  10   1     103934.66     115490.20      3871.72 o                         
   1  10   1      13236.85      13436.95       545.46 o                         
   2  10   1      53943.71      56837.94      1735.43 o                         
   3  10   1      31370.28      31388.91       977.25 o                         
   4  10   1      63288.26      64224.73      2463.51 o                         
   5  10   1       6554.87       6679.79       361.63 o                         
   6  10   1      26462.48      28710.15      1127.37 o                         
   7  10   1        122.01        164.32        49.90 o                         
   8  10   1       3172.62       3207.75       242.12 o                         
   9  10   1        305.13        422.19       110.07 o                         
  10  10   1       4463.26       5237.40       251.03 o                         
  11  10   1        230.78        915.51       152.25 o                         
  12  10   1       3581.90       3088.34       298.52 o                         
 -12  11   1       5490.94       4983.37      1180.72 o                         
 -11  11   1       9106.54       9893.42       397.25 o                         
 -10  11   1        425.85        574.60       121.11 o                         
  -9  11   1       9927.64       9800.53       363.61 o                         
  -8  11   1      23703.22      22672.97       704.27 o                         
  -7  11   1      12351.60      11331.49       301.02 o                         
  -6  11   1        722.35        674.87        89.07 o                         
  -5  11   1         78.95         37.51        62.00 o                         
  -4  11   1       4720.45       3827.71       211.00 o                         
  -3  11   1      13518.99      13513.46      1092.55 o                         
  -2  11   1     108712.58     103520.54      4113.99 o                         
  -1  11   1       3961.60       3976.65       401.00 o                         
   0  11   1      30566.06      29513.37      1153.02 o                         
   1  11   1      30795.12      31958.88       987.52 o                         
   2  11   1      14678.67      15523.16       572.95 o                         
   3  11   1       9570.21       8696.01       599.75 o                         
   4  11   1       5718.66       6793.83       298.19 o                         
   5  11   1       6580.15       7156.07       315.36 o                         
   6  11   1       1243.19        984.21       130.79 o                         
   7  11   1        988.92        886.06        79.62 o                         
   8  11   1       1516.45       1556.67       132.92 o                         
   9  11   1       1209.19       1035.45       128.46 o                         
  10  11   1       8969.79       9958.92       318.99 o                         
  11  11   1      10700.23      10577.61       349.82 o                         
  12  11   1       2616.12       1446.83       268.49 o                         
 -12  12   1         14.15       -169.52       169.52 o                         
 -11  12   1        175.78        256.93       108.98 o                         
 -10  12   1       1210.16       1291.11       107.83 o                         
  -9  12   1       8497.80       8299.42       297.62 o                         
  -8  12   1      12065.29      11426.22       364.06 o                         
  -7  12   1      55393.78      49582.08      1148.05 o                         
  -6  12   1       1796.06       1858.74       154.62 o                         
  -5  12   1       1602.82       1382.03       130.85 o                         
  -4  12   1      12782.47      12447.70       981.85 o                         
  -3  12   1      15548.78      14424.96       606.19 o                         
  -2  12   1      12374.50      12268.60       737.17 o                         
  -1  12   1      79492.64      81870.12      3274.28 o                         
   0  12   1      15781.49      16837.40       588.75 o                         
   1  12   1       6158.03       6902.06       429.36 o                         
   2  12   1      73915.09      71140.80      2862.93 o                         
   3  12   1      84984.45      86194.77      4144.27 o                         
   4  12   1       2401.97       2321.42       143.00 o                         
   5  12   1       1661.79       1977.04       222.04 o                         
   6  12   1       4124.42       3740.92       127.50 o                         
   7  12   1      10646.07       9883.84       272.69 o                         
   8  12   1        211.76         27.37        99.51 o                         
   9  12   1       2791.05       2623.83       142.21 o                         
  10  12   1       4243.31       4557.02       255.08 o                         
  11  12   1       4602.43       5093.36       407.86 o                         
 -11  13   1       1368.05       1373.81       266.29 o                         
 -10  13   1       8950.10       9300.42       689.15 o                         
  -9  13   1       2722.28       2817.91       137.44 o                         
  -8  13   1       7996.19       7731.28       241.67 o                         
  -7  13   1        124.35        288.89        78.47 o                         
  -6  13   1        160.81        248.89        52.62 o                         
  -5  13   1      12066.45      11882.86       623.15 o                         
  -4  13   1       5993.20       5646.81       701.08 o                         
  -3  13   1       4777.35       3621.18       524.28 o                         
  -2  13   1      33107.66      33674.17      1357.95 o                         
  -1  13   1       3398.56       4089.66       214.21 o                         
   0  13   1       2790.06       2777.92       136.02 o                         
   1  13   1      28814.28      30135.16      2198.66 o                         
   2  13   1      33660.34      33385.72      1359.72 o                         
   3  13   1      50171.07      49348.92      1757.79 o                         
   4  13   1      19467.25      20631.06      1028.50 o                         
   5  13   1        651.95        717.70       108.96 o                         
   6  13   1        914.66        953.45        66.87 o                         
   7  13   1         11.75          4.04        46.81 o                         
   8  13   1         56.01          6.12        68.77 o                         
   9  13   1        803.04        836.84        98.02 o                         
  10  13   1       4737.96       4489.18       267.72 o                         
  11  13   1         85.52        430.46       104.36 o                         
 -11  14   1        202.60        316.77       100.54 o                         
 -10  14   1       1780.54       1793.80       154.03 o                         
  -9  14   1       2040.70       1843.70       121.46 o                         
  -8  14   1         44.93        -54.53        69.65 o                         
  -7  14   1      13184.67      12007.22       313.90 o                         
  -6  14   1       6643.65       6301.64       177.33 o                         
  -5  14   1       5395.71       4589.85       293.94 o                         
  -4  14   1       6740.87       6951.23       494.53 o                         
  -3  14   1      22421.67      21244.05      1261.51 o                         
  -2  14   1      35146.89      33935.13      1384.63 o                         
  -1  14   1        232.06        151.42        64.52 o                         
   0  14   1       3860.68       3620.56       198.30 o                         
   1  14   1       7888.31       7343.38       626.12 o                         
   2  14   1      18465.01      17812.97       745.67 o                         
   3  14   1      85688.26      86868.98      3487.36 o                         
   4  14   1       2309.85       2399.38       233.69 o                         
   5  14   1       1386.18        967.93       103.76 o                         
   6  14   1      36928.26      33373.23       723.68 o                         
   7  14   1       7527.63       6793.52       207.81 o                         
   8  14   1        401.42        484.89        81.49 o                         
   9  14   1       6628.51       6565.49       259.12 o                         
  10  14   1          7.73        -67.70       108.19 o                         
  11  14   1       2145.59       2165.10       321.71 o                         
 -11  15   1       3623.20       4047.96       198.13 o                         
 -10  15   1       1236.79        898.14       140.62 o                         
  -9  15   1       2187.61       2133.31       195.55 o                         
  -8  15   1         89.65        182.53        75.55 o                         
  -7  15   1       1690.99       1626.60        99.93 o                         
  -6  15   1       4161.51       4333.63       181.41 o                         
  -5  15   1        653.65        533.02        71.25 o                         
  -4  15   1       5772.43       5259.48       397.25 o                         
  -3  15   1       6391.26       5986.81       340.89 o                         
  -2  15   1       9408.64       9609.05       431.20 o                         
  -1  15   1      77288.43      78240.14      3146.48 o                         
   0  15   1       1848.00       2060.03       190.64 o                         
   1  15   1      18000.08      19592.78       820.76 o                         
   2  15   1        399.99        533.82        77.45 o                         
   3  15   1       1900.87       1772.41       163.86 o                         
   4  15   1         14.35         27.43        83.04 o                         
   5  15   1        552.27        514.27        64.27 o                         
   6  15   1         27.91         53.13        53.20 o                         
   7  15   1       8254.32       7374.61       222.52 o                         
   8  15   1        121.53         38.16        74.82 o                         
   9  15   1       5140.55       5070.10       324.39 o                         
  10  15   1       4064.03       3455.58       366.30 o                         
  11  15   1       2488.17       2374.67       184.58 o                         
 -11  16   1        431.97        356.88       110.61 o                         
 -10  16   1         54.17       -100.92       100.92 o                         
  -9  16   1        669.29        800.51       109.35 o                         
  -8  16   1       2950.68       3077.17       176.82 o                         
  -7  16   1        155.01        200.53        86.37 o                         
  -6  16   1       7210.54       6567.92       279.05 o                         
  -5  16   1       2524.31       2010.09       161.03 o                         
  -4  16   1      33362.55      29912.06      1309.62 o                         
  -3  16   1        120.37         50.71        71.79 o                         
  -2  16   1      11128.46      10997.62       487.64 o                         
  -1  16   1       4006.44       3846.89       219.73 o                         
   0  16   1        110.89         48.05        92.42 o                         
   1  16   1       4364.32       4675.24       258.59 o                         
   2  16   1       5258.79       5313.08       265.51 o                         
   3  16   1      25754.71      25858.13      1285.39 o                         
   4  16   1       6152.34       5589.11       471.18 o                         
   5  16   1      10334.62       8811.13       290.92 o                         
   6  16   1      28125.69      24196.30       621.63 o                         
   7  16   1         18.12        -75.67        79.64 o                         
   8  16   1       4155.53       4066.38       191.95 o                         
   9  16   1        309.28        553.40       118.83 o                         
  10  16   1       1674.40       1441.46       226.23 o                         
  11  16   1        129.78         30.98       120.91 o                         
 -11  17   1       3429.89       3206.64       256.37 o                         
 -10  17   1         23.77       -120.33       120.33 o                         
  -9  17   1      10698.90      10495.46       499.38 o                         
  -8  17   1       4322.00       3963.36       307.17 o                         
  -7  17   1       1905.14       1720.97       134.44 o                         
  -6  17   1       1438.45       1088.18       111.12 o                         
  -5  17   1       2631.40       2313.35       175.54 o                         
  -4  17   1       1200.49       1605.98       100.29 o                         
  -3  17   1       1840.70       1647.44       147.71 o                         
  -2  17   1       5841.31       5886.39       292.80 o                         
  -1  17   1      16634.65      16626.74       924.71 o                         
   0  17   1       7770.61       8352.60       504.63 o                         
   1  17   1      19989.09      20782.55      1135.59 o                         
   2  17   1       5092.49       5958.67       394.47 o                         
   3  17   1      25061.65      22977.88      1494.63 o                         
   4  17   1        915.53        723.54        66.23 o                         
   5  17   1        528.69        358.35        69.85 o                         
   6  17   1       2307.27       2441.75       147.51 o                         
   7  17   1       1591.24       1491.77       163.07 o                         
   8  17   1        428.59        474.34       102.14 o                         
   9  17   1      11163.74      10489.39       397.71 o                         
  10  17   1        805.03        735.68        85.30 o                         
  11  17   1       6184.94       6607.25       405.53 o                         
 -10  18   1         14.10        -54.40        54.40 o                         
  -9  18   1        647.69       1128.88       157.86 o                         
  -8  18   1       7024.84       7539.07       352.40 o                         
  -7  18   1         13.96        -53.39        97.58 o                         
  -6  18   1      15037.23      13318.86       511.05 o                         
  -5  18   1        855.06        775.62        69.74 o                         
  -4  18   1      20541.45      19254.87       381.50 o                         
  -3  18   1        108.41         54.64        53.18 o                         
  -2  18   1        429.29        596.38        87.93 o                         
  -1  18   1      18805.69      20001.07      1101.30 o                         
   0  18   1          4.04        208.71        94.66 o                         
   1  18   1      25784.50      27023.86      1458.13 o                         
   2  18   1       6608.34       6638.20       322.90 o                         
   3  18   1          1.53         21.77        51.33 o                         
   4  18   1      44284.85      42516.02       874.74 o                         
   5  18   1       2098.27       1929.14        81.93 o                         
   6  18   1        241.86        111.59        88.24 o                         
   7  18   1        378.41        351.43        75.96 o                         
   8  18   1       2546.18       2629.74       229.96 o                         
   9  18   1       1387.33       1342.66       113.74 o                         
  10  18   1        506.49        447.02       197.11 o                         
 -10  19   1       4183.81       4160.94       182.03 o                         
  -9  19   1         47.27        237.84        70.32 o                         
  -8  19   1       8411.05       8392.56       304.84 o                         
  -7  19   1      10151.60       9802.72       321.93 o                         
  -6  19   1         20.10         12.97        76.84 o                         
  -5  19   1         36.26        -15.08        55.99 o                         
  -4  19   1       7187.96       7138.78       178.00 o                         
  -3  19   1      14146.85      13899.65       309.65 o                         
  -2  19   1       9070.73       9072.43       229.69 o                         
  -1  19   1        164.75        455.99       100.67 o                         
   0  19   1       3445.19       4655.69       328.35 o                         
   1  19   1       4446.99       4486.01       268.28 o                         
   2  19   1       7668.13       7790.96       215.45 o                         
   3  19   1      12257.83      11951.61       261.44 o                         
   4  19   1      20783.59      20465.10       429.39 o                         
   5  19   1       1006.59       1087.23        72.74 o                         
   6  19   1        468.73        491.85        77.56 o                         
   7  19   1        902.60        846.09        89.26 o                         
   8  19   1      17532.59      18023.26       570.72 o                         
   9  19   1       2483.49       2498.26       137.91 o                         
  10  19   1       1123.06        878.87        81.67 o                         
 -10  20   1        457.15        462.83        64.24 o                         
  -9  20   1       6602.98       7193.57       367.52 o                         
  -8  20   1         23.38        205.69       122.91 o                         
  -7  20   1         48.05        152.44        84.26 o                         
  -6  20   1       2080.98       2046.48       171.35 o                         
  -5  20   1       6715.21       6839.29       184.22 o                         
  -4  20   1       4484.73       4566.90       130.99 o                         
  -3  20   1       2245.29       2092.00        87.23 o                         
  -2  20   1        659.76        670.09        56.20 o                         
  -1  20   1      41357.63      40775.19       797.65 o                         
   0  20   1      21418.90      19662.17       447.26 o                         
   1  20   1      98057.30      96239.41      1775.50 o                         
   2  20   1       9948.46       9734.06       211.80 o                         
   3  20   1       1874.53       1797.64        83.47 o                         
   4  20   1      18497.04      19371.89       430.77 o                         
   5  20   1      11055.98      10448.40       251.29 o                         
   6  20   1        905.81        751.70        86.10 o                         
   7  20   1          0.36        -67.20        67.20 o                         
   8  20   1       2585.41       3030.05       195.66 o                         
   9  20   1       1028.56       1404.65       156.64 o                         
  10  20   1        621.84        567.68        66.59 o                         
 -10  21   1       2706.02       2991.67       194.33 o                         
  -9  21   1       6249.50       7134.19       262.14 o                         
  -8  21   1       2698.18       3149.19       169.03 o                         
  -7  21   1       9089.28       9180.06       291.18 o                         
  -6  21   1        627.51        718.70        86.34 o                         
  -5  21   1      15718.84      16156.81       373.50 o                         
  -4  21   1      15893.59      16463.47       375.03 o                         
  -3  21   1         53.78         -9.34        55.97 o                         
  -2  21   1       1175.76       1310.31        70.12 o                         
  -1  21   1         65.35        206.97        45.64 o                         
   0  21   1         13.67        132.44        54.44 o                         
   1  21   1       2699.07       2629.11        94.14 o                         
   2  21   1      14274.59      14593.38       299.15 o                         
   3  21   1      15055.42      15184.28       452.96 o                         
   4  21   1      10628.91      11530.92       366.92 o                         
   5  21   1      17921.24      18279.59       415.37 o                         
   6  21   1        156.56        113.93        73.15 o                         
   7  21   1       6704.87       6382.79       226.83 o                         
   8  21   1       6902.84       7160.84       253.12 o                         
   9  21   1       6618.58       6751.79       383.19 o                         
  10  21   1        440.13        427.44       145.07 o                         
  -9  22   1       1304.98       1543.53        93.70 o                         
  -8  22   1       2139.83       2608.33       237.10 o                         
  -7  22   1       1935.15       2226.59       130.02 o                         
  -6  22   1       3345.46       3465.89       148.56 o                         
  -5  22   1       1132.91       1271.33        80.71 o                         
  -4  22   1       8386.78       8115.84       215.49 o                         
  -3  22   1        162.61        159.63        60.30 o                         
  -2  22   1      18006.88      17383.21       365.52 o                         
  -1  22   1       4895.49       5852.06       251.75 o                         
   0  22   1     127002.12     123686.83      2548.96 o                         
   1  22   1       5764.83       6871.14       475.82 o                         
   2  22   1      19920.19      19719.93       392.80 o                         
   3  22   1       5151.31       5386.55       166.96 o                         
   4  22   1       3375.35       3460.34       183.54 o                         
   5  22   1       1501.06       1655.07        97.68 o                         
   6  22   1        556.48        408.24        65.80 o                         
   7  22   1         11.45         55.38        70.06 o                         
   8  22   1        324.34        490.84        89.89 o                         
   9  22   1        155.41        363.74        65.74 o                         
  -9  23   1       6840.76       7170.20       255.51 o                         
  -8  23   1        160.94        273.95        68.96 o                         
  -7  23   1       8988.82       9727.91       296.86 o                         
  -6  23   1       1580.90       1774.73        97.71 o                         
  -5  23   1       4299.28       4771.77       154.13 o                         
  -4  23   1         10.69        111.80        59.85 o                         
  -3  23   1       3922.85       4107.27       147.73 o                         
  -2  23   1       1670.63       1631.02        77.19 o                         
  -1  23   1       1184.40       1475.68       130.59 o                         
   0  23   1       1690.31       1875.08        93.49 o                         
   1  23   1       5033.59       5240.71       162.72 o                         
   2  23   1        170.42        153.25        51.89 o                         
   3  23   1      13282.02      13343.19       339.70 o                         
   4  23   1       1478.79       1479.41        83.83 o                         
   5  23   1      10593.93      11552.84       282.87 o                         
   6  23   1          6.44         -0.79        59.83 o                         
   7  23   1       6180.43       5910.71       210.96 o                         
   8  23   1        871.69       1285.19       122.68 o                         
   9  23   1       8646.94       8396.64       287.11 o                         
  -9  24   1          4.31        142.81       118.48 o                         
  -8  24   1       1282.57       1469.99       101.60 o                         
  -7  24   1       2675.02       2732.36       130.71 o                         
  -6  24   1        247.80        213.46        62.44 o                         
  -5  24   1       1632.30       1839.82       105.74 o                         
  -4  24   1       2580.99       2611.59       130.63 o                         
  -3  24   1       2941.52       2816.49       120.90 o                         
  -2  24   1       8947.71       9084.25       226.62 o                         
  -1  24   1      32596.75      32423.11       734.44 o                         
   0  24   1      50711.32      51438.42      1131.89 o                         
   1  24   1       1906.04       2052.60       148.52 o                         
   2  24   1      16716.78      16114.07       348.05 o                         
   3  24   1        882.44        896.34        80.16 o                         
   4  24   1         36.56         60.83        58.48 o                         
   5  24   1       4369.55       4427.87       187.30 o                         
   6  24   1       7058.41       7589.58       221.51 o                         
   7  24   1        458.35        562.10        83.04 o                         
   8  24   1         84.44        116.70        65.25 o                         
   9  24   1       1352.11       1420.23       142.56 o                         
  -8  25   1       4533.05       4550.01       204.55 o                         
  -7  25   1        552.70        540.92        84.27 o                         
  -6  25   1       1307.73       1410.44        90.85 o                         
  -5  25   1       3785.92       3728.28       165.14 o                         
  -4  25   1       1464.92       1395.31        86.39 o                         
  -3  25   1         77.18        -29.48        61.66 o                         
  -2  25   1         55.80        -41.09        51.39 o                         
  -1  25   1       4058.52       4029.53       215.85 o                         
   0  25   1       4577.87       5142.51       165.83 o                         
   1  25   1       6058.12       6314.07       184.77 o                         
   2  25   1        119.07         38.41        60.97 o                         
   3  25   1       1521.63       1378.07        90.30 o                         
   4  25   1        824.16        960.07        82.07 o                         
   5  25   1         64.81        112.41        59.70 o                         
   6  25   1         75.31        135.13        62.04 o                         
   7  25   1        399.99        593.23        86.63 o                         
   8  25   1       3408.50       3229.29       160.74 o                         
  -8  26   1        591.94        778.34       119.09 o                         
  -7  26   1       1458.97       1393.58       113.17 o                         
  -6  26   1       2234.51       2403.30       120.16 o                         
  -5  26   1        663.44        537.47        77.83 o                         
  -4  26   1        631.92        601.15        74.13 o                         
  -3  26   1       5773.39       5900.01       203.40 o                         
  -2  26   1       1045.11        934.32        80.17 o                         
  -1  26   1       1180.26       1168.46        87.55 o                         
   0  26   1        224.87        272.57        66.00 o                         
   1  26   1        768.03        644.39        74.95 o                         
   2  26   1      11909.20      12287.98       301.60 o                         
   3  26   1       3870.59       4409.32       169.98 o                         
   4  26   1        412.04        336.75        68.93 o                         
   5  26   1        623.33        741.50        80.20 o                         
   6  26   1       4300.59       4253.93       153.62 o                         
   7  26   1       3242.35       3719.09       182.82 o                         
   8  26   1        364.34        361.14        59.05 o                         
  -7  27   1        266.39        251.10        81.94 o                         
  -6  27   1        368.80        433.48        63.96 o                         
  -5  27   1       7113.57       7097.63       254.12 o                         
  -4  27   1       2849.06       2769.33       119.89 o                         
  -3  27   1        947.35       1049.76       100.95 o                         
  -2  27   1       6597.95       7111.13       237.84 o                         
  -1  27   1        124.84         56.69        66.69 o                         
   0  27   1        255.29        217.67        67.35 o                         
   1  27   1        210.02        210.68        65.69 o                         
   2  27   1       7616.03       7572.24       223.59 o                         
   3  27   1       4560.59       5083.88       241.26 o                         
   4  27   1        851.02        785.82        77.38 o                         
   5  27   1        498.90        391.01        67.30 o                         
   6  27   1         69.38         82.03        57.64 o                         
   7  27   1       2653.74       2889.50       144.39 o                         
  -7  28   1       1098.77        965.77        81.50 o                         
  -6  28   1        134.72        115.91        54.98 o                         
  -5  28   1       2030.32       2217.57       113.50 o                         
  -4  28   1         79.99        101.57        58.53 o                         
  -3  28   1       1935.39       2083.05       120.55 o                         
  -2  28   1      11291.83      12252.76       351.45 o                         
  -1  28   1       1024.49       1048.96        86.88 o                         
   0  28   1       1055.34       1131.42        86.47 o                         
   1  28   1         44.64        123.47        63.85 o                         
   2  28   1      11894.63      12666.44       358.06 o                         
   3  28   1        725.40        909.96        94.30 o                         
   4  28   1        965.52        845.10       125.09 o                         
   5  28   1       1990.39       1851.01       103.39 o                         
   6  28   1          8.98         27.50        47.75 o                         
   7  28   1       2449.34       2138.77       170.76 o                         
  -6  29   1        852.76        790.18        77.37 o                         
  -5  29   1       2152.46       1947.14       127.55 o                         
  -4  29   1        101.15         -7.75        72.96 o                         
  -3  29   1      14943.01      15703.75       442.05 o                         
  -2  29   1         69.42        412.48        89.39 o                         
  -1  29   1        519.84        333.27        70.36 o                         
   0  29   1        152.98        134.66        67.08 o                         
   1  29   1       4559.81       4921.25       161.19 o                         
   2  29   1         61.39        573.85       106.52 o                         
   3  29   1      18581.01      19305.56       479.37 o                         
   4  29   1        345.90        287.72        64.00 o                         
   5  29   1       3081.98       2895.45       189.79 o                         
   6  29   1         73.63          4.38        56.59 o                         
  -5  30   1         48.94         22.59        52.62 o                         
  -4  30   1        699.45        545.70        76.25 o                         
  -3  30   1       1254.45       1507.60       134.32 o                         
  -2  30   1       8506.09       9540.41       284.57 o                         
  -1  30   1       3364.49       3638.27       164.72 o                         
   0  30   1        351.51        299.94       100.84 o                         
   1  30   1       4993.68       4772.41       164.13 o                         
   2  30   1       5911.09       6813.34       216.48 o                         
   3  30   1         92.40        275.28        70.08 o                         
   4  30   1       2634.37       2393.80       166.95 o                         
   5  30   1        335.23        286.51        59.48 o                         
  -5  31   1        851.35        795.36       102.59 o                         
  -4  31   1       1023.93       1208.16       116.48 o                         
  -3  31   1       1920.40       2205.34       119.76 o                         
  -2  31   1       4914.90       5461.73       185.70 o                         
  -1  31   1        130.99        108.04        60.90 o                         
   0  31   1        422.75        352.72        65.65 o                         
   1  31   1        463.61        509.19        69.87 o                         
   2  31   1      13580.38      15007.43       381.13 o                         
   3  31   1       2557.58       3077.70       133.63 o                         
   4  31   1       2013.16       2050.06       123.77 o                         
   5  31   1       1475.39       1534.60       218.83 o                         
  -4  32   1        217.34        223.84        76.15 o                         
  -3  32   1       4864.66       5401.89       246.41 o                         
  -2  32   1         12.02        339.01        65.01 o                         
  -1  32   1       2544.63       2550.35       115.05 o                         
   0  32   1       4663.66       4630.59       160.97 o                         
   1  32   1       7437.97       8134.60       261.92 o                         
   2  32   1        267.30        966.77       142.25 o                         
   3  32   1       4032.86       4438.01       158.76 o                         
   4  32   1         56.17        -64.55        72.85 o                         
  -3  33   1        357.74        619.34       108.57 o                         
  -2  33   1       1177.27       1283.80        81.13 o                         
  -1  33   1       2518.32       2407.61       111.88 o                         
   0  33   1        159.65        135.85        51.42 o                         
   1  33   1       2828.52       2999.83       123.94 o                         
   2  33   1       4548.07       5016.67       184.60 o                         
   3  33   1       2185.72       2656.82       217.08 o                         
   0  34   1       3169.20       2812.65       186.87 o                         
 -12   0   2       5822.42       5506.32       309.12 o                         
 -10   0   2       4696.55       4028.15       272.99 o                         
  -8   0   2      27741.98      23624.64       825.41 o                         
  -6   0   2      46369.29      46318.07      2240.31 o                         
  -4   0   2       4284.52       5573.48       534.74 o                         
  -2   0   2       1006.69        580.76       162.19 o                         
   0   0   2     281243.75     306114.88     12803.57 o                         
   2   0   2        672.17        602.50        48.85 o                         
   4   0   2      37511.33      35202.93      2890.54 o                         
   6   0   2       5270.97       5016.05       644.44 o                         
   8   0   2      10020.59       9477.70       570.23 o                         
  10   0   2        152.87        198.16       117.64 o                         
  12   0   2      12115.83      11806.59       687.05 o                         
 -12   1   2         13.59        177.58        84.46 o                         
 -11   1   2       1724.74       2101.70       132.68 o                         
 -10   1   2        129.90        251.98        89.61 o                         
  -9   1   2      23170.07      21548.26       658.52 o                         
  -8   1   2      11110.13       9859.31       264.67 o                         
  -7   1   2      30496.67      30051.43      1047.57 o                         
  -6   1   2      47293.47      49563.65      1532.91 o                         
  -5   1   2      38079.39      35748.59      1473.46 o                         
  -4   1   2       8408.95       8201.84       294.56 o                         
  -3   1   2      16360.33      15810.05       881.80 o                         
  -2   1   2       1032.08       1479.06       142.13 o                         
  -1   1   2      11493.76       9514.13       410.38 o                         
   0   1   2      14984.09      13687.66       353.11 o                         
   1   1   2      80570.05      87415.85      2094.31 o                         
   2   1   2      85685.59      85312.45      2897.58 o                         
   3   1   2      76699.13      81922.68      2768.33 o                         
   4   1   2      63470.62      66053.41      2244.17 o                         
   5   1   2     248370.98     260362.66      8817.47 o                         
   6   1   2        313.18        594.71        88.38 o                         
   7   1   2      30135.41      27987.40       983.40 o                         
   8   1   2      24028.25      21082.57       532.77 o                         
   9   1   2       1330.04       1651.66       151.70 o                         
  10   1   2       1735.65       1957.02       152.29 o                         
  11   1   2       3902.20       3886.59       371.63 o                         
  12   1   2       1106.04       1346.49       142.62 o                         
 -12   2   2       1792.82       1852.90       152.95 o                         
 -11   2   2        285.19        371.04        87.81 o                         
 -10   2   2      11587.00      11342.68       381.49 o                         
  -9   2   2        346.46        631.62        87.30 o                         
  -8   2   2       2025.78       1686.26       103.00 o                         
  -7   2   2       8260.31       7189.79       274.86 o                         
  -6   2   2      10960.22      11186.07       404.26 o                         
  -5   2   2         89.14        109.34        34.77 o                         
  -4   2   2      17704.98      17528.02       551.82 o                         
  -3   2   2      23864.58      28235.25       960.73 o                         
  -2   2   2      15355.20      17105.73       473.39 o                         
  -1   2   2      18517.86      20424.46      1004.16 o                         
   0   2   2     293324.12     307743.75      7268.98 o                         
   1   2   2      40319.92      41052.94       894.95 o                         
   2   2   2       1318.50       1624.57        66.53 o                         
   3   2   2       3072.72       2209.42       289.35 o                         
   4   2   2      14958.04      15518.75       491.24 o                         
   5   2   2      25497.59      28695.01      1048.09 o                         
   6   2   2      11767.00      12265.57       447.19 o                         
   7   2   2       1143.54       1535.93       123.42 o                         
   8   2   2       6955.64       6856.27       221.65 o                         
   9   2   2       1078.14       1300.42       126.56 o                         
  10   2   2       8163.47       7940.87       331.22 o                         
  11   2   2       3611.34       3508.27       222.99 o                         
  12   2   2       5629.40       5720.75       515.87 o                         
 -12   3   2         43.55         82.01       102.59 o                         
 -11   3   2       2087.00       2599.40       160.73 o                         
 -10   3   2         67.20        283.68       115.58 o                         
  -9   3   2        369.20        425.98        77.83 o                         
  -8   3   2      25286.77      22434.42       627.11 o                         
  -7   3   2      24534.84      23922.21       838.92 o                         
  -6   3   2      15302.18      17059.75       602.80 o                         
  -5   3   2      15622.69      15296.29       484.52 o                         
  -4   3   2       1619.02       1975.95        71.89 o                         
  -3   3   2      12028.92      13876.65       384.46 o                         
  -2   3   2       3099.15       3138.00        96.50 o                         
  -1   3   2      16172.44      15021.47       743.02 o                         
   0   3   2      11036.27      11666.91       342.94 o                         
   1   3   2       9480.76       9539.96       214.47 o                         
   2   3   2       4454.91       4274.68       131.98 o                         
   3   3   2       7931.79       8118.17       262.32 o                         
   4   3   2     108264.25     118172.30      3628.53 o                         
   5   3   2      10503.32      12115.56       600.18 o                         
   6   3   2       1402.11       1447.05        84.46 o                         
   7   3   2       6113.80       6471.78       260.90 o                         
   8   3   2      19113.74      17349.77       447.75 o                         
   9   3   2       7804.97       7935.37       296.11 o                         
  10   3   2       1083.63       1259.32       158.42 o                         
  11   3   2       4442.90       4385.01       277.23 o                         
  12   3   2        451.43        612.85       193.85 o                         
 -12   4   2        519.24        466.18       116.65 o                         
 -11   4   2       2770.12       2798.76       167.39 o                         
 -10   4   2         24.61         79.30        86.10 o                         
  -9   4   2       2770.48       2714.54       148.77 o                         
  -8   4   2       1435.51       1540.91       105.21 o                         
  -7   4   2        738.71        599.97        49.41 o                         
  -6   4   2       1817.24       1861.68        94.00 o                         
  -5   4   2       2026.84       2123.06        91.03 o                         
  -4   4   2       1134.33       1243.05        53.87 o                         
  -3   4   2     144209.20     149122.03      4074.71 o                         
  -2   4   2      68675.30      75574.52      2297.60 o                         
  -1   4   2      80559.87      86442.78      3350.04 o                         
   0   4   2       7923.88       8517.18       256.29 o                         
   1   4   2      23063.02      23489.29       639.94 o                         
   2   4   2      26642.35      30570.49       860.22 o                         
   3   4   2      30846.71      29655.62       924.18 o                         
   4   4   2     172559.64     196522.66      6030.88 o                         
   5   4   2         40.54        101.58        44.21 o                         
   6   4   2        796.63        619.68        52.73 o                         
   7   4   2      44051.89      43143.67      1233.87 o                         
   8   4   2       8213.70       7554.73       216.68 o                         
   9   4   2       6746.98       6448.00       255.13 o                         
  10   4   2       2648.09       2686.22       172.21 o                         
  11   4   2         61.73        207.11       111.59 o                         
  12   4   2          6.99         11.08       128.04 o                         
 -12   5   2        393.27        454.02       119.11 o                         
 -11   5   2       2228.60       2458.81       196.55 o                         
 -10   5   2       1329.78       1254.32       113.18 o                         
  -9   5   2         27.19         81.89        76.86 o                         
  -8   5   2      28975.39      25595.40       717.81 o                         
  -7   5   2       3203.58       3257.57       201.31 o                         
  -6   5   2        803.68       1025.66        66.62 o                         
  -5   5   2       8233.84       9421.28       309.38 o                         
  -4   5   2      33001.73      36332.09      1113.70 o                         
  -3   5   2      14873.36      14583.77       455.28 o                         
  -2   5   2      31760.73      31806.09      1464.19 o                         
  -1   5   2      12147.88      13424.31       464.99 o                         
   0   5   2        521.61        539.03        32.22 o                         
   1   5   2         22.35        131.18        28.44 o                         
   2   5   2      66103.37      75291.08      2301.40 o                         
   3   5   2       4312.06       3955.52       149.23 o                         
   4   5   2      44300.99      49866.69      1690.32 o                         
   5   5   2        122.86        224.98        39.23 o                         
   6   5   2         91.20        165.61        37.28 o                         
   7   5   2       2529.13       2638.69       114.34 o                         
   8   5   2       6495.20       5942.06       193.69 o                         
   9   5   2         66.82        176.63        95.83 o                         
  10   5   2         14.17        320.68       103.97 o                         
  11   5   2        456.67        559.16       127.06 o                         
  12   5   2        186.61        205.14       108.37 o                         
 -12   6   2       1804.86       2195.92       173.20 o                         
 -11   6   2       1284.49       1435.32       156.22 o                         
 -10   6   2       2701.47       2785.27       183.91 o                         
  -9   6   2       3666.67       3969.86       177.87 o                         
  -8   6   2       1127.60       1100.86        65.87 o                         
  -7   6   2       9254.14       8753.96       401.17 o                         
  -6   6   2       9265.28       8238.37       454.69 o                         
  -5   6   2      21920.04      23123.21       730.01 o                         
  -4   6   2      35476.67      34847.79      1072.66 o                         
  -3   6   2      48430.02      55936.84      1707.77 o                         
  -2   6   2      28955.34      33207.77      1315.16 o                         
  -1   6   2       7712.52       7745.35       277.97 o                         
   0   6   2     137738.08     131116.84      3561.45 o                         
   1   6   2      87970.20      89414.84      2460.39 o                         
   2   6   2       7225.14       7195.81       218.10 o                         
   3   6   2     173301.39     184321.05      5613.66 o                         
   4   6   2      16269.20      17115.46       599.78 o                         
   5   6   2       3518.66       3460.21       214.68 o                         
   6   6   2      25379.41      25632.93       898.62 o                         
   7   6   2      11333.24      11809.81       361.53 o                         
   8   6   2       2342.82       2242.43       110.04 o                         
   9   6   2       1112.73       1271.11       130.01 o                         
  10   6   2      13857.82      14253.64       522.69 o                         
  11   6   2        955.48       1122.10       129.55 o                         
  12   6   2         35.72         -0.31       105.46 o                         
 -12   7   2       2372.70       2216.11       173.48 o                         
 -11   7   2       3829.39       4586.71       247.19 o                         
 -10   7   2        126.68        186.07       105.16 o                         
  -9   7   2        203.10        206.92        92.48 o                         
  -8   7   2      17937.74      16065.64       426.10 o                         
  -7   7   2        451.39        501.19        55.47 o                         
  -6   7   2       1488.19       1989.23       118.81 o                         
  -5   7   2      17705.68      18809.38       596.96 o                         
  -4   7   2      44135.71      48037.78      1715.03 o                         
  -3   7   2      37031.03      41209.65      1379.02 o                         
  -2   7   2      35257.35      34401.95      1240.97 o                         
  -1   7   2      75623.28      79500.23      2629.25 o                         
   0   7   2       2450.21       2905.36       109.76 o                         
   1   7   2      13740.08      14387.79       403.56 o                         
   2   7   2      35143.29      34211.82       975.35 o                         
   3   7   2      10104.61      11013.08       355.83 o                         
   4   7   2      63021.72      67297.13      2282.42 o                         
   5   7   2      19687.78      22036.34       769.48 o                         
   6   7   2       6208.58       6279.47       283.90 o                         
   7   7   2       2088.29       1844.64       130.73 o                         
   8   7   2       2522.81       2736.15       153.76 o                         
   9   7   2          7.53        175.43        99.40 o                         
  10   7   2       2072.91       2803.36       339.60 o                         
  11   7   2       2379.05       2688.06       179.35 o                         
  12   7   2         35.71        -67.34       104.97 o                         
 -12   8   2        166.23        324.66       118.11 o                         
 -11   8   2       1034.53       1392.13       179.09 o                         
 -10   8   2       2962.34       2785.11       174.00 o                         
  -9   8   2        150.29        128.77        95.07 o                         
  -8   8   2        413.03        333.22        49.37 o                         
  -7   8   2      33417.00      29060.22       681.92 o                         
  -6   8   2       5556.06       5490.60       318.92 o                         
  -5   8   2       5578.41       6696.08       252.43 o                         
  -4   8   2        176.83        490.00        55.11 o                         
  -3   8   2       8909.32      10220.94       475.52 o                         
  -2   8   2      56306.05      62540.54      2469.28 o                         
  -1   8   2       3074.36       3110.17       129.72 o                         
   0   8   2       2591.23       3815.71       184.05 o                         
   1   8   2        988.47       1125.51        57.14 o                         
   2   8   2       1317.86       2040.15       111.62 o                         
   3   8   2      35589.44      35640.49      1112.03 o                         
   4   8   2      65466.57      69614.79      2379.36 o                         
   5   8   2      17658.12      19827.55       781.33 o                         
   6   8   2       7928.63       8924.53       395.87 o                         
   7   8   2       5335.64       5184.23       168.51 o                         
   8   8   2       6642.76       6515.97       260.91 o                         
   9   8   2        589.60        667.21       112.30 o                         
  10   8   2       6499.83       7115.39       319.83 o                         
  11   8   2       4928.73       5927.11       281.87 o                         
  12   8   2         85.06         39.37        76.98 o                         
 -12   9   2      10652.83      10621.61       835.34 o                         
 -11   9   2        722.94       1213.10       142.81 o                         
 -10   9   2       3578.04       3793.10       207.23 o                         
  -9   9   2        430.48        438.85       109.69 o                         
  -8   9   2       5522.88       5014.00       176.24 o                         
  -7   9   2        684.77        868.00        78.84 o                         
  -6   9   2       9864.25       9816.02       521.63 o                         
  -5   9   2       7729.25       7251.99       500.70 o                         
  -4   9   2       9150.61      10246.55       440.03 o                         
  -3   9   2      92139.57      95969.92      3873.13 o                         
  -2   9   2     137152.83     130838.73      4868.66 o                         
  -1   9   2        332.88        530.88        43.78 o                         
   0   9   2      43134.54      44160.60      1358.67 o                         
   1   9   2       6093.17       5502.14       172.58 o                         
   2   9   2     211443.31     213779.45      6032.47 o                         
   3   9   2        618.40        666.27        47.99 o                         
   4   9   2      10925.94      11682.60       473.52 o                         
   5   9   2      29366.73      28280.95      1105.90 o                         
   6   9   2        621.15        754.15       114.57 o                         
   7   9   2       5582.29       5136.63       168.48 o                         
   8   9   2      11381.24      11215.50       389.84 o                         
   9   9   2       1989.08       2118.13       151.49 o                         
  10   9   2      12855.70      13498.89       506.16 o                         
  11   9   2        251.66        742.16       101.67 o                         
  12   9   2       2688.47       2783.93       210.22 o                         
 -12  10   2          8.56        367.85       139.16 o                         
 -11  10   2        136.51        448.04       123.83 o                         
 -10  10   2       6032.19       6592.79       286.78 o                         
  -9  10   2        337.17        324.48        97.72 o                         
  -8  10   2        134.00        272.01        85.04 o                         
  -7  10   2      47367.12      43526.59      1011.02 o                         
  -6  10   2         90.26        173.13       100.95 o                         
  -5  10   2      30164.21      29138.53      1439.21 o                         
  -4  10   2       1189.95       1096.71        86.54 o                         
  -3  10   2       2411.03       2796.12       153.76 o                         
  -2  10   2       5216.15       5588.56       257.60 o                         
  -1  10   2     126118.61     120888.34      4024.90 o                         
   0  10   2     140952.91     138856.55      4680.02 o                         
   1  10   2      46377.72      48041.57      1484.43 o                         
   2  10   2      12334.88      12530.70       422.86 o                         
   3  10   2      85992.05      92326.44      3393.86 o                         
   4  10   2      14546.39      15321.54       614.41 o                         
   5  10   2       1417.07       1413.64       103.04 o                         
   6  10   2       6679.53       7028.12       315.01 o                         
   7  10   2       8249.18       8139.17       240.31 o                         
   8  10   2       6401.97       6433.43       264.75 o                         
   9  10   2        136.90        148.92       105.68 o                         
  10  10   2        699.42       1001.14        96.81 o                         
  11  10   2       4714.60       4825.48       241.39 o                         
  12  10   2       1796.66       1100.80       189.39 o                         
 -12  11   2       1649.07       1152.73       326.93 o                         
 -11  11   2      10834.44      11671.78       437.63 o                         
 -10  11   2       6698.92       7194.08       304.16 o                         
  -9  11   2         65.95        141.96        95.46 o                         
  -8  11   2      13717.18      13863.62       423.21 o                         
  -7  11   2      13396.23      12586.09       327.59 o                         
  -6  11   2      15495.63      15000.35       721.74 o                         
  -5  11   2       2445.91       2311.22       174.33 o                         
  -4  11   2         84.89         82.87        51.99 o                         
  -3  11   2       3976.63       3607.98       269.03 o                         
  -2  11   2      47287.20      45149.22      2913.14 o                         
  -1  11   2      77741.31      73433.27      2928.92 o                         
   0  11   2       3112.97       3704.78       214.37 o                         
   1  11   2     119462.50     125555.19      4753.27 o                         
   2  11   2      28759.48      29026.79       898.21 o                         
   3  11   2      23855.75      23614.04       743.20 o                         
   4  11   2      17024.97      16977.86       672.85 o                         
   5  11   2       1510.09       1494.28       108.71 o                         
   6  11   2       4488.61       4645.00       146.26 o                         
   7  11   2       1238.38       1457.15        98.61 o                         
   8  11   2       1399.87       1523.56       133.44 o                         
   9  11   2       6583.90       6605.13       237.81 o                         
  10  11   2       4278.63       4683.34       194.07 o                         
  11  11   2      10684.05      11635.01       592.32 o                         
 -12  12   2         22.88       -177.09       177.09 o                         
 -11  12   2        392.22        665.35       119.03 o                         
 -10  12   2         67.71        142.32        81.11 o                         
  -9  12   2         47.22        164.55        98.82 o                         
  -8  12   2       2175.50       2339.08       193.09 o                         
  -7  12   2      22511.73      20673.40       507.54 o                         
  -6  12   2      95739.82      87283.68      1978.39 o                         
  -5  12   2       8466.65       8679.23       592.16 o                         
  -4  12   2       8558.03       8474.00       726.79 o                         
  -3  12   2      28074.28      25177.59      1420.62 o                         
  -2  12   2      21959.84      21237.71       877.28 o                         
  -1  12   2       1001.56       1041.22       133.21 o                         
   0  12   2      57729.62      57642.07      1955.47 o                         
   1  12   2       6063.55       7021.23       319.41 o                         
   2  12   2      20798.03      22341.29       814.41 o                         
   3  12   2      48877.74      47307.61      1460.96 o                         
   4  12   2      36710.21      38700.88      1505.02 o                         
   5  12   2       4062.76       3698.95       197.91 o                         
   6  12   2      33437.68      31244.88       690.15 o                         
   7  12   2      10381.40       9541.87       241.12 o                         
   8  12   2       1249.92       1134.67        96.31 o                         
   9  12   2       1425.41       1447.98       111.18 o                         
  10  12   2        228.91        340.58        82.81 o                         
  11  12   2       1367.21       1671.26       196.88 o                         
 -11  13   2       5893.32       5548.50       436.60 o                         
 -10  13   2       1335.35       1459.58       143.89 o                         
  -9  13   2       3832.63       4196.78       172.28 o                         
  -8  13   2        133.35        114.53        71.21 o                         
  -7  13   2      25400.36      23385.13       569.36 o                         
  -6  13   2       3555.12       4180.93       214.86 o                         
  -5  13   2       2199.29       2815.87       246.15 o                         
  -4  13   2        264.21        276.48        73.03 o                         
  -3  13   2       2181.28       1689.26       227.13 o                         
  -2  13   2      18269.80      16370.41       691.04 o                         
  -1  13   2       3748.05       4087.78       291.74 o                         
   0  13   2       2065.11       1977.51       119.61 o                         
   1  13   2      60448.62      68644.55      2751.49 o                         
   2  13   2       3658.77       3681.25       269.90 o                         
   3  13   2       1818.31       1900.83       140.99 o                         
   4  13   2        454.65        742.79        83.51 o                         
   5  13   2      25365.04      25569.62      1015.59 o                         
   6  13   2       8158.05       7282.88       193.70 o                         
   7  13   2        892.15        953.46        77.16 o                         
   8  13   2       1184.72       1192.00       100.23 o                         
   9  13   2        596.42        566.08        90.66 o                         
  10  13   2        267.31        221.91        88.57 o                         
  11  13   2       8977.32       9459.21       674.79 o                         
 -11  14   2       1487.73       1524.44       141.95 o                         
 -10  14   2        830.28        837.75       128.23 o                         
  -9  14   2       7475.83       6977.74       266.15 o                         
  -8  14   2        733.67        758.60        86.52 o                         
  -7  14   2       9097.61       9025.21       254.08 o                         
  -6  14   2      49521.02      45300.55      1100.95 o                         
  -5  14   2       3550.77       3556.76       215.87 o                         
  -4  14   2      24386.71      21788.13      1494.54 o                         
  -3  14   2       5423.89       4557.13       274.73 o                         
  -2  14   2       6952.41       6435.97       309.61 o                         
  -1  14   2        357.66        503.08        78.95 o                         
   0  14   2        492.22        543.30        79.34 o                         
   1  14   2      27643.68      28896.65      1186.35 o                         
   2  14   2      17048.28      18344.41       878.71 o                         
   3  14   2        923.01        986.11       220.76 o                         
   4  14   2      87181.73      86681.64      5444.65 o                         
   5  14   2      34971.95      31399.49       843.77 o                         
   6  14   2      20820.25      18726.76       423.81 o                         
   7  14   2       6857.48       6675.75       204.66 o                         
   8  14   2        764.74        651.31        85.30 o                         
   9  14   2        294.75        194.58        83.52 o                         
  10  14   2       2569.67       2577.26       184.66 o                         
  11  14   2       1843.57       2119.00       200.73 o                         
 -11  15   2       2405.86       2513.21       180.66 o                         
 -10  15   2        183.48         18.48       106.36 o                         
  -9  15   2        218.78        324.71       102.65 o                         
  -8  15   2       2609.53       2628.26       160.38 o                         
  -7  15   2       6050.33       5582.78       210.80 o                         
  -6  15   2       1495.84       1320.54        85.15 o                         
  -5  15   2       8271.72       6918.97       247.63 o                         
  -4  15   2        189.43        264.83        93.51 o                         
  -3  15   2       4891.18       4610.77       516.51 o                         
  -2  15   2       7544.36       7265.32       642.04 o                         
  -1  15   2       3423.92       3574.38       266.20 o                         
   0  15   2       4964.91       5239.87       348.55 o                         
   1  15   2      43949.75      45889.86      1854.31 o                         
   2  15   2         90.28        170.30        66.31 o                         
   3  15   2       1669.88       1764.73       167.22 o                         
   4  15   2       2410.16       2540.48       250.45 o                         
   5  15   2        726.27        501.96        63.23 o                         
   6  15   2       2878.67       2832.38       118.76 o                         
   7  15   2       1889.54       1825.37       102.13 o                         
   8  15   2       2050.01       2093.29       118.78 o                         
   9  15   2       1808.05       1753.49       126.43 o                         
  10  15   2       1042.63       1310.74       232.69 o                         
  11  15   2       3846.86       3812.81       342.39 o                         
 -11  16   2        459.03        219.62       112.82 o                         
 -10  16   2        347.23        166.81       119.14 o                         
  -9  16   2       7443.23       7555.95       331.04 o                         
  -8  16   2       1838.80       1611.79       121.38 o                         
  -7  16   2      13085.21      11994.61       426.08 o                         
  -6  16   2        131.06         66.36        61.17 o                         
  -5  16   2      14330.71      12278.91       412.34 o                         
  -4  16   2       2639.05       2203.56       164.78 o                         
  -3  16   2       8668.40       8162.71       444.02 o                         
  -2  16   2       1475.22       1921.37       161.63 o                         
  -1  16   2        449.38        369.23        76.46 o                         
   0  16   2      21468.92      23096.54      1249.78 o                         
   1  16   2      23423.96      24447.83      1318.66 o                         
   2  16   2        119.94        159.93        63.85 o                         
   3  16   2      10824.86      10878.76      1479.92 o                         
   4  16   2       4525.10       4116.32       332.67 o                         
   5  16   2      14888.99      12895.75       352.40 o                         
   6  16   2       5272.58       4797.29       164.95 o                         
   7  16   2       1187.84        941.61        87.24 o                         
   8  16   2       2416.16       2428.15       146.85 o                         
   9  16   2        238.37        226.16       113.06 o                         
  10  16   2        369.84        273.89       174.84 o                         
  11  16   2       2420.62       2300.25       353.81 o                         
 -11  17   2          8.01         -1.87       122.91 o                         
 -10  17   2       2872.43       2928.59       161.66 o                         
  -9  17   2       1602.80       1752.92       187.36 o                         
  -8  17   2       1385.69       1191.58       134.61 o                         
  -7  17   2      12587.53      11116.33       507.95 o                         
  -6  17   2        112.22         -1.83        91.03 o                         
  -5  17   2       5695.45       5114.36       189.47 o                         
  -4  17   2      47835.01      43968.66      1065.06 o                         
  -3  17   2       1888.36       1947.50       346.05 o                         
  -2  17   2      47678.25      46891.66      2273.61 o                         
  -1  17   2       2058.16       2897.60       253.19 o                         
   0  17   2       7498.57       7917.33       484.77 o                         
   1  17   2       4665.57       4886.35       333.30 o                         
   2  17   2         42.33        177.54        81.41 o                         
   3  17   2       2564.93       2571.11       560.96 o                         
   4  17   2       3929.77       3675.65       119.92 o                         
   5  17   2       5677.42       4976.83       222.33 o                         
   6  17   2       5631.70       5353.44       257.89 o                         
   7  17   2       2339.36       2132.66       122.32 o                         
   8  17   2      21277.67      20122.79       601.83 o                         
   9  17   2        103.82         13.30        81.75 o                         
  10  17   2        341.68        250.75        98.82 o                         
  11  17   2        470.27        339.04       169.80 o                         
 -10  18   2        634.26        689.84        96.69 o                         
  -9  18   2       3904.38       4361.85       222.74 o                         
  -8  18   2        263.01        102.71       106.02 o                         
  -7  18   2       1573.03       1343.37       134.52 o                         
  -6  18   2       1508.75       1075.09       132.80 o                         
  -5  18   2       6252.49       6151.11       207.58 o                         
  -4  18   2      13863.40      13117.41       273.64 o                         
  -3  18   2      11338.99      10711.57       275.88 o                         
  -2  18   2        528.86        489.00        94.36 o                         
  -1  18   2        692.62       1054.17       170.87 o                         
   0  18   2      13746.10      15102.27       850.59 o                         
   1  18   2       9136.03       8635.33       521.43 o                         
   2  18   2      16892.72      18551.79      1470.11 o                         
   3  18   2      24553.76      24811.30       547.53 o                         
   4  18   2        687.10        791.90        59.11 o                         
   5  18   2        811.85        781.28        81.90 o                         
   6  18   2       5425.60       5226.58       197.59 o                         
   7  18   2       1917.28       1800.33       113.63 o                         
   8  18   2        567.51        601.62       112.22 o                         
   9  18   2        140.60        139.19       118.58 o                         
  10  18   2         13.04        -87.91        87.91 o                         
 -10  19   2        702.90        593.22        68.55 o                         
  -9  19   2      18105.29      18659.46       590.51 o                         
  -8  19   2       2882.03       3203.29       156.30 o                         
  -7  19   2       2759.32       2590.03       200.91 o                         
  -6  19   2        764.70        720.39        86.49 o                         
  -5  19   2       8543.62       8139.67       259.65 o                         
  -4  19   2      15663.79      15817.34       349.32 o                         
  -3  19   2         23.56          1.68        44.55 o                         
  -2  19   2        584.82        665.27        59.10 o                         
  -1  19   2      18579.38      19340.89      1120.78 o                         
   0  19   2      14109.19      14964.54       847.16 o                         
   1  19   2       6683.76       6903.85      1183.50 o                         
   2  19   2       4667.44       4414.69       203.34 o                         
   3  19   2      15922.68      15682.15       347.62 o                         
   4  19   2       1456.74       1571.24        74.36 o                         
   5  19   2      30160.60      30188.23       642.99 o                         
   6  19   2        843.58        803.05        94.33 o                         
   7  19   2       1865.56       1489.06       160.64 o                         
   8  19   2       3143.32       3195.69       163.84 o                         
   9  19   2      15900.16      16131.86       567.64 o                         
  10  19   2        679.36        748.66        66.36 o                         
 -10  20   2        278.83        377.76        76.73 o                         
  -9  20   2       1212.44       1721.63       142.08 o                         
  -8  20   2       4797.94       5076.54       262.76 o                         
  -7  20   2       5717.01       5678.16       202.24 o                         
  -6  20   2        194.44        165.16        91.13 o                         
  -5  20   2       2520.55       2535.31       111.33 o                         
  -4  20   2       5699.99       5669.37       167.26 o                         
  -3  20   2       1818.94       1727.44        81.42 o                         
  -2  20   2       8855.59       9171.88       211.95 o                         
  -1  20   2       5820.47       5729.06       148.40 o                         
   0  20   2      42592.29      43116.92       954.22 o                         
   1  20   2        322.24        381.02        49.82 o                         
   2  20   2       8331.04       8308.21       187.74 o                         
   3  20   2      39407.04      39022.74       855.57 o                         
   4  20   2      22914.31      22193.62       445.80 o                         
   5  20   2      13477.94      13435.29       302.80 o                         
   6  20   2        156.32        177.99        72.97 o                         
   7  20   2        325.31        207.22        74.58 o                         
   8  20   2       3572.26       3783.60       195.64 o                         
   9  20   2        424.39        731.74        86.02 o                         
  10  20   2       1009.59        919.45        86.96 o                         
 -10  21   2       1495.85       1982.00       404.53 o                         
  -9  21   2       4626.34       4830.10       202.24 o                         
  -8  21   2      16891.47      17993.96       523.54 o                         
  -7  21   2        380.67        506.34        81.53 o                         
  -6  21   2       2858.34       3066.96       140.33 o                         
  -5  21   2         19.00        133.38        80.13 o                         
  -4  21   2       3673.10       3998.52       157.73 o                         
  -3  21   2       4439.50       4499.48       154.99 o                         
  -2  21   2        135.75        100.65        52.97 o                         
  -1  21   2       2252.90       2338.15        88.95 o                         
   0  21   2       5761.80       5684.07       184.14 o                         
   1  21   2       1376.14       1471.26        70.14 o                         
   2  21   2        519.18        490.42        52.15 o                         
   3  21   2      48800.52      49915.24      1024.07 o                         
   4  21   2      45544.70      46420.77       975.74 o                         
   5  21   2        519.71        545.87        84.97 o                         
   6  21   2       4727.77       4960.18       171.37 o                         
   7  21   2        931.52        894.57        91.59 o                         
   8  21   2       3377.02       4042.58       225.70 o                         
   9  21   2       6411.96       6142.04       239.65 o                         
  10  21   2       4672.13       4285.42       405.00 o                         
  -9  22   2       6528.61       7271.70       308.54 o                         
  -8  22   2        520.15        605.49        81.07 o                         
  -7  22   2       3570.39       3686.09       152.85 o                         
  -6  22   2       3392.88       3581.54       160.95 o                         
  -5  22   2       7524.16       7883.14       248.32 o                         
  -4  22   2      11365.27      12685.48       333.25 o                         
  -3  22   2       4804.40       4415.14       166.53 o                         
  -2  22   2        730.40        747.21        60.05 o                         
  -1  22   2      59370.18      58846.29      1141.74 o                         
   0  22   2       7304.82       8438.23       280.81 o                         
   1  22   2      47063.77      45271.90       958.45 o                         
   2  22   2      13000.81      13500.83       295.94 o                         
   3  22   2       3841.00       4037.31       132.84 o                         
   4  22   2      11019.10      12421.54       298.13 o                         
   5  22   2        367.99        493.27        64.70 o                         
   6  22   2       4449.09       4596.08       159.74 o                         
   7  22   2        785.60        729.06        85.71 o                         
   8  22   2         79.30        153.03        84.38 o                         
   9  22   2        302.66        445.44        84.33 o                         
  -9  23   2        774.22        985.28        83.27 o                         
  -8  23   2       3724.76       3852.12       216.86 o                         
  -7  23   2         95.21        123.98        71.05 o                         
  -6  23   2        112.39        -29.27        76.90 o                         
  -5  23   2       5879.03       6034.80       204.83 o                         
  -4  23   2       2553.20       2666.43       109.14 o                         
  -3  23   2        646.86        591.95        71.43 o                         
  -2  23   2       1075.92       1000.35        77.93 o                         
  -1  23   2        241.08        313.56        64.59 o                         
   0  23   2       5959.06       6414.09       200.31 o                         
   1  23   2      10804.42      10989.14       270.41 o                         
   2  23   2      22628.63      22337.63       463.07 o                         
   3  23   2        876.39       1258.22       131.77 o                         
   4  23   2      31204.80      32045.27       687.40 o                         
   5  23   2       2796.83       3406.65       125.86 o                         
   6  23   2        939.78       1132.67       110.83 o                         
   7  23   2       1338.85       1594.85       126.88 o                         
   8  23   2       6725.72       6446.08       247.82 o                         
   9  23   2        136.29        166.72        48.01 o                         
  -9  24   2       5147.36       5151.69       270.87 o                         
  -8  24   2        155.46        224.04        64.37 o                         
  -7  24   2         21.24         76.63        65.75 o                         
  -6  24   2        897.49        904.94        81.27 o                         
  -5  24   2       5043.70       5142.31       185.00 o                         
  -4  24   2         63.83         75.52        61.26 o                         
  -3  24   2       2815.25       3027.85       125.99 o                         
  -2  24   2        510.76        483.92        60.62 o                         
  -1  24   2      12383.21      12289.15       313.44 o                         
   0  24   2      24037.48      24310.21       535.41 o                         
   1  24   2      47409.21      47729.91      1010.27 o                         
   2  24   2       3411.63       3773.17       199.47 o                         
   3  24   2        196.50        108.66        59.51 o                         
   4  24   2       2589.39       2823.32       118.44 o                         
   5  24   2       3730.96       3874.04       155.29 o                         
   6  24   2        777.52        842.49        82.90 o                         
   7  24   2       1755.82       2085.76       165.35 o                         
   8  24   2        911.22       1029.09        86.51 o                         
   9  24   2         52.87         71.17        62.15 o                         
  -8  25   2       6011.94       6655.18       307.87 o                         
  -7  25   2        265.45        358.35        77.55 o                         
  -6  25   2       4977.35       5187.44       180.57 o                         
  -5  25   2       3909.71       3888.63       153.90 o                         
  -4  25   2        134.65         39.92        60.75 o                         
  -3  25   2        234.48        198.27        63.63 o                         
  -2  25   2       5839.27       5675.84       165.30 o                         
  -1  25   2         97.37        111.44        64.97 o                         
   0  25   2       3809.74       4031.91       153.12 o                         
   1  25   2       3539.81       3700.86       154.51 o                         
   2  25   2        272.74        297.27        65.47 o                         
   3  25   2        618.47        667.34        71.11 o                         
   4  25   2       4064.34       4567.22       156.37 o                         
   5  25   2       3744.08       3947.15       152.42 o                         
   6  25   2       7596.69       8044.40       259.14 o                         
   7  25   2      10186.35      10595.86       400.03 o                         
   8  25   2         74.79        173.86        55.18 o                         
  -8  26   2       1276.63       1620.24       300.23 o                         
  -7  26   2        536.86        626.95        81.39 o                         
  -6  26   2        290.86        350.34        66.61 o                         
  -5  26   2       2570.40       2694.23       129.80 o                         
  -4  26   2        693.74        774.30        75.66 o                         
  -3  26   2       2184.42       2532.24       173.55 o                         
  -2  26   2       4348.33       4579.42       183.51 o                         
  -1  26   2       2184.05       2467.85       115.88 o                         
   0  26   2       5195.98       5413.30       181.95 o                         
   1  26   2       7417.86       7242.29       205.88 o                         
   2  26   2       2099.82       2292.90       104.32 o                         
   3  26   2       6587.24       7187.39       241.28 o                         
   4  26   2        132.68        131.93        66.08 o                         
   5  26   2       7173.39       7528.59       231.14 o                         
   6  26   2       1090.56       1293.87       110.84 o                         
   7  26   2         23.62        161.08        67.03 o                         
   8  26   2       1816.89       1788.75       103.27 o                         
  -7  27   2       3437.67       3647.19       185.54 o                         
  -6  27   2       3707.55       3454.10       140.75 o                         
  -5  27   2        836.71        735.55        81.17 o                         
  -4  27   2        164.33        137.44        63.02 o                         
  -3  27   2       6405.33       6692.44       240.82 o                         
  -2  27   2       2304.15       2483.43       130.40 o                         
  -1  27   2        999.60        956.43        90.69 o                         
   0  27   2       1602.21       1416.96        91.58 o                         
   1  27   2       4872.90       5439.15       170.85 o                         
   2  27   2       6988.59       7589.92       210.59 o                         
   3  27   2       2980.62       3302.36       142.27 o                         
   4  27   2        111.13        123.69        62.50 o                         
   5  27   2       5260.84       5680.29       198.96 o                         
   6  27   2       2028.23       2060.82       101.91 o                         
   7  27   2         21.71         58.47        70.82 o                         
  -7  28   2        105.25         42.40        65.83 o                         
  -6  28   2        547.38        531.48        63.13 o                         
  -5  28   2        402.36        465.53        69.70 o                         
  -4  28   2        138.27        112.54        57.02 o                         
  -3  28   2       4182.05       4684.60       240.08 o                         
  -2  28   2       1573.76       1619.31       113.56 o                         
  -1  28   2        109.60        -61.09        65.94 o                         
   0  28   2         38.32         -8.39        65.44 o                         
   1  28   2      12252.57      12927.17       311.64 o                         
   2  28   2        296.51        673.12        82.40 o                         
   3  28   2        186.04        204.58        67.03 o                         
   4  28   2       1629.76       1445.71        93.78 o                         
   5  28   2        843.75        839.53        67.40 o                         
   6  28   2       3330.76       2798.64       129.93 o                         
   7  28   2       3145.63       2876.90       207.25 o                         
  -6  29   2       3216.40       3093.66       130.02 o                         
  -5  29   2       1739.53       1860.27       142.94 o                         
  -4  29   2        365.79        178.26        69.73 o                         
  -3  29   2        746.46       1018.93        94.78 o                         
  -2  29   2       4758.58       5376.74       203.52 o                         
  -1  29   2         52.77         -1.99        63.90 o                         
   0  29   2        834.28        784.72        78.82 o                         
   1  29   2          3.49         93.87        72.77 o                         
   2  29   2      24457.18      25667.98       649.65 o                         
   3  29   2         77.01        372.13        77.90 o                         
   4  29   2         10.79        -19.58        59.73 o                         
   5  29   2        465.28        442.09        69.44 o                         
   6  29   2          4.45        -19.97        56.97 o                         
  -5  30   2       2470.68       2254.82       111.70 o                         
  -4  30   2         52.53         23.07        71.37 o                         
  -3  30   2       3834.94       3905.65       161.92 o                         
  -2  30   2       1460.49       1498.33       102.93 o                         
  -1  30   2         25.02        -24.23        69.91 o                         
   0  30   2       2610.48       2752.33       117.60 o                         
   1  30   2       3144.40       3350.65       129.66 o                         
   2  30   2       3451.05       4400.96       238.70 o                         
   3  30   2         27.90        198.88        72.09 o                         
   4  30   2        426.46        463.36        62.97 o                         
   5  30   2       3249.01       2985.70       130.61 o                         
  -5  31   2       2780.11       3169.61       200.95 o                         
  -4  31   2       1886.29       1946.78       146.45 o                         
  -3  31   2       1922.68       2169.68       108.11 o                         
  -2  31   2       1140.91       1077.37        86.20 o                         
  -1  31   2        711.41        728.58        85.47 o                         
   0  31   2        127.95         62.07        59.54 o                         
   1  31   2       2491.58       2946.05       151.25 o                         
   2  31   2       3101.55       4007.68       279.73 o                         
   3  31   2      12960.18      13876.49       374.85 o                         
   4  31   2        133.70        224.23        73.36 o                         
   5  31   2         21.12         89.57       206.43 o                         
  -4  32   2        320.06        316.56        84.70 o                         
  -3  32   2        570.45        761.32        70.45 o                         
  -2  32   2       4996.59       5152.13       172.54 o                         
  -1  32   2       1703.58       1707.93        98.56 o                         
   0  32   2       2109.06       1903.31        87.87 o                         
   1  32   2        778.85       1183.55       117.11 o                         
   2  32   2      12287.71      13258.10       359.21 o                         
   3  32   2         18.39        246.79        63.54 o                         
   4  32   2        292.28        315.08        84.16 o                         
  -3  33   2       3108.19       3172.84       238.59 o                         
  -2  33   2        586.52        702.66        73.57 o                         
  -1  33   2         52.08        -10.62        58.36 o                         
   0  33   2         38.48         77.38        49.46 o                         
   1  33   2       1815.71       1786.58        92.78 o                         
   2  33   2       1527.19       2006.30       155.05 o                         
   0  34   2        277.94         -6.81       149.99 o                         
 -11   0   3       5655.11       5448.59       324.12 o                         
  -9   0   3       4195.85       4133.14       275.90 o                         
  -7   0   3      42880.86      41050.74      1562.78 o                         
  -5   0   3      37001.64      34495.62      2679.78 o                         
  -3   0   3     105423.63     109069.87      8212.15 o                         
  -1   0   3     142377.92     152720.58      9038.21 o                         
   1   0   3     120119.36     134289.52      4959.54 o                         
   3   0   3       3022.21       3002.05       320.54 o                         
   5   0   3       9042.92      14160.55      2142.71 o                         
   7   0   3      33046.46      32046.46      4161.52 o                         
   9   0   3       8984.78       9024.67       458.61 o                         
  11   0   3      14251.71      14341.57       835.26 o                         
 -12   1   3       1066.98       1245.19       113.16 o                         
 -11   1   3        295.91        350.17        86.88 o                         
 -10   1   3         14.57        180.62        81.89 o                         
  -9   1   3        302.02        374.20        81.28 o                         
  -8   1   3      72583.78      65700.66      1883.79 o                         
  -7   1   3       6357.78       6353.42       254.02 o                         
  -6   1   3      31347.82      34771.32      1076.43 o                         
  -5   1   3      17755.10      16905.11       589.87 o                         
  -4   1   3       1976.43       1185.15       226.69 o                         
  -3   1   3      31926.51      30680.60      1048.86 o                         
  -2   1   3       3507.83       3001.24       137.91 o                         
  -1   1   3        480.18        500.62        36.43 o                         
   0   1   3      34073.09      39469.82      1131.27 o                         
   1   1   3      21062.65      21980.86       620.61 o                         
   2   1   3        236.34        235.49        28.62 o                         
   3   1   3        302.20        151.96        28.89 o                         
   4   1   3     418751.78     448469.38     15099.46 o                         
   5   1   3      15349.88      16631.77       587.96 o                         
   6   1   3       3921.93       3912.19       171.21 o                         
   7   1   3       1366.28       1391.23        93.21 o                         
   8   1   3        623.84        522.67        75.06 o                         
   9   1   3       7054.47       7151.50       306.64 o                         
  10   1   3       4418.44       4426.67       255.19 o                         
  11   1   3        121.18        468.21       130.81 o                         
  12   1   3       1450.40       1517.47       192.04 o                         
 -12   2   3       1145.47       1170.66       113.31 o                         
 -11   2   3       3812.67       3627.95       197.25 o                         
 -10   2   3       2546.85       3008.27       160.49 o                         
  -9   2   3        783.92       1061.05        96.14 o                         
  -8   2   3       1442.40       2012.49       205.38 o                         
  -7   2   3      33442.07      31201.60      1310.53 o                         
  -6   2   3        219.44        163.45        31.15 o                         
  -5   2   3       2397.54       2640.20       103.64 o                         
  -4   2   3      58150.52      62746.41      1715.86 o                         
  -3   2   3     157585.00     165664.00      4848.51 o                         
  -2   2   3      16228.32      16192.77       548.04 o                         
  -1   2   3       9376.55      10641.79       398.43 o                         
   0   2   3      44046.77      52399.68      1647.02 o                         
   1   2   3      18885.94      19396.80       549.07 o                         
   2   2   3      26343.47      23890.75       742.94 o                         
   3   2   3     104958.60     104911.37      2968.91 o                         
   4   2   3       3401.91       4470.78       346.63 o                         
   5   2   3       4688.99       5566.60       241.13 o                         
   6   2   3        451.19        417.43        48.60 o                         
   7   2   3      11804.53      11990.44       410.73 o                         
   8   2   3        637.25        661.81        85.01 o                         
   9   2   3       3623.12       3591.72       296.86 o                         
  10   2   3        250.50        509.87       114.81 o                         
  11   2   3       3470.84       3707.70       259.80 o                         
  12   2   3       7712.24       7622.69       614.62 o                         
 -12   3   3         90.62        225.92       106.73 o                         
 -11   3   3        109.59        203.31        94.84 o                         
 -10   3   3        537.78        570.67        92.13 o                         
  -9   3   3      20617.99      18758.82       579.81 o                         
  -8   3   3      20235.54      18020.91       516.10 o                         
  -7   3   3        651.32        683.74       339.87 o                         
  -6   3   3        601.47        618.43        59.83 o                         
  -5   3   3      62429.25      66768.97      2040.20 o                         
  -4   3   3      87834.83      88328.79      2408.56 o                         
  -3   3   3      17747.19      18177.55       503.80 o                         
  -2   3   3       2398.25       2657.01       102.20 o                         
  -1   3   3       1760.52       2158.72       119.01 o                         
   0   3   3       7330.39       6659.30       232.06 o                         
   1   3   3      41898.96      44154.81      1153.89 o                         
   2   3   3       1030.88        796.18        54.85 o                         
   3   3   3      48028.72      47532.05      1461.54 o                         
   4   3   3     124199.93     126684.71      4287.75 o                         
   5   3   3      82216.39      87774.35      2986.98 o                         
   6   3   3       7019.84       7697.03       297.14 o                         
   7   3   3      30620.36      28908.70       842.13 o                         
   8   3   3      15279.28      14189.51       374.46 o                         
   9   3   3        411.66        602.46        98.63 o                         
  10   3   3          0.03        160.85        95.16 o                         
  11   3   3        734.05        970.42       225.59 o                         
  12   3   3         40.76        168.99       246.64 o                         
 -12   4   3       4236.97       3876.47       231.84 o                         
 -11   4   3        207.19        219.04        97.13 o                         
 -10   4   3       2111.18       2359.78       154.10 o                         
  -9   4   3       2022.05       2083.75       130.93 o                         
  -8   4   3        254.09        296.34        72.62 o                         
  -7   4   3      15282.61      15770.68      1361.35 o                         
  -6   4   3       2679.42       2218.28       271.24 o                         
  -5   4   3       3862.63       4307.09       154.96 o                         
  -4   4   3       9539.42      10848.43       345.09 o                         
  -3   4   3      20871.99      21857.79       644.38 o                         
  -2   4   3     112973.84     118699.68      3935.31 o                         
  -1   4   3      15666.28      17254.15       803.63 o                         
   0   4   3      16826.64      17105.00       486.23 o                         
   1   4   3       2544.59       3542.82        86.81 o                         
   2   4   3       3755.92       5313.88       234.66 o                         
   3   4   3      82108.70      84545.72      2576.29 o                         
   4   4   3         86.89        155.72        34.81 o                         
   5   4   3      20818.54      23507.38       821.45 o                         
   6   4   3        300.02        306.99        66.54 o                         
   7   4   3       3659.54       3664.30       160.41 o                         
   8   4   3       8181.22       7882.70       228.13 o                         
   9   4   3        595.05        833.17       137.94 o                         
  10   4   3       6724.23       6795.90       300.06 o                         
  11   4   3         19.35         36.90       109.81 o                         
  12   4   3       3180.35       2929.14       264.05 o                         
 -12   5   3        460.30        573.46       123.89 o                         
 -11   5   3        406.64        387.23       102.20 o                         
 -10   5   3       2260.82       2429.14       146.71 o                         
  -9   5   3       6784.80       6827.83       245.87 o                         
  -8   5   3         81.63        196.18        73.16 o                         
  -7   5   3       6402.02       6228.14       325.16 o                         
  -6   5   3      23401.51      21642.18       848.88 o                         
  -5   5   3        929.98       1071.93        64.85 o                         
  -4   5   3       2255.66       2463.32       125.75 o                         
  -3   5   3      44492.31      45098.16      1502.13 o                         
  -2   5   3      34580.82      36359.32      1354.18 o                         
  -1   5   3       2442.62       3195.07       164.75 o                         
   0   5   3      93856.34      92672.44      2428.82 o                         
   1   5   3      77844.68      82871.01      2039.44 o                         
   2   5   3        415.13        479.59        28.06 o                         
   3   5   3        732.77        912.13        59.15 o                         
   4   5   3      11796.26      10997.08       564.30 o                         
   5   5   3     102740.70     113074.42      3839.46 o                         
   6   5   3       5882.18       5532.40       242.99 o                         
   7   5   3        243.12        349.98        53.31 o                         
   8   5   3      24009.26      22696.79       616.44 o                         
   9   5   3       1758.91       2052.90       150.83 o                         
  10   5   3       1734.38       2569.06       174.09 o                         
  11   5   3          1.97        129.02       112.21 o                         
  12   5   3        619.99        863.60       154.43 o                         
 -12   6   3         38.14        101.31       112.61 o                         
 -11   6   3        882.16        956.93       143.11 o                         
 -10   6   3         19.31        161.56        89.71 o                         
  -9   6   3       1288.05       1228.30       121.16 o                         
  -8   6   3       2649.28       2808.93       142.21 o                         
  -7   6   3       5038.64       4634.64       246.66 o                         
  -6   6   3       8439.64       8861.59       792.05 o                         
  -5   6   3      24426.28      28007.96      1508.68 o                         
  -4   6   3      26680.87      28450.73      1174.79 o                         
  -3   6   3      16540.98      18634.58       747.66 o                         
  -2   6   3      10724.31      13471.30       554.45 o                         
  -1   6   3       1376.76       1515.47       102.68 o                         
   0   6   3       2400.80       2315.23        74.59 o                         
   1   6   3      19999.37      20627.18       517.99 o                         
   2   6   3        319.94        327.21        55.30 o                         
   3   6   3      36753.55      42661.82      1315.86 o                         
   4   6   3      70287.43      75303.15      2569.08 o                         
   5   6   3       2739.16       2646.79       127.02 o                         
   6   6   3       7583.90       8561.70       327.02 o                         
   7   6   3      13256.45      12445.46       352.29 o                         
   8   6   3         67.14         66.83        46.84 o                         
   9   6   3        276.09        286.18       101.27 o                         
  10   6   3       4395.98       4610.03       243.67 o                         
  11   6   3        529.22        740.21       116.26 o                         
  12   6   3       1877.07       2221.72       166.43 o                         
 -12   7   3        682.10        742.54       131.39 o                         
 -11   7   3        357.65        620.98       122.50 o                         
 -10   7   3       1016.07       1055.48       109.98 o                         
  -9   7   3         12.97         23.95        77.86 o                         
  -8   7   3      10850.91      10125.07       307.68 o                         
  -7   7   3      19576.10      17636.48       493.51 o                         
  -6   7   3      13628.49      14307.50       728.92 o                         
  -5   7   3      27991.37      32256.24      1730.60 o                         
  -4   7   3       6271.15       7138.76       306.08 o                         
  -3   7   3       5947.04       5637.89       381.85 o                         
  -2   7   3      30760.48      35534.18      1647.96 o                         
  -1   7   3       6235.48       6440.11       227.10 o                         
   0   7   3       7206.12       7052.06       207.57 o                         
   1   7   3      97645.74     101553.93      2772.93 o                         
   2   7   3     115163.80     121665.12      3420.33 o                         
   3   7   3       9886.89       9308.68       281.10 o                         
   4   7   3      31034.20      36205.63      1246.01 o                         
   5   7   3      30582.91      34493.16      1192.53 o                         
   6   7   3        606.25        703.36       103.36 o                         
   7   7   3       5482.67       5337.77       169.21 o                         
   8   7   3         44.95         79.89        48.18 o                         
   9   7   3       8750.19       8241.53       344.69 o                         
  10   7   3       1711.78       1669.38       150.38 o                         
  11   7   3       3737.03       3965.76       238.35 o                         
  12   7   3        560.78        366.19        66.79 o                         
 -12   8   3       1126.36       1038.16       160.55 o                         
 -11   8   3       5793.20       6441.49       296.58 o                         
 -10   8   3       2181.04       2014.36       152.72 o                         
  -9   8   3       1447.90       1529.13       117.68 o                         
  -8   8   3       7324.79       6949.67       201.93 o                         
  -7   8   3       1481.72       1544.73        81.91 o                         
  -6   8   3      41904.78      41283.79      2586.54 o                         
  -5   8   3       1210.07       1797.62       246.80 o                         
  -4   8   3       7048.13       8592.60       817.92 o                         
  -3   8   3      35047.59      41670.68      1654.87 o                         
  -2   8   3       1805.07       1808.91       115.78 o                         
  -1   8   3      26256.83      24335.77       988.43 o                         
   0   8   3       2313.92       2923.07       129.56 o                         
   1   8   3      47116.05      45695.46      1267.33 o                         
   2   8   3       8718.71      10155.65       304.12 o                         
   3   8   3        192.41        176.99        35.74 o                         
   4   8   3       1252.48        991.96        77.81 o                         
   5   8   3      16631.70      15519.63       622.22 o                         
   6   8   3      10636.67      10888.85       452.04 o                         
   7   8   3      30468.61      28445.59       708.17 o                         
   8   8   3       1790.36       1812.16       133.35 o                         
   9   8   3      11658.07      12222.68       464.28 o                         
  10   8   3        721.11        904.33       128.46 o                         
  11   8   3          5.86         -2.12        94.36 o                         
  12   8   3       2086.85       1798.41       132.80 o                         
 -12   9   3         50.97        -75.49       120.21 o                         
 -11   9   3       7601.09       8604.64       454.63 o                         
 -10   9   3       6059.91       6482.04       279.45 o                         
  -9   9   3       3303.79       3246.12       169.09 o                         
  -8   9   3       9531.51       8380.25       265.57 o                         
  -7   9   3       2393.11       2391.08       153.73 o                         
  -6   9   3       6697.62       7475.14       477.68 o                         
  -5   9   3      15788.61      15804.40       823.13 o                         
  -4   9   3      38576.62      42284.94      2245.86 o                         
  -3   9   3       1830.21       1999.02       225.65 o                         
  -2   9   3       2486.04       2887.73       355.78 o                         
  -1   9   3      19409.22      18594.45       694.35 o                         
   0   9   3      19925.21      17464.52       544.85 o                         
   1   9   3      81123.07      89217.45      2449.70 o                         
   2   9   3      28783.80      29210.05       832.52 o                         
   3   9   3      75429.42      77505.30      2181.23 o                         
   4   9   3      15399.04      17620.05       693.82 o                         
   5   9   3       6614.95       6677.74       293.46 o                         
   6   9   3       1230.63       1084.76        89.67 o                         
   7   9   3         14.74         21.11        51.28 o                         
   8   9   3      10521.02      10347.03       365.86 o                         
   9   9   3       2150.65       2673.18       186.24 o                         
  10   9   3        107.81        392.95       117.06 o                         
  11   9   3       5133.02       5082.17       256.07 o                         
  12   9   3        671.20        494.39        76.04 o                         
 -12  10   3         54.57        -80.46       124.73 o                         
 -11  10   3       4033.04       4213.20       215.93 o                         
 -10  10   3        654.24        684.58       124.69 o                         
  -9  10   3        749.30        781.98       108.34 o                         
  -8  10   3      30488.76      28371.96       783.48 o                         
  -7  10   3      25686.37      23239.56       597.32 o                         
  -6  10   3      89554.78      89750.17      5615.86 o                         
  -5  10   3      10522.02      10955.37       550.11 o                         
  -4  10   3       1912.59       2421.42       407.31 o                         
  -3  10   3      17083.64      18820.77      1418.54 o                         
  -2  10   3       1675.99       1766.92       325.53 o                         
  -1  10   3      10954.19      11423.01       399.03 o                         
   0  10   3      24059.95      22951.85       634.34 o                         
   1  10   3       4555.63       5280.12       167.83 o                         
   2  10   3      89117.77      90738.82      2788.24 o                         
   3  10   3      19425.71      18520.77       677.52 o                         
   4  10   3      10900.01      11743.95       479.41 o                         
   5  10   3      11385.70      11400.98       472.36 o                         
   6  10   3      31904.33      31052.55       839.87 o                         
   7  10   3       4778.89       5032.23       170.50 o                         
   8  10   3        198.35        310.63        97.87 o                         
   9  10   3         86.36        138.67       106.10 o                         
  10  10   3       4171.26       4615.22       203.25 o                         
  11  10   3        888.00        959.30       108.62 o                         
  12  10   3        986.81        964.36       168.42 o                         
 -12  11   3       3541.46       2163.56       324.53 o                         
 -11  11   3       4203.40       4189.03       219.03 o                         
 -10  11   3        914.23       1047.48       135.24 o                         
  -9  11   3       3805.81       3963.25       191.00 o                         
  -8  11   3       9631.85       8601.15       307.34 o                         
  -7  11   3      14292.02      14618.09       373.96 o                         
  -6  11   3       7157.84       7049.64       324.57 o                         
  -5  11   3       7446.94       8045.82       547.56 o                         
  -4  11   3      61774.84      62158.25      4555.38 o                         
  -3  11   3      25905.51      26978.68      1304.36 o                         
  -2  11   3      45238.16      44331.35      2116.25 o                         
  -1  11   3       2613.86       2440.93       184.31 o                         
   0  11   3       8400.35      10384.86       423.95 o                         
   1  11   3      89053.01      94645.50      2894.56 o                         
   2  11   3       1543.33       1476.77        83.48 o                         
   3  11   3      60565.25      63058.67      2408.36 o                         
   4  11   3      48071.02      48636.13      1879.97 o                         
   5  11   3       9523.20       9040.45       386.83 o                         
   6  11   3       7098.76       6509.53       189.50 o                         
   7  11   3      24281.70      23668.85       604.59 o                         
   8  11   3       8890.92       9043.25       289.57 o                         
   9  11   3         87.13         82.33        72.81 o                         
  10  11   3       2139.30       2225.28       127.69 o                         
  11  11   3       7673.33       7538.23       269.65 o                         
 -12  12   3       1024.41        912.00       237.28 o                         
 -11  12   3        324.51        164.15       109.45 o                         
 -10  12   3        259.74         41.12       112.95 o                         
  -9  12   3        137.03        155.59        96.31 o                         
  -8  12   3       3767.66       3729.83       180.38 o                         
  -7  12   3     103499.80      94831.37      2156.59 o                         
  -6  12   3      53756.72      48825.41      1122.12 o                         
  -5  12   3       3994.15       4112.76       313.43 o                         
  -4  12   3      15158.66      14143.39       706.94 o                         
  -3  12   3       3136.49       3153.41       360.79 o                         
  -2  12   3      16336.29      14689.43      1045.90 o                         
  -1  12   3      48650.25      45630.46      1839.61 o                         
   0  12   3       6530.78       6654.91       317.33 o                         
   1  12   3         16.87         27.12        60.83 o                         
   2  12   3       4333.32       4944.34       254.84 o                         
   3  12   3     143735.78     147335.94      4956.75 o                         
   4  12   3      28741.21      28223.21      1106.68 o                         
   5  12   3      18101.22      18315.85       737.54 o                         
   6  12   3        482.92        438.72        55.83 o                         
   7  12   3       4096.74       3894.90       128.95 o                         
   8  12   3       1719.62       2265.56       129.25 o                         
   9  12   3        269.51        311.09        83.58 o                         
  10  12   3        434.42        433.96        84.89 o                         
  11  12   3       4132.43       4073.49       344.00 o                         
 -11  13   3        290.19        304.32       133.39 o                         
 -10  13   3        144.18        137.05       113.11 o                         
  -9  13   3          6.42         11.82        72.83 o                         
  -8  13   3       7926.65       7996.66       265.04 o                         
  -7  13   3       4158.45       4494.83       168.44 o                         
  -6  13   3       8813.24       8862.86       216.14 o                         
  -5  13   3       5498.75       6035.85       434.67 o                         
  -4  13   3       1664.08       1170.61       203.45 o                         
  -3  13   3        711.30        872.37       103.03 o                         
  -2  13   3     121097.63     113567.73      5395.27 o                         
  -1  13   3       1184.51       1044.67       121.57 o                         
   0  13   3     101804.95     107412.51      3621.33 o                         
   1  13   3      12778.25      13765.50       583.43 o                         
   2  13   3      15489.90      17111.04       719.04 o                         
   3  13   3       2035.37       2345.33       197.38 o                         
   4  13   3      15369.45      16205.11       652.68 o                         
   5  13   3       5191.21       5221.74       332.37 o                         
   6  13   3       4045.32       3689.44       141.45 o                         
   7  13   3      18758.63      16971.48       397.62 o                         
   8  13   3      20209.91      19842.22       554.77 o                         
   9  13   3        330.93        363.84        85.43 o                         
  10  13   3      10837.44      11472.03       376.50 o                         
  11  13   3        414.60        372.03       140.31 o                         
 -11  14   3       2546.88       2714.85       340.05 o                         
 -10  14   3       3671.80       3412.10       297.48 o                         
  -9  14   3       8048.71       7394.37       275.29 o                         
  -8  14   3          1.44         36.22        83.46 o                         
  -7  14   3      21353.08      19986.30       460.38 o                         
  -6  14   3       3539.19       3556.67       137.94 o                         
  -5  14   3      20042.13      17009.29       673.61 o                         
  -4  14   3       9753.38       8473.42       966.10 o                         
  -3  14   3        282.16        330.89        84.25 o                         
  -2  14   3      16046.56      13704.96       694.54 o                         
  -1  14   3      22904.08      21805.28       905.44 o                         
   0  14   3        131.13        218.36        67.64 o                         
   1  14   3       5983.53       6071.54       291.32 o                         
   2  14   3       7717.71       7833.68       359.29 o                         
   3  14   3      41763.72      44880.50      2176.72 o                         
   4  14   3       1163.01       1389.35       130.72 o                         
   5  14   3          9.45        109.89        64.79 o                         
   6  14   3      22494.01      20594.42       463.50 o                         
   7  14   3         33.44         90.87        63.00 o                         
   8  14   3        774.93       1006.87       101.33 o                         
   9  14   3        539.33        521.21       102.85 o                         
  10  14   3         68.77         94.52        92.28 o                         
  11  14   3       4266.92       3129.34       394.25 o                         
 -11  15   3         38.13       -115.91       115.91 o                         
 -10  15   3       1464.15       1135.61       113.42 o                         
  -9  15   3        865.69        806.33       113.42 o                         
  -8  15   3        182.48        108.01        89.92 o                         
  -7  15   3         23.96         18.12        75.88 o                         
  -6  15   3       3949.26       3377.42       129.52 o                         
  -5  15   3        423.43        323.66        67.60 o                         
  -4  15   3      42840.87      39024.78      3091.98 o                         
  -3  15   3      10947.47       8780.71       469.74 o                         
  -2  15   3       5731.28       5238.28       729.55 o                         
  -1  15   3        651.14        725.74        90.93 o                         
   0  15   3       5097.47       4763.76       344.54 o                         
   1  15   3      32236.02      33209.61      1360.98 o                         
   2  15   3       6781.84       6999.76       325.82 o                         
   3  15   3      25022.67      25460.26      1931.07 o                         
   4  15   3       2336.86       2412.71       250.89 o                         
   5  15   3       6875.50       6077.81       160.80 o                         
   6  15   3         16.76        183.61        54.98 o                         
   7  15   3       2106.57       1776.47       104.45 o                         
   8  15   3      12577.99      12243.91       398.65 o                         
   9  15   3        139.43        -30.39        80.55 o                         
  10  15   3        615.37        413.29       116.39 o                         
  11  15   3       3135.45       2354.28       352.85 o                         
 -11  16   3        300.81        108.77        90.92 o                         
 -10  16   3       1269.43       1379.79       175.53 o                         
  -9  16   3        110.79        -46.69        93.76 o                         
  -8  16   3          3.75        -85.68        85.68 o                         
  -7  16   3        106.54         71.32        80.97 o                         
  -6  16   3       2705.63       2579.04       125.23 o                         
  -5  16   3         19.51        138.01        59.87 o                         
  -4  16   3      37433.44      33038.45      2231.18 o                         
  -3  16   3      22628.02      21079.02      1045.62 o                         
  -2  16   3       2035.01       2012.96       170.75 o                         
  -1  16   3      11156.00      10968.70       513.04 o                         
   0  16   3       3824.23       3615.10       275.33 o                         
   1  16   3        585.42       1005.09       134.76 o                         
   2  16   3       4274.31       4089.52       269.41 o                         
   3  16   3      19599.21      21312.89      1174.80 o                         
   4  16   3        465.02        396.61        79.09 o                         
   5  16   3        152.79         78.99        45.48 o                         
   6  16   3      12306.27      11738.51       310.99 o                         
   7  16   3       2815.02       2619.61       140.15 o                         
   8  16   3        840.39        883.10        90.51 o                         
   9  16   3         93.16         -3.54       105.23 o                         
  10  16   3        396.47        335.91        91.99 o                         
  11  16   3          6.07       -131.01       131.01 o                         
 -11  17   3        435.28        290.07       126.35 o                         
 -10  17   3        619.55        766.51       139.55 o                         
  -9  17   3       3834.73       3514.86       212.03 o                         
  -8  17   3       1427.48       1232.68       134.30 o                         
  -7  17   3        208.90        156.05        94.68 o                         
  -6  17   3       4136.47       3422.50       164.49 o                         
  -5  17   3      34150.36      29396.20       825.74 o                         
  -4  17   3       2503.91       2905.13       236.74 o                         
  -3  17   3      15948.76      14444.82       742.97 o                         
  -2  17   3       1959.33       2253.63       296.48 o                         
  -1  17   3      17928.38      18684.65      1033.72 o                         
   0  17   3        300.43        381.40       129.80 o                         
   1  17   3       6277.01       6664.38       419.19 o                         
   2  17   3         13.11         79.91       130.21 o                         
   3  17   3       5989.32       6611.25       343.38 o                         
   4  17   3      33211.97      29261.40       586.42 o                         
   5  17   3       7913.75       7568.77       276.85 o                         
   6  17   3      14618.82      12701.96       547.10 o                         
   7  17   3         20.01        -42.13        64.02 o                         
   8  17   3         26.80         51.91        77.59 o                         
   9  17   3       9754.33       9410.70       354.32 o                         
  10  17   3         61.20        -66.67        66.67 o                         
 -10  18   3         35.44        -76.85        76.85 o                         
  -9  18   3         88.07        177.54       105.02 o                         
  -8  18   3        190.95         29.35       105.63 o                         
  -7  18   3        186.26         25.14        96.37 o                         
  -6  18   3        498.95        268.49        98.46 o                         
  -5  18   3      14959.13      14017.05       364.15 o                         
  -4  18   3       2110.09       2452.06       126.79 o                         
  -3  18   3      10921.55      11154.74       280.02 o                         
  -2  18   3      19494.03      18223.32       924.40 o                         
  -1  18   3       4025.87       4639.30       474.99 o                         
   0  18   3      12046.03      12067.75       697.25 o                         
   1  18   3       7983.78       9150.59       547.04 o                         
   2  18   3       3941.63       4840.36       502.08 o                         
   3  18   3        959.18        770.74        58.83 o                         
   4  18   3       8302.45       7800.62       268.13 o                         
   5  18   3       5802.34       5796.82       212.09 o                         
   6  18   3        173.33        244.50        69.62 o                         
   7  18   3          1.71        -64.47        64.47 o                         
   8  18   3       3713.01       3811.63       222.75 o                         
   9  18   3       1497.66       1931.18       246.01 o                         
  10  18   3        528.89        398.61        90.72 o                         
 -10  19   3       3042.84       3101.90       136.78 o                         
  -9  19   3          7.19         77.20        95.48 o                         
  -8  19   3      13987.73      14375.06       433.98 o                         
  -7  19   3       2966.70       2805.52       191.21 o                         
  -6  19   3       3375.40       3537.46       182.91 o                         
  -5  19   3       1854.75       1826.57       103.02 o                         
  -4  19   3      43290.70      40457.36       830.79 o                         
  -3  19   3       1611.93       1682.63       109.49 o                         
  -2  19   3       3266.76       3296.81       122.75 o                         
  -1  19   3        992.48        928.21        83.35 o                         
   0  19   3        274.27        350.86        98.13 o                         
   1  19   3       4627.06       4905.76       194.30 o                         
   2  19   3       4765.74       4611.05       131.52 o                         
   3  19   3        186.69        235.00        55.56 o                         
   4  19   3      16491.12      16008.16       345.50 o                         
   5  19   3      14649.33      14207.94       316.14 o                         
   6  19   3      20834.39      20405.23       632.68 o                         
   7  19   3       6719.83       6766.55       305.59 o                         
   8  19   3       5207.11       5205.87       206.48 o                         
   9  19   3       3114.51       3276.61       202.24 o                         
  10  19   3       1372.29       1106.37        95.78 o                         
 -10  20   3        157.93        153.73        53.69 o                         
  -9  20   3       4303.34       4532.03       273.04 o                         
  -8  20   3        205.20        209.81        81.26 o                         
  -7  20   3         72.03        -19.84        86.63 o                         
  -6  20   3      17002.91      15728.69       432.82 o                         
  -5  20   3      10715.47      10792.46       274.80 o                         
  -4  20   3      15707.97      15460.81       342.98 o                         
  -3  20   3         24.75          1.18        60.60 o                         
  -2  20   3        511.47        524.39        54.91 o                         
  -1  20   3       5356.93       5229.96       140.33 o                         
   0  20   3       9484.88       8992.22       282.45 o                         
   1  20   3      26786.47      26247.02       531.42 o                         
   2  20   3        832.81        899.66        56.06 o                         
   3  20   3      30977.55      31014.45       688.17 o                         
   4  20   3      27231.84      27250.83       588.21 o                         
   5  20   3         95.88        141.54        55.03 o                         
   6  20   3       1080.11       1100.34        86.83 o                         
   7  20   3       1452.93       1375.65       158.65 o                         
   8  20   3         84.03        294.50        92.91 o                         
   9  20   3        241.24        252.72        97.65 o                         
  10  20   3       1171.71       1273.32        85.08 o                         
 -10  21   3       5844.52       5792.07       366.28 o                         
  -9  21   3       5084.06       5553.47       204.43 o                         
  -8  21   3        532.50        748.96        85.18 o                         
  -7  21   3       6678.94       6847.71       226.48 o                         
  -6  21   3       1085.00       1347.96       100.05 o                         
  -5  21   3      10713.29      10788.29       275.77 o                         
  -4  21   3       7818.14       8310.33       217.43 o                         
  -3  21   3       1090.28       1036.66        77.86 o                         
  -2  21   3      17660.90      17323.81       363.60 o                         
  -1  21   3       4051.97       4263.14       124.83 o                         
   0  21   3       6665.39       6215.09       184.45 o                         
   1  21   3      12459.39      12776.96       279.32 o                         
   2  21   3      21092.14      21643.52       447.23 o                         
   3  21   3      14192.02      13855.70       335.53 o                         
   4  21   3      19344.67      21166.70       489.05 o                         
   5  21   3      14914.12      15114.30       353.75 o                         
   6  21   3        427.26        418.11        71.17 o                         
   7  21   3       4115.77       4035.14       171.88 o                         
   8  21   3      14340.84      14366.04       478.14 o                         
   9  21   3        277.59        220.24        57.43 o                         
  -9  22   3       6140.51       6910.48       229.65 o                         
  -8  22   3       4535.59       4899.82       196.05 o                         
  -7  22   3       1895.73       1988.92       112.75 o                         
  -6  22   3       3359.17       3439.35       157.93 o                         
  -5  22   3       2603.55       2849.37       142.06 o                         
  -4  22   3      23983.01      24883.41       544.06 o                         
  -3  22   3       2021.63       2085.72       107.59 o                         
  -2  22   3         91.02         41.39        48.47 o                         
  -1  22   3       5608.68       5238.20       256.93 o                         
   0  22   3      36321.40      36316.07       813.86 o                         
   1  22   3      23163.33      23375.25       514.87 o                         
   2  22   3        341.90        256.33        50.34 o                         
   3  22   3       1027.46       1247.76        83.99 o                         
   4  22   3        332.65        565.36        63.24 o                         
   5  22   3         62.38        225.70        58.54 o                         
   6  22   3       1677.53       1813.87        98.47 o                         
   7  22   3        786.52        729.49       121.05 o                         
   8  22   3        515.29        604.88        84.44 o                         
   9  22   3       1236.16       1437.72        82.28 o                         
  -9  23   3       5373.74       5529.59       199.01 o                         
  -8  23   3        928.61       1166.02        89.94 o                         
  -7  23   3        906.54        666.72        81.86 o                         
  -6  23   3       4909.72       5337.16       207.51 o                         
  -5  23   3       3157.65       3527.43       141.38 o                         
  -4  23   3        147.93        168.35        62.55 o                         
  -3  23   3        689.23        805.63        76.60 o                         
  -2  23   3       3348.44       3300.59       111.23 o                         
  -1  23   3       4528.27       4564.11       158.23 o                         
   0  23   3      17076.67      18096.68       433.07 o                         
   1  23   3       2284.28       2377.43       138.18 o                         
   2  23   3       1572.54       1827.30       112.91 o                         
   3  23   3      52774.91      53475.67      1239.31 o                         
   4  23   3       2944.04       3482.57       207.21 o                         
   5  23   3      27106.98      28471.59       656.90 o                         
   6  23   3       6317.38       7050.34       244.26 o                         
   7  23   3        974.91       1208.59       106.71 o                         
   8  23   3        114.12         88.48        67.19 o                         
   9  23   3        829.97        817.32        81.25 o                         
  -9  24   3        378.82        406.30        96.05 o                         
  -8  24   3       4398.65       5029.30       208.05 o                         
  -7  24   3        490.95        399.42        79.71 o                         
  -6  24   3       2080.00       1987.36       106.45 o                         
  -5  24   3       8102.47       8811.38       249.93 o                         
  -4  24   3      12178.77      12280.91       311.04 o                         
  -3  24   3       8051.45       7903.78       229.31 o                         
  -2  24   3       1202.72       1110.37        69.55 o                         
  -1  24   3      10854.95      10719.98       282.71 o                         
   0  24   3      17485.59      17846.33       429.75 o                         
   1  24   3       3078.32       2895.23       144.93 o                         
   2  24   3      15141.45      16016.19       373.02 o                         
   3  24   3       4130.50       4398.49       165.37 o                         
   4  24   3        104.88        398.32        60.83 o                         
   5  24   3      10418.81      11465.69       297.06 o                         
   6  24   3       1585.82       1847.30       108.15 o                         
   7  24   3       5294.95       5262.47       245.48 o                         
   8  24   3        535.95        445.49        61.50 o                         
  -8  25   3       1409.18       1444.47       116.97 o                         
  -7  25   3       6702.39       7294.82       251.44 o                         
  -6  25   3       6087.68       6558.79       209.96 o                         
  -5  25   3       1044.62       1286.27        85.27 o                         
  -4  25   3         69.45         32.83        61.23 o                         
  -3  25   3          8.77        -12.06        60.86 o                         
  -2  25   3          3.74        -43.79        59.32 o                         
  -1  25   3        444.94        481.61        71.53 o                         
   0  25   3       4352.98       4491.84       174.19 o                         
   1  25   3       1133.61       1135.15        81.02 o                         
   2  25   3        990.34        982.11        79.79 o                         
   3  25   3       2649.31       2720.10       116.48 o                         
   4  25   3      12747.70      13528.91       337.34 o                         
   5  25   3      19601.43      20558.58       484.30 o                         
   6  25   3       2139.33       2804.56       134.18 o                         
   7  25   3       5465.67       5946.37       257.82 o                         
   8  25   3       2228.69       2418.43       116.45 o                         
  -8  26   3       1456.20       1638.00       420.19 o                         
  -7  26   3        224.68        346.99        75.67 o                         
  -6  26   3       5103.47       5259.70       177.79 o                         
  -5  26   3        225.81        277.82        65.14 o                         
  -4  26   3       6095.95       6485.59       193.06 o                         
  -3  26   3       8238.75       8781.40       265.31 o                         
  -2  26   3        210.15        291.21        93.74 o                         
  -1  26   3       2532.13       2601.46       118.07 o                         
   0  26   3         21.04         -9.00        66.18 o                         
   1  26   3        356.74        253.64        69.64 o                         
   2  26   3       7933.47       7600.20       195.75 o                         
   3  26   3        146.42        194.21        77.69 o                         
   4  26   3       5001.21       5860.50       180.80 o                         
   5  26   3         73.69        218.54        57.78 o                         
   6  26   3       5564.03       6029.81       205.30 o                         
   7  26   3       1396.35       1326.80        86.76 o                         
   8  26   3       1880.93       1637.99       110.93 o                         
  -7  27   3        673.21        882.25        80.97 o                         
  -6  27   3        209.50        192.65        60.04 o                         
  -5  27   3       4756.57       4530.31       244.65 o                         
  -4  27   3        387.46        291.88        64.61 o                         
  -3  27   3        369.13        280.77        65.76 o                         
  -2  27   3       2254.52       2201.35       123.40 o                         
  -1  27   3        505.00        454.20        75.51 o                         
   0  27   3         36.86         29.70        68.24 o                         
   1  27   3         42.98         56.07        66.19 o                         
   2  27   3       5318.75       5739.30       178.58 o                         
   3  27   3       3130.77       3109.95       154.06 o                         
   4  27   3       2839.38       2610.69       109.90 o                         
   5  27   3       1433.63       1405.63        97.33 o                         
   6  27   3       2012.39       2026.38       101.86 o                         
   7  27   3       4290.15       4027.59       171.11 o                         
  -7  28   3         92.81        106.25        71.02 o                         
  -6  28   3       2272.06       2261.37       113.06 o                         
  -5  28   3         58.05        111.35        94.44 o                         
  -4  28   3        333.10        297.66        67.16 o                         
  -3  28   3       4288.45       4331.20       222.55 o                         
  -2  28   3          3.16         93.91        80.24 o                         
  -1  28   3        499.79        360.96        71.87 o                         
   0  28   3        608.51        536.21        80.31 o                         
   1  28   3         44.87        110.35        70.19 o                         
   2  28   3      11340.63      11706.63       316.63 o                         
   3  28   3       1674.19       1607.08        93.48 o                         
   4  28   3         63.02         53.18        64.88 o                         
   5  28   3       2524.04       2736.09       216.04 o                         
   6  28   3       3072.57       2950.50       170.01 o                         
   7  28   3       1725.29       1604.25       298.81 o                         
  -6  29   3        876.21        966.40       111.85 o                         
  -5  29   3       2421.96       2214.42       163.39 o                         
  -4  29   3       3192.40       2985.41       135.62 o                         
  -3  29   3        695.72        649.64        88.23 o                         
  -2  29   3       2957.06       3313.33       148.45 o                         
  -1  29   3        946.30       1090.51        83.68 o                         
   0  29   3         95.31         -5.39        65.15 o                         
   1  29   3       2743.56       2559.48       122.73 o                         
   2  29   3          4.48        319.15        83.19 o                         
   3  29   3      10352.65      11199.01       326.27 o                         
   4  29   3        628.45        590.07        69.64 o                         
   5  29   3        966.09        924.82        87.91 o                         
   6  29   3        295.73        291.75        62.97 o                         
  -5  30   3        224.71        162.76        54.76 o                         
  -4  30   3         39.48         -1.46        79.37 o                         
  -3  30   3          1.77        101.07        71.44 o                         
  -2  30   3       1597.72       1594.30       105.92 o                         
  -1  30   3        767.41        618.22        73.00 o                         
   0  30   3        135.18         40.08        64.05 o                         
   1  30   3       6544.82       7652.71       216.24 o                         
   2  30   3       3087.83       3951.31       160.63 o                         
   3  30   3        642.70        881.57        83.55 o                         
   4  30   3       1048.11        948.33        88.61 o                         
   5  30   3        448.51        393.15       100.37 o                         
  -5  31   3         22.06        188.02       113.97 o                         
  -4  31   3         19.29         -2.27        63.49 o                         
  -3  31   3       5836.51       6256.14       209.42 o                         
  -2  31   3        236.87        231.03        71.96 o                         
  -1  31   3        450.53        331.38        76.75 o                         
   0  31   3        359.94        374.61        63.70 o                         
   1  31   3       2012.30       2215.31       100.81 o                         
   2  31   3      13022.59      14180.19       384.07 o                         
   3  31   3       1300.51       1408.72       119.16 o                         
   4  31   3       2452.57       2468.53       261.94 o                         
  -4  32   3        429.33        359.17        81.58 o                         
  -3  32   3       1310.99       1522.51        86.40 o                         
  -2  32   3        460.03        482.91        67.23 o                         
  -1  32   3        320.95        219.19        69.71 o                         
   0  32   3        831.99        952.39        70.34 o                         
   1  32   3       8500.93       8999.88       266.54 o                         
   2  32   3        186.20        658.94       101.77 o                         
   3  32   3       3077.13       3785.20       152.53 o                         
   4  32   3         32.31        -58.93        70.76 o                         
  -3  33   3         53.82        124.39        89.83 o                         
  -2  33   3       1054.85       1001.10        72.51 o                         
  -1  33   3         25.05        -55.79        55.79 o                         
   0  33   3         39.49         48.21        59.06 o                         
   1  33   3        593.68        647.58        72.28 o                         
   2  33   3      12758.01      13008.12       373.55 o                         
 -12   0   4        229.26        191.93       214.79 o                         
 -10   0   4      15658.43      15825.44       703.84 o                         
  -8   0   4      29701.15      26366.71      1102.48 o                         
  -6   0   4       7124.56       7540.92       260.66 o                         
  -4   0   4     192940.67     199253.31      9204.41 o                         
  -2   0   4       6600.67       6526.32       303.87 o                         
   0   0   4      58105.84      59586.51      2199.22 o                         
   2   0   4        464.74        364.33        41.13 o                         
   4   0   4      75834.88      81686.93      3943.06 o                         
   6   0   4       2215.99       1881.81       147.00 o                         
   8   0   4      15379.85      12437.31       854.45 o                         
  10   0   4        509.39        582.47       236.43 o                         
  12   0   4       7710.92       7739.19       497.83 o                         
 -12   1   4        862.15       1041.32       130.09 o                         
 -11   1   4        420.08        350.44        87.92 o                         
 -10   1   4         93.77        292.79        83.92 o                         
  -9   1   4      36541.67      33745.41       997.17 o                         
  -8   1   4         30.91        370.15        73.70 o                         
  -7   1   4       2349.70       2003.22       144.12 o                         
  -6   1   4       3413.73       4009.91       136.79 o                         
  -5   1   4      31438.52      32837.60       979.02 o                         
  -4   1   4        931.25        983.98        52.11 o                         
  -3   1   4       6173.36       4847.71       415.19 o                         
  -2   1   4      41302.07      37475.29      1140.57 o                         
  -1   1   4      17310.24      18775.42       685.50 o                         
   0   1   4       5496.15       6846.91       198.54 o                         
   1   1   4      11510.32      12367.27       307.18 o                         
   2   1   4      17619.32      15868.51       483.85 o                         
   3   1   4     144334.45     150720.00      5108.42 o                         
   4   1   4      17555.83      19696.22       688.20 o                         
   5   1   4     147067.00     152765.75      5131.50 o                         
   6   1   4      16505.80      16173.95       580.20 o                         
   7   1   4       1310.65       1317.30       119.33 o                         
   8   1   4        645.23        563.98        53.17 o                         
   9   1   4          5.19        224.14       121.96 o                         
  10   1   4        104.45        236.19       127.71 o                         
  11   1   4       1477.11       1687.87       324.15 o                         
  12   1   4        702.89       1036.45       175.35 o                         
 -12   2   4        160.48         87.34       104.99 o                         
 -11   2   4       1260.03       1605.37       120.88 o                         
 -10   2   4        132.79        168.40        79.60 o                         
  -9   2   4       2379.15       2717.95       145.74 o                         
  -8   2   4      23264.33      21197.66       638.45 o                         
  -7   2   4       1235.45       1077.00       147.68 o                         
  -6   2   4      50915.07      52631.35      2161.79 o                         
  -5   2   4       1344.30       1444.11        82.24 o                         
  -4   2   4      60885.32      65496.21      1790.66 o                         
  -3   2   4      80752.73      82206.05      2407.74 o                         
  -2   2   4       6008.01       5727.57       233.80 o                         
  -1   2   4     180142.34     190572.22      6918.62 o                         
   0   2   4       8240.60       9797.24       282.86 o                         
   1   2   4       1785.26       1564.37        86.41 o                         
   2   2   4      19378.00      19219.88       536.57 o                         
   3   2   4      63292.52      62761.28      2132.78 o                         
   4   2   4       8316.89       5980.84       303.66 o                         
   5   2   4      31875.88      32004.37      1240.29 o                         
   6   2   4       2654.07       3046.06       142.50 o                         
   7   2   4      15099.68      14824.09       454.51 o                         
   8   2   4       1044.77       1128.19        82.26 o                         
   9   2   4       4005.68       4092.29       219.49 o                         
  10   2   4        981.29       1116.78       154.98 o                         
  11   2   4       3648.92       3517.14       277.96 o                         
  12   2   4       3348.52       3858.62       587.24 o                         
 -12   3   4        264.15        220.66       107.01 o                         
 -11   3   4       2098.97       2503.18       158.88 o                         
 -10   3   4         34.63        156.32        82.08 o                         
  -9   3   4      11817.86      10987.87       363.88 o                         
  -8   3   4      52415.06      45154.78      1129.17 o                         
  -7   3   4       7152.33       6748.43       478.88 o                         
  -6   3   4      37711.46      40568.23      1616.46 o                         
  -5   3   4       5201.26       5349.81       245.71 o                         
  -4   3   4        523.24        347.77        37.92 o                         
  -3   3   4       6230.24       6165.05       203.58 o                         
  -2   3   4      40298.68      43956.48      1628.48 o                         
  -1   3   4       9627.47       9330.79       351.08 o                         
   0   3   4      24127.85      26371.04       742.80 o                         
   1   3   4       8570.88       8607.87       256.58 o                         
   2   3   4      44457.64      44606.51      1317.38 o                         
   3   3   4      12445.24      14120.21       492.08 o                         
   4   3   4      95706.93      98009.28      3497.73 o                         
   5   3   4     141341.38     141973.05      4819.58 o                         
   6   3   4       2830.72       3182.14       149.05 o                         
   7   3   4      26151.40      25141.80       739.70 o                         
   8   3   4       4359.76       4366.16       191.09 o                         
   9   3   4       2255.54       2196.93       140.97 o                         
  10   3   4         33.89        177.06        97.81 o                         
  11   3   4         90.99        266.57       182.67 o                         
  12   3   4       6445.00       7095.28       496.63 o                         
 -12   4   4       1244.22       1114.32       134.82 o                         
 -11   4   4        191.74        381.85        99.26 o                         
 -10   4   4       1234.01       1460.56       126.35 o                         
  -9   4   4       2130.48       2395.55       166.36 o                         
  -8   4   4       1030.14       1099.81        86.22 o                         
  -6   4   4      20439.42      21197.99      1166.90 o                         
  -5   4   4        314.61        363.77        49.74 o                         
  -4   4   4      62419.81      68711.94      2705.54 o                         
  -3   4   4      50633.37      55736.97      1771.23 o                         
  -2   4   4      28692.96      29351.18      1489.53 o                         
  -1   4   4     164452.98     191195.91      6930.09 o                         
   0   4   4      13031.49      12491.43       432.89 o                         
   1   4   4      29666.81      29995.74       736.83 o                         
   2   4   4      23397.73      23215.94       585.07 o                         
   3   4   4      45536.17      43347.51      1488.36 o                         
   4   4   4      76060.10      78082.40      2662.26 o                         
   5   4   4       1115.34       1415.02       179.52 o                         
   6   4   4       2342.59       2718.93       169.25 o                         
   7   4   4        165.48        265.35        43.60 o                         
   8   4   4       4670.18       4493.44       158.14 o                         
   9   4   4      17942.06      17698.32       562.69 o                         
  10   4   4       1072.49       1406.10       133.61 o                         
  11   4   4       6910.31       7333.20       358.69 o                         
  12   4   4         97.41        208.75       129.60 o                         
 -12   5   4       1047.25       1024.09       255.38 o                         
 -11   5   4        598.19        714.98       111.22 o                         
 -10   5   4       1287.09       1276.09       115.42 o                         
  -9   5   4      19479.82      18548.46       541.86 o                         
  -8   5   4      57619.34      50856.17      1250.14 o                         
  -7   5   4       1549.73       1738.90       293.12 o                         
  -6   5   4       8067.96       8677.28       520.49 o                         
  -5   5   4     111136.02     120676.75      4754.03 o                         
  -4   5   4       8743.95       9392.52       392.30 o                         
  -3   5   4       4662.81       4790.39       241.55 o                         
  -2   5   4      13512.29      17097.59       789.84 o                         
  -1   5   4      12264.15      15718.27       730.04 o                         
   0   5   4      29052.07      29375.40       828.80 o                         
   1   5   4     169488.58     171545.56      4470.76 o                         
   2   5   4     104987.39     108079.55      2587.18 o                         
   3   5   4      12419.97      12409.88       397.54 o                         
   4   5   4     141214.59     149353.70      5060.30 o                         
   5   5   4      25577.63      26763.40       977.38 o                         
   6   5   4       8143.48       7813.34       303.28 o                         
   7   5   4      16466.26      16360.36       452.32 o                         
   8   5   4       5500.37       5594.27       187.18 o                         
   9   5   4      11601.43      12063.89       454.31 o                         
  10   5   4       3227.72       3143.89       206.88 o                         
  11   5   4       3202.21       3629.53       240.07 o                         
  12   5   4       1816.10       1588.37       171.92 o                         
 -12   6   4         50.59        -47.39       145.45 o                         
 -11   6   4       4118.21       4204.29       222.10 o                         
 -10   6   4         52.50         58.34        84.79 o                         
  -9   6   4       6999.46       6499.71       240.67 o                         
  -8   6   4         85.19        265.62        71.04 o                         
  -7   6   4        974.34        958.32       137.76 o                         
  -6   6   4       3095.78       3936.20       279.91 o                         
  -5   6   4       4344.42       4952.97       319.14 o                         
  -4   6   4      10881.91      11142.68       461.75 o                         
  -3   6   4     251314.23     272337.88     10066.61 o                         
  -2   6   4      11914.99      13656.08       638.46 o                         
  -1   6   4        851.51        600.28        70.50 o                         
   0   6   4      99423.45     102424.66      2864.61 o                         
   1   6   4      12591.63      11921.15       306.10 o                         
   2   6   4      23552.03      25434.19       740.13 o                         
   3   6   4       6806.21       7262.24       242.91 o                         
   4   6   4        890.45       1714.85       155.43 o                         
   5   6   4       8354.49       9505.32       352.25 o                         
   6   6   4       5629.75       5986.53       242.84 o                         
   7   6   4      28993.39      27504.88       685.42 o                         
   8   6   4        925.44       1009.75       113.39 o                         
   9   6   4      14603.93      15208.72       549.46 o                         
  10   6   4        724.70        860.88       125.28 o                         
  11   6   4        542.73        604.55       111.73 o                         
  12   6   4       1531.68       1356.71       169.45 o                         
 -12   7   4       1336.14       1647.61       204.85 o                         
 -11   7   4       2438.08       2563.04       175.41 o                         
 -10   7   4       7853.63       7810.66       283.06 o                         
  -9   7   4       3617.03       3297.38       150.43 o                         
  -8   7   4        137.38        268.64        72.06 o                         
  -7   7   4        276.62        261.94        45.61 o                         
  -6   7   4       7495.64       7048.85       469.14 o                         
  -5   7   4      18086.99      20553.13      1165.38 o                         
  -4   7   4      74028.28      77823.52      3603.49 o                         
  -3   7   4       3250.03       3130.28       167.66 o                         
  -2   7   4      67980.85      72815.00      3370.32 o                         
  -1   7   4      21379.41      24172.16      1078.90 o                         
   0   7   4       9755.40      10256.75       279.94 o                         
   1   7   4     134436.06     144276.64      3562.32 o                         
   2   7   4       6417.13       5229.08       200.78 o                         
   3   7   4      10082.49      10424.47       340.29 o                         
   4   7   4      53247.50      58818.30      1995.56 o                         
   5   7   4      21265.36      22982.36       804.61 o                         
   6   7   4       2853.96       2984.43       306.10 o                         
   7   7   4         73.19         90.11        40.84 o                         
   8   7   4      33984.55      33058.32       991.32 o                         
   9   7   4        261.57        340.17       115.16 o                         
  10   7   4       1865.70       1961.88       154.84 o                         
  11   7   4       2206.70       2369.30       134.89 o                         
  12   7   4        560.71        318.64        69.41 o                         
 -12   8   4        446.45        596.62       165.02 o                         
 -11   8   4       3061.64       3185.06       196.05 o                         
 -10   8   4       3513.78       4020.58       192.72 o                         
  -9   8   4       1912.51       1774.55       126.27 o                         
  -8   8   4       3006.77       2996.43       115.69 o                         
  -7   8   4      51491.35      46301.48      1065.04 o                         
  -6   8   4      28312.38      27260.45      1725.10 o                         
  -5   8   4       2984.70       3268.48       303.14 o                         
  -4   8   4      30460.78      33423.91      2468.93 o                         
  -3   8   4      53812.36      59360.56      2749.21 o                         
  -2   8   4      18781.47      20526.54       959.01 o                         
  -1   8   4        376.92        215.53        46.21 o                         
   0   8   4       4662.58       3350.69       139.26 o                         
   1   8   4       7039.59       7578.59       202.68 o                         
   2   8   4       3790.93       2922.02       108.77 o                         
   3   8   4      66617.32      72095.35      2216.25 o                         
   4   8   4        953.94        933.57        81.52 o                         
   5   8   4      33391.10      37958.72      1463.12 o                         
   6   8   4      22809.67      23112.02       914.93 o                         
   7   8   4        221.21        226.75        52.21 o                         
   8   8   4       5044.98       4868.52       221.01 o                         
   9   8   4        742.36        928.45       126.83 o                         
  10   8   4       7124.68       7522.45       328.73 o                         
  11   8   4       2807.77       2592.54       200.64 o                         
  12   8   4         35.73        -13.38        61.04 o                         
 -12   9   4       1568.21       1578.60       194.76 o                         
 -11   9   4       2974.69       3404.99       211.13 o                         
 -10   9   4         76.74         32.93       107.79 o                         
  -9   9   4        802.10        698.54        92.15 o                         
  -8   9   4       8908.62       8573.13       239.92 o                         
  -7   9   4        361.52        534.35        52.94 o                         
  -6   9   4        552.95        441.75        82.11 o                         
  -5   9   4      14122.40      14460.52      2232.66 o                         
  -4   9   4       1878.64       2522.07       259.06 o                         
  -3   9   4      19289.88      22333.21      1040.73 o                         
  -2   9   4      33781.77      39947.29      1855.37 o                         
  -1   9   4        413.57        321.19        50.56 o                         
   0   9   4      11860.44      11826.67       303.04 o                         
   1   9   4        435.48        468.73        81.34 o                         
   2   9   4      22044.49      24750.57       710.34 o                         
   3   9   4       6194.04       6156.87       218.67 o                         
   4   9   4      58778.22      62833.96      2401.00 o                         
   5   9   4       2313.55       2799.65       155.29 o                         
   6   9   4        289.28        169.14        55.30 o                         
   7   9   4        149.88        105.42        46.43 o                         
   8   9   4       8462.49       8127.34       309.37 o                         
   9   9   4       8665.29       8662.94       332.18 o                         
  10   9   4       7543.16       7892.28       281.31 o                         
  11   9   4        814.96        745.24        85.35 o                         
  12   9   4         14.64       -125.27       125.27 o                         
 -12  10   4        663.80        850.35       315.76 o                         
 -11  10   4        850.10       1031.67       130.76 o                         
 -10  10   4        163.33        196.84       116.23 o                         
  -9  10   4        903.58        870.99       110.37 o                         
  -8  10   4       5516.49       5577.66       198.98 o                         
  -7  10   4     155244.48     138649.16      2956.89 o                         
  -6  10   4       4849.66       4011.35       303.04 o                         
  -5  10   4      55139.48      55078.55      4197.57 o                         
  -4  10   4      11288.78      12501.44       966.99 o                         
  -3  10   4        744.78        727.54       136.51 o                         
  -2  10   4       5860.51       5565.45       288.12 o                         
  -1  10   4        113.97         55.23        56.22 o                         
   0  10   4       3368.57       2817.90       100.02 o                         
   1  10   4        130.57        168.82        37.29 o                         
   2  10   4       3572.14       3920.42       138.22 o                         
   3  10   4     151655.25     153668.27      5662.98 o                         
   4  10   4      28955.83      29184.91      1142.06 o                         
   5  10   4      12463.74      14217.43       575.83 o                         
   6  10   4        949.72        926.68        69.14 o                         
   7  10   4      14022.91      13045.47       356.03 o                         
   8  10   4       2964.15       2766.32       167.40 o                         
   9  10   4        231.36        276.11        76.22 o                         
  10  10   4        636.46        721.91        91.29 o                         
  11  10   4       2666.56       2665.71       142.72 o                         
 -12  11   4       2533.91       2034.90       536.86 o                         
 -11  11   4        389.81        235.25       113.19 o                         
 -10  11   4       1298.12       1289.39       128.98 o                         
  -9  11   4       3434.88       3352.81       171.45 o                         
  -8  11   4        186.78        288.31        89.52 o                         
  -7  11   4        872.96       1495.26        97.04 o                         
  -6  11   4       4518.91       4876.29       226.58 o                         
  -5  11   4       4739.72       4906.51       420.57 o                         
  -4  11   4       4199.46       4755.86       533.87 o                         
  -3  11   4      11917.15      14520.94      1118.84 o                         
  -2  11   4      62530.01      61085.68      4491.79 o                         
  -1  11   4       6872.41       5757.55       303.85 o                         
   0  11   4      72585.26      68779.22      1801.67 o                         
   1  11   4       6740.11       7281.46       248.69 o                         
   2  11   4     132529.91     139610.08      4262.10 o                         
   3  11   4      23666.92      24254.95       844.55 o                         
   4  11   4       9132.92       9294.38       393.35 o                         
   5  11   4      13393.98      12734.92       540.47 o                         
   6  11   4      14462.54      13130.45       333.80 o                         
   7  11   4       4567.75       4610.19       148.94 o                         
   8  11   4      15164.14      15038.73       434.44 o                         
   9  11   4         70.77        -17.99        72.94 o                         
  10  11   4       4286.17       4829.30       208.74 o                         
  11  11   4       1181.60       1148.76       129.95 o                         
 -12  12   4         30.26       -170.38       170.38 o                         
 -11  12   4        132.78         21.73       104.16 o                         
 -10  12   4       1269.36       1094.01       120.68 o                         
  -9  12   4       1121.86       1362.78       126.59 o                         
  -8  12   4      34499.80      32683.83       838.49 o                         
  -7  12   4       4119.66       4468.45       176.93 o                         
  -6  12   4      92402.23      84390.72      1796.53 o                         
  -5  12   4      57410.34      57283.59      2753.20 o                         
  -4  12   4       9165.99       9619.93       543.47 o                         
  -3  12   4      10652.95       9862.73       511.33 o                         
  -2  12   4      12056.72      11417.55      1013.09 o                         
  -1  12   4        884.81        457.98        73.20 o                         
   0  12   4       1201.13       1163.49       100.98 o                         
   1  12   4      13085.29      12548.78       537.42 o                         
   2  12   4      14034.79      14237.53       501.14 o                         
   3  12   4        536.04        768.44       121.45 o                         
   4  12   4       7636.42       7228.31       320.29 o                         
   5  12   4        148.78         -0.74        61.09 o                         
   6  12   4       7928.55       7691.67       176.35 o                         
   7  12   4        159.35        197.02        58.60 o                         
   8  12   4       1211.98       1535.03       100.60 o                         
   9  12   4        327.24        175.75        78.75 o                         
  10  12   4        480.89        507.90       108.09 o                         
  11  12   4         92.01        281.66        71.82 o                         
 -11  13   4       2235.87       2234.08       162.66 o                         
 -10  13   4         96.42        -36.17        97.74 o                         
  -9  13   4        468.31        353.05       102.92 o                         
  -8  13   4        957.26       1231.23       137.07 o                         
  -7  13   4        233.24        343.18        67.39 o                         
  -6  13   4      14814.22      13749.64       340.17 o                         
  -5  13   4      15415.57      14453.25       951.71 o                         
  -4  13   4        895.74        736.02       209.35 o                         
  -3  13   4      33655.16      30855.13      1496.27 o                         
  -2  13   4       1716.64       1301.98       165.40 o                         
  -1  13   4       7490.97       6312.69       357.01 o                         
   0  13   4       4670.63       4592.99       371.21 o                         
   1  13   4     186378.86     186687.70      7429.71 o                         
   2  13   4      36686.68      39264.09      1590.75 o                         
   3  13   4      33289.93      33656.09      1309.43 o                         
   4  13   4       5891.04       7341.57       325.71 o                         
   5  13   4        190.11        217.75        59.26 o                         
   6  13   4      13860.62      13026.59       271.69 o                         
   7  13   4      14128.88      13661.04       396.98 o                         
   8  13   4       7951.93       7421.41       238.84 o                         
   9  13   4       4211.22       4389.31       274.86 o                         
  10  13   4       3782.94       4097.43       209.69 o                         
  11  13   4       8188.65       8280.42       498.36 o                         
 -11  14   4         24.72        -96.39       137.78 o                         
 -10  14   4        161.41        237.86       102.84 o                         
  -9  14   4       1527.58       1230.40       121.03 o                         
  -8  14   4       4111.17       3963.43       180.51 o                         
  -7  14   4      10796.38      10072.41       287.47 o                         
  -6  14   4       5674.77       5404.41       252.83 o                         
  -5  14   4      16039.88      13669.87       709.95 o                         
  -4  14   4      17185.19      15082.51       764.15 o                         
  -3  14   4      30708.77      28546.51      2564.96 o                         
  -2  14   4       8423.94       7913.03       430.57 o                         
  -1  14   4      37899.76      34207.25      1658.55 o                         
   0  14   4        740.63        719.11       134.66 o                         
   1  14   4      12029.46      12033.40       516.60 o                         
   2  14   4       1477.95       1300.56       135.79 o                         
   3  14   4        156.58        329.18        74.60 o                         
   4  14   4       1926.73       2101.90       164.49 o                         
   5  14   4      38235.55      35899.86       736.38 o                         
   6  14   4       2239.79       2295.95       144.15 o                         
   7  14   4         18.94        120.29        65.88 o                         
   8  14   4        226.68        351.75       107.03 o                         
   9  14   4        988.14        879.60        99.83 o                         
  10  14   4          8.57        -36.68        96.02 o                         
  11  14   4       1560.84       1351.71       215.59 o                         
 -11  15   4        152.27        -80.60        94.04 o                         
 -10  15   4       1993.22       1853.93       127.29 o                         
  -9  15   4        301.63        158.26        96.29 o                         
  -8  15   4         63.96        -44.98        85.14 o                         
  -7  15   4       1326.03       1194.03        99.60 o                         
  -6  15   4        707.64        767.80        71.24 o                         
  -5  15   4      39253.54      34739.18      1247.62 o                         
  -4  15   4      11434.53      10113.82       536.83 o                         
  -3  15   4        814.40        977.05       126.39 o                         
  -2  15   4      36742.82      32861.99      1602.01 o                         
  -1  15   4       7614.01       6852.09       387.45 o                         
   0  15   4      43719.26      42872.26      2260.28 o                         
   1  15   4       7647.49       8193.29       490.31 o                         
   2  15   4       6669.81       6980.90      1250.72 o                         
   3  15   4       5456.82       5363.76       332.29 o                         
   4  15   4       9264.79       9239.23       657.99 o                         
   5  15   4        827.98        904.33        58.45 o                         
   6  15   4      52536.73      48493.42      1041.42 o                         
   7  15   4      11173.62      10225.38       276.25 o                         
   8  15   4       3249.71       3499.11       250.98 o                         
   9  15   4       3472.73       3034.84       177.44 o                         
  10  15   4       6411.51       5594.88       331.32 o                         
  11  15   4        332.75        272.53       119.48 o                         
 -11  16   4        667.96        502.55       100.45 o                         
 -10  16   4       1053.01       1372.45       126.66 o                         
  -9  16   4       6287.44       6367.68       265.79 o                         
  -8  16   4        143.85        -49.62        86.54 o                         
  -7  16   4       7961.48       7286.37       236.57 o                         
  -6  16   4       5916.66       4984.90       250.23 o                         
  -5  16   4      14581.71      12839.79       409.14 o                         
  -4  16   4      13345.37      11874.51       403.05 o                         
  -3  16   4        140.34        149.23       324.33 o                         
  -2  16   4      28374.77      27271.75      1334.66 o                         
  -1  16   4       1672.80       1523.15       148.62 o                         
   0  16   4      32016.11      32862.07      1749.15 o                         
   1  16   4      20951.77      21641.28      1174.67 o                         
   2  16   4       5435.27       5224.18       322.28 o                         
   3  16   4      12848.38      13940.17      1006.66 o                         
   4  16   4      12984.19      11315.14       280.32 o                         
   5  16   4      22412.75      20129.75       375.98 o                         
   6  16   4        100.88        222.89        55.16 o                         
   7  16   4       2172.75       1891.91        90.40 o                         
   8  16   4        296.30        358.40        70.04 o                         
   9  16   4        148.14         54.09        81.00 o                         
  10  16   4          2.04        -66.02        74.73 o                         
  11  16   4        453.94        363.89       132.13 o                         
 -11  17   4        251.20         51.76       127.86 o                         
 -10  17   4       5733.72       5316.47       253.57 o                         
  -9  17   4       2960.22       3271.99       252.30 o                         
  -8  17   4        378.63         65.20        90.32 o                         
  -7  17   4       3886.76       3585.18       205.74 o                         
  -6  17   4        365.17        275.99        95.22 o                         
  -5  17   4        123.90        148.20        60.50 o                         
  -4  17   4      53579.57      48185.26      1071.75 o                         
  -3  17   4        583.23        478.99       530.37 o                         
  -2  17   4       8593.43       8630.53       474.55 o                         
  -1  17   4        253.73        413.45       166.72 o                         
   0  17   4       7065.80       7453.34       464.01 o                         
   1  17   4       3521.05       3948.25       288.39 o                         
   2  17   4      19985.97      21098.76      1647.50 o                         
   3  17   4       3961.41       4108.58       256.93 o                         
   4  17   4         74.16        115.99        45.11 o                         
   5  17   4      37455.53      33953.46       777.46 o                         
   6  17   4      10697.65      10151.71       491.80 o                         
   7  17   4      13904.30      13362.67       405.62 o                         
   8  17   4      11861.22      10928.76       396.89 o                         
   9  17   4        155.46         64.71        92.95 o                         
  10  17   4        981.35        932.75       136.14 o                         
 -10  18   4       1320.96       1587.60       152.89 o                         
  -9  18   4       6330.97       5633.54       332.26 o                         
  -8  18   4         75.61       -108.89       108.89 o                         
  -7  18   4       7809.67       7014.49       516.81 o                         
  -6  18   4       3878.53       3588.77       233.97 o                         
  -5  18   4       4253.28       4219.66       225.12 o                         
  -4  18   4      16904.81      16229.66       359.66 o                         
  -3  18   4      15680.10      14739.92       361.69 o                         
  -2  18   4       2466.66       2728.05       486.16 o                         
  -1  18   4       3946.13       3622.08       412.05 o                         
   0  18   4       8190.03       8572.55       741.20 o                         
   1  18   4      27962.18      29262.79      2232.02 o                         
   2  18   4       3552.13       3087.36       263.14 o                         
   3  18   4      62951.13      59885.62      1214.24 o                         
   4  18   4       5627.04       5060.57       141.20 o                         
   5  18   4        546.70        475.68        53.75 o                         
   6  18   4       1749.85       2070.13       154.94 o                         
   7  18   4       1385.30       1301.22       130.97 o                         
   8  18   4       2736.93       2943.68       218.83 o                         
   9  18   4        763.60        790.41       104.62 o                         
  10  18   4       2026.95       2052.31       134.82 o                         
 -10  19   4        553.47        513.93        66.29 o                         
  -9  19   4       5347.56       5068.02       201.79 o                         
  -8  19   4       1494.55       1528.40       157.72 o                         
  -7  19   4       2441.14       2412.54       224.51 o                         
  -6  19   4        306.34        256.86        79.98 o                         
  -5  19   4       2477.57       2259.79       123.13 o                         
  -4  19   4       3617.20       3957.27       157.87 o                         
  -3  19   4       5906.66       5559.83       161.86 o                         
  -2  19   4      17651.20      16829.36       408.12 o                         
  -1  19   4        301.37        247.18        58.76 o                         
   0  19   4       9877.63       9775.63       328.92 o                         
   1  19   4        964.99        928.43        81.49 o                         
   2  19   4        288.71        342.87        46.12 o                         
   3  19   4      14530.53      15041.23       356.97 o                         
   4  19   4      11020.31      10323.34       242.36 o                         
   5  19   4      30704.47      29497.62       819.33 o                         
   6  19   4       1758.31       1805.06       153.66 o                         
   7  19   4         40.87        -30.93        71.50 o                         
   8  19   4      17376.62      17966.76       579.85 o                         
   9  19   4        706.12        789.13       110.07 o                         
  10  19   4       1528.87       1272.01       215.86 o                         
 -10  20   4       1946.86       1964.83       104.32 o                         
  -9  20   4          0.21         81.13        65.75 o                         
  -8  20   4        326.39        288.72        77.31 o                         
  -7  20   4       2143.35       1841.99       142.49 o                         
  -6  20   4       4332.86       4390.85       172.02 o                         
  -5  20   4       6885.72       6721.01       257.98 o                         
  -4  20   4      11759.57      12349.53       279.02 o                         
  -3  20   4      21346.99      20907.35       470.39 o                         
  -2  20   4        342.13        340.94        52.59 o                         
  -1  20   4      20407.00      20671.45       422.67 o                         
   0  20   4      23946.65      23226.95       534.71 o                         
   1  20   4        157.08        148.37        45.30 o                         
   2  20   4        187.15        188.56        45.51 o                         
   3  20   4        846.25       1158.89        95.38 o                         
   4  20   4      22809.80      22591.23       499.37 o                         
   5  20   4        162.82        264.14        55.58 o                         
   6  20   4         31.93         -3.84        55.06 o                         
   7  20   4       2861.78       3336.05       279.38 o                         
   8  20   4        383.39        585.47        88.08 o                         
   9  20   4       5338.69       5454.82       193.07 o                         
  10  20   4         86.60         93.30        56.31 o                         
 -10  21   4        162.44        233.45       211.71 o                         
  -9  21   4       2819.83       3262.27       143.32 o                         
  -8  21   4       6792.85       6680.10       232.17 o                         
  -7  21   4       3297.68       3467.73       149.72 o                         
  -6  21   4       1800.06       1551.45       114.08 o                         
  -5  21   4       9625.71      10148.73       265.42 o                         
  -4  21   4         61.34        189.49        59.02 o                         
  -3  21   4        578.10        502.00        66.84 o                         
  -2  21   4       7863.38       8100.87       195.79 o                         
  -1  21   4       2746.04       2746.10        97.60 o                         
   0  21   4       6085.35       6304.65       188.39 o                         
   1  21   4       2552.20       2506.30       157.87 o                         
   2  21   4       8902.87       8419.31       262.57 o                         
   3  21   4      10995.78      11779.13       395.74 o                         
   4  21   4      37641.67      36742.32       819.61 o                         
   5  21   4      15968.94      16482.28       380.52 o                         
   6  21   4       1925.70       1751.89        96.59 o                         
   7  21   4       1971.30       2082.54       136.81 o                         
   8  21   4       2486.08       2691.62       151.08 o                         
   9  21   4       1096.94       1348.35        83.90 o                         
  -9  22   4       3394.57       3560.92       203.32 o                         
  -8  22   4          5.90         28.32        64.99 o                         
  -7  22   4       2201.91       2185.86       117.01 o                         
  -6  22   4       1611.35       1951.61       123.22 o                         
  -5  22   4      17250.43      18184.53       445.96 o                         
  -4  22   4        232.05        504.45       102.87 o                         
  -3  22   4      26985.94      27618.37       650.03 o                         
  -2  22   4       2515.30       2429.85        93.62 o                         
  -1  22   4       4592.65       4818.68       138.65 o                         
   0  22   4        286.48         67.73        74.21 o                         
   1  22   4       5066.63       5090.18       166.40 o                         
   2  22   4       3028.84       3314.18       111.42 o                         
   3  22   4       1089.37       1189.59        82.17 o                         
   4  22   4       1458.24       1643.25        88.31 o                         
   5  22   4         87.65        266.27        62.32 o                         
   6  22   4         84.84         96.42        66.56 o                         
   7  22   4       1260.90       1264.76       122.63 o                         
   8  22   4        133.98        139.98        99.45 o                         
   9  22   4         43.40         22.97        47.84 o                         
  -9  23   4        121.70        274.42        65.56 o                         
  -8  23   4       4876.99       5230.70       219.06 o                         
  -7  23   4       1509.90       1438.97       105.77 o                         
  -6  23   4       2191.58       2274.83       128.37 o                         
  -5  23   4        114.29        256.39        66.86 o                         
  -4  23   4       6213.56       7045.84       205.26 o                         
  -3  23   4       2399.23       2420.71       111.72 o                         
  -2  23   4       1287.52       1330.23        87.71 o                         
  -1  23   4        206.01        153.02        62.78 o                         
   0  23   4        291.91        173.52        64.08 o                         
   1  23   4        839.28        707.20        76.13 o                         
   2  23   4       2854.11       2992.32       106.16 o                         
   3  23   4        479.20        795.22       107.06 o                         
   4  23   4      52020.61      53767.51      1140.20 o                         
   5  23   4        532.15        898.71        99.30 o                         
   6  23   4      13924.91      15624.06       448.58 o                         
   7  23   4       1766.64       1839.24       121.15 o                         
   8  23   4       1642.98       1615.84        95.79 o                         
   9  23   4          2.11          3.03        52.44 o                         
  -9  24   4       4687.53       4636.53       304.55 o                         
  -8  24   4         39.24        116.63        69.45 o                         
  -7  24   4       2240.41       2229.70       118.99 o                         
  -6  24   4       1238.05       1257.27        94.39 o                         
  -5  24   4      12132.62      12830.69       330.15 o                         
  -4  24   4       2138.50       2459.60       117.77 o                         
  -3  24   4       9142.42       9378.56       259.38 o                         
  -2  24   4       1284.33       1383.72        84.60 o                         
  -1  24   4        461.70        608.74        74.76 o                         
   0  24   4        643.29        671.48        78.07 o                         
   1  24   4       3943.89       3581.55       138.54 o                         
   2  24   4       2984.54       3118.00       121.18 o                         
   3  24   4         76.13        162.35        59.10 o                         
   4  24   4      12121.58      12730.37       307.08 o                         
   5  24   4        945.61       1284.02        83.50 o                         
   6  24   4         53.71        290.84        89.20 o                         
   7  24   4         10.67        183.10        76.61 o                         
   8  24   4       1094.42       1033.38        73.23 o                         
  -8  25   4       1358.87       1362.38       102.91 o                         
  -7  25   4        160.00        207.04        73.75 o                         
  -6  25   4       2465.35       2589.39       118.04 o                         
  -5  25   4       3044.52       3633.01       144.00 o                         
  -4  25   4        369.75        290.59        65.10 o                         
  -3  25   4        248.70        326.36        67.99 o                         
  -2  25   4       2951.51       2964.27       123.56 o                         
  -1  25   4       2095.91       2389.11       111.93 o                         
   0  25   4       2355.30       2343.86       141.18 o                         
   1  25   4        296.28        252.08        68.82 o                         
   2  25   4        942.15       1003.45        72.83 o                         
   3  25   4        329.60        299.85        58.66 o                         
   4  25   4       7303.14       8407.84       268.88 o                         
   5  25   4       1598.43       2239.59       175.98 o                         
   6  25   4      22866.94      23969.42       647.98 o                         
   7  25   4       4440.00       4800.37       190.45 o                         
   8  25   4        544.83        459.62        83.19 o                         
  -8  26   4          3.55         64.04        76.06 o                         
  -7  26   4       1828.37       1721.58       102.19 o                         
  -6  26   4        934.28       1170.28        78.72 o                         
  -5  26   4      16039.67      16776.04       430.59 o                         
  -4  26   4       2288.51       2516.38       109.87 o                         
  -3  26   4       5474.17       6191.42       207.29 o                         
  -2  26   4        173.42        226.10        83.38 o                         
  -1  26   4       6012.87       6359.88       199.20 o                         
   0  26   4       4044.20       3908.08       148.04 o                         
   1  26   4       9272.73       9585.43       261.16 o                         
   2  26   4       2265.96       2165.56        92.83 o                         
   3  26   4       2193.27       2188.02       112.88 o                         
   4  26   4       3913.64       4258.50       165.93 o                         
   5  26   4       9497.22       9530.37       231.66 o                         
   6  26   4        515.51        729.68        66.04 o                         
   7  26   4       1413.99       1283.27        90.87 o                         
  -7  27   4       1533.01       1497.02        96.07 o                         
  -6  27   4       6492.68       6451.62       226.77 o                         
  -5  27   4        529.09        616.91        72.64 o                         
  -4  27   4          8.32        -45.37        58.55 o                         
  -3  27   4       1130.79        989.94       111.89 o                         
  -2  27   4        763.13        683.29        94.11 o                         
  -1  27   4       1194.68       1116.22        88.20 o                         
   0  27   4       5204.46       5165.05       174.53 o                         
   1  27   4       1171.59       1039.10        93.45 o                         
   2  27   4       6689.50       7145.67       214.17 o                         
   3  27   4         64.01         25.27        63.76 o                         
   4  27   4         24.43         -4.61        85.92 o                         
   5  27   4       2867.51       2641.91       120.62 o                         
   6  27   4       7929.34       7771.28       243.03 o                         
   7  27   4        150.34        150.84        57.95 o                         
  -7  28   4       1560.29       1704.82       195.65 o                         
  -6  28   4         21.46        155.10        51.75 o                         
  -5  28   4       6927.98       7097.17       226.79 o                         
  -4  28   4       4312.57       4401.64       195.25 o                         
  -3  28   4       1493.97       1730.46       116.26 o                         
  -2  28   4       3811.64       4131.86       171.24 o                         
  -1  28   4      13288.20      13818.35       347.01 o                         
   0  28   4        209.04         63.03        66.86 o                         
   1  28   4       4816.47       5006.73       169.07 o                         
   2  28   4        248.75        466.96        81.41 o                         
   3  28   4       2120.15       2180.79       120.01 o                         
   4  28   4       1491.25       1330.54       101.70 o                         
   5  28   4        144.33        179.71        67.00 o                         
   6  28   4       1995.32       1992.84       112.48 o                         
  -6  29   4       2019.63       1865.15        95.22 o                         
  -5  29   4        387.49        374.49        82.46 o                         
  -4  29   4        643.53        496.64        74.41 o                         
  -3  29   4       1605.21       1482.03       105.00 o                         
  -2  29   4          4.33        -78.70        78.70 o                         
  -1  29   4       1013.63       1005.01        81.47 o                         
   0  29   4        102.63         53.22        66.10 o                         
   1  29   4       1503.91       1612.99        93.19 o                         
   2  29   4      11542.18      11995.58       325.02 o                         
   3  29   4         32.37         56.59        60.58 o                         
   4  29   4         92.79         42.93        59.75 o                         
   5  29   4       4032.17       3654.43       186.92 o                         
   6  29   4        397.64        435.41        69.34 o                         
  -5  30   4       2040.31       1907.86       118.12 o                         
  -4  30   4        121.73        118.52        70.64 o                         
  -3  30   4       4055.87       4121.91       272.21 o                         
  -2  30   4       2459.59       2142.14       116.12 o                         
  -1  30   4        679.58        570.87        75.24 o                         
   0  30   4        609.13        628.01        72.36 o                         
   1  30   4       4296.87       4635.57       179.47 o                         
   2  30   4       3133.42       3605.61       152.10 o                         
   3  30   4        247.32        122.44        87.31 o                         
   4  30   4       1076.84       1082.64        73.77 o                         
   5  30   4        561.73        438.15        70.27 o                         
  -5  31   4        440.67        436.99       175.90 o                         
  -4  31   4       2647.39       2524.66       156.60 o                         
  -3  31   4         29.24         99.45        64.62 o                         
  -2  31   4       1969.94       2068.02       102.93 o                         
  -1  31   4         17.41        -71.01        73.91 o                         
   0  31   4        511.57        393.60        69.83 o                         
   1  31   4       3489.99       3635.90       132.85 o                         
   2  31   4       8337.65       9148.67       293.20 o                         
   3  31   4       5348.23       5286.49       197.68 o                         
   4  31   4       1196.68       1321.96       228.97 o                         
  -4  32   4       1175.04       1166.00       111.47 o                         
  -3  32   4        609.99        494.20        63.55 o                         
  -2  32   4         90.73         45.04        59.31 o                         
  -1  32   4         21.49        -61.77        61.77 o                         
   0  32   4        526.73        538.90        60.49 o                         
   1  32   4        299.05        461.62        66.13 o                         
   2  32   4       3911.06       4546.19       180.77 o                         
   3  32   4       1055.95       1133.43        86.06 o                         
  -2  33   4         34.89        -35.07        91.22 o                         
  -1  33   4       1706.64       1562.79        85.91 o                         
   0  33   4       1014.16        843.31        71.39 o                         
   1  33   4       6602.96       6547.80       216.03 o                         
   2  33   4       1097.88       1340.17        90.99 o                         
 -11   0   5       6804.23       6392.14       357.39 o                         
  -9   0   5       4849.66       4600.93       278.10 o                         
  -7   0   5      59499.43      62227.44      2970.64 o                         
  -5   0   5        222.66        153.12        68.22 o                         
  -3   0   5     191897.55     203429.00      8723.95 o                         
  -1   0   5        878.98       1250.98       115.36 o                         
   1   0   5       2645.06       2519.82       111.86 o                         
   3   0   5       1091.36       1818.05       127.77 o                         
   5   0   5     103626.53     109740.99      5237.54 o                         
   7   0   5       9122.81       8402.81       635.07 o                         
   9   0   5       2252.74       2344.76       458.22 o                         
  11   0   5       5733.64       5422.33       959.58 o                         
 -12   1   5        443.51        445.11       111.49 o                         
 -11   1   5       1355.31       1548.91       115.85 o                         
 -10   1   5        296.09        377.61        90.39 o                         
  -9   1   5       3263.65       3420.21       165.84 o                         
  -8   1   5      35699.56      32495.73       957.58 o                         
  -7   1   5       6225.57       6120.02       262.03 o                         
  -6   1   5      33461.84      35687.78      1327.50 o                         
  -5   1   5       4982.25       5462.92       179.83 o                         
  -4   1   5        581.86        469.63        29.59 o                         
  -3   1   5      12892.11      10842.64       336.65 o                         
  -2   1   5      16887.73      17808.53       548.14 o                         
  -1   1   5      23334.43      25502.71       931.23 o                         
   0   1   5        727.96       1007.50        45.12 o                         
   1   1   5      10475.23      11570.88       330.54 o                         
   2   1   5      16688.48      17459.63       449.71 o                         
   3   1   5      67905.70      69047.85      2363.55 o                         
   4   1   5     258385.31     263255.66      8887.91 o                         
   5   1   5       1145.26       1123.30        81.38 o                         
   6   1   5       1141.30        979.13        71.76 o                         
   7   1   5      21826.39      18688.03       559.49 o                         
   8   1   5       5636.66       4907.67       187.65 o                         
   9   1   5        591.30        838.47       145.20 o                         
  10   1   5        424.22        345.10       128.96 o                         
  11   1   5       3839.16       4906.15       285.21 o                         
  12   1   5      12086.72      11084.94       718.81 o                         
 -12   2   5        582.76        601.62       118.96 o                         
 -11   2   5       3670.20       4123.73       191.59 o                         
 -10   2   5       1745.62       1747.19       122.12 o                         
  -9   2   5        569.08        701.12        89.52 o                         
  -8   2   5       5829.03       5517.88       193.24 o                         
  -7   2   5      34507.63      34555.45      2105.39 o                         
  -6   2   5      10476.72      10882.29       428.03 o                         
  -5   2   5      74158.58      79988.97      2928.56 o                         
  -4   2   5      18708.82      21089.74       598.58 o                         
  -3   2   5     161000.02     171514.50      4797.11 o                         
  -2   2   5      75795.34      73795.47      2563.67 o                         
  -1   2   5     195718.03     219780.73      7985.96 o                         
   0   2   5      24286.25      24408.87       687.85 o                         
   1   2   5       3435.67       3299.00       101.30 o                         
   2   2   5       7444.23       5815.80       244.44 o                         
   3   2   5       4957.73       5271.69       202.04 o                         
   4   2   5      39694.42      40960.31      1401.64 o                         
   5   2   5       1720.53       2444.07       320.35 o                         
   6   2   5       2035.35       1612.79       100.29 o                         
   7   2   5        958.76       1121.52        73.68 o                         
   8   2   5        180.31        305.38        51.77 o                         
   9   2   5      35218.70      32564.95      1225.45 o                         
  10   2   5        162.60        490.13       131.33 o                         
  11   2   5       4533.62       5003.43       378.52 o                         
  12   2   5        836.85       1000.56       336.44 o                         
 -12   3   5       1174.36       1101.75       152.30 o                         
 -11   3   5       4572.54       4981.94       240.79 o                         
 -10   3   5      12610.77      11912.92       395.72 o                         
  -9   3   5      21731.28      20955.90       639.76 o                         
  -8   3   5      19087.55      17348.60       431.66 o                         
  -7   3   5        599.03        339.98       113.23 o                         
  -6   3   5        526.60        549.72        57.71 o                         
  -5   3   5      24433.61      25962.43      1096.75 o                         
  -4   3   5       4034.83       2909.10       350.93 o                         
  -3   3   5      46636.75      44547.08      1706.91 o                         
  -2   3   5      28710.95      29849.23       947.84 o                         
  -1   3   5     110172.36     122326.10      4449.44 o                         
   0   3   5     115623.88     127600.65      3569.94 o                         
   1   3   5      30629.69      36294.42       941.62 o                         
   2   3   5      11567.98      11582.71       331.66 o                         
   3   3   5      26985.10      28406.09       974.74 o                         
   4   3   5      55332.77      59908.22      2380.16 o                         
   5   3   5      22244.62      22571.81       792.12 o                         
   6   3   5      31795.16      30625.99      1072.77 o                         
   7   3   5       2677.84       2458.92       107.86 o                         
   8   3   5      29639.07      27793.58       692.38 o                         
   9   3   5       3408.79       4081.96       226.45 o                         
  10   3   5       3733.26       4394.88       272.64 o                         
  11   3   5       4618.12       4886.28       350.16 o                         
  12   3   5         45.74        103.87       119.42 o                         
 -12   4   5       3610.49       3692.65       236.42 o                         
 -11   4   5        234.94        535.18       114.40 o                         
 -10   4   5         31.76        233.28        92.07 o                         
  -9   4   5       6077.88       5810.12       223.39 o                         
  -8   4   5        190.60        173.40        72.45 o                         
  -7   4   5       4281.36       3719.93       262.24 o                         
  -6   4   5       1381.03       1536.42       187.12 o                         
  -5   4   5      34340.21      35487.28      1919.86 o                         
  -4   4   5      99448.02     101207.92      3737.34 o                         
  -3   4   5      89669.78      93147.70      2960.54 o                         
  -2   4   5      82676.34      88254.74      2768.46 o                         
  -1   4   5     100630.05     115315.59      4196.42 o                         
   0   4   5       5202.00       5878.90       172.13 o                         
   1   4   5      13534.38      12742.33       365.54 o                         
   2   4   5      35345.54      32115.57       856.76 o                         
   3   4   5      53881.80      54456.50      1669.59 o                         
   4   4   5       4869.59       6167.98       395.55 o                         
   5   4   5       2665.54       2542.08       210.47 o                         
   6   4   5      10211.59      10693.17       400.74 o                         
   7   4   5         77.83        106.65        40.61 o                         
   8   4   5      42184.14      39991.93       976.34 o                         
   9   4   5       2996.09       3318.65       176.46 o                         
  10   4   5       3602.51       3758.78       209.59 o                         
  11   4   5        256.07        407.30       149.87 o                         
  12   4   5       4433.45       3830.31       191.34 o                         
 -12   5   5        113.64         93.62       106.35 o                         
 -11   5   5      10105.99      10271.11       426.68 o                         
 -10   5   5        215.27        338.62        89.92 o                         
  -9   5   5      10015.27      10006.71       300.23 o                         
  -8   5   5      10201.18       9188.80       273.07 o                         
  -7   5   5       6828.71       5315.82       355.90 o                         
  -6   5   5       1931.77       2065.56       219.96 o                         
  -5   5   5         55.94         61.62        41.20 o                         
  -4   5   5     101422.49     103823.30      3908.06 o                         
  -3   5   5      11136.12      11397.56       541.83 o                         
  -2   5   5      56226.23      63563.68      3089.60 o                         
  -1   5   5       2098.27       2341.55       111.82 o                         
   0   5   5      80150.18      78653.39      2330.22 o                         
   1   5   5      18239.24      20997.68       605.62 o                         
   2   5   5       1885.63       2290.57        84.96 o                         
   3   5   5         55.48        106.91        33.81 o                         
   4   5   5        631.16        650.76        55.37 o                         
   5   5   5      44797.70      46267.71      1593.99 o                         
   6   5   5        618.90        770.24        67.50 o                         
   7   5   5      17051.12      16188.25       445.89 o                         
   8   5   5      16266.14      16603.35       583.10 o                         
   9   5   5        114.81        508.85       104.05 o                         
  10   5   5         24.11        266.37       100.70 o                         
  11   5   5         49.42         63.43       139.29 o                         
  12   5   5        957.56        998.15       134.59 o                         
 -12   6   5        490.11        532.21       159.57 o                         
 -11   6   5       2774.45       3571.03       324.16 o                         
 -10   6   5       1976.09       2290.46       141.12 o                         
  -9   6   5         25.83        150.85        73.52 o                         
  -8   6   5        970.69        935.83        86.32 o                         
  -7   6   5       2763.37       2650.92       120.88 o                         
  -6   6   5       2572.31       2829.36       273.82 o                         
  -5   6   5       6623.94       7261.72       577.96 o                         
  -4   6   5      49701.75      54082.87      2493.51 o                         
  -3   6   5       3178.16       3916.08       465.61 o                         
  -2   6   5      89543.41     100659.09      4633.03 o                         
  -1   6   5     177962.42     199675.75      7281.01 o                         
   0   6   5      73857.00      78859.03      2204.83 o                         
   1   6   5        289.74        160.99        42.65 o                         
   2   6   5      25274.31      24079.82       644.98 o                         
   3   6   5      40450.00      43331.60      1341.88 o                         
   4   6   5       3141.33       4049.70       198.00 o                         
   5   6   5      22673.34      22452.40       791.35 o                         
   6   6   5       1987.24       2167.19       119.18 o                         
   7   6   5       2753.06       2894.05       119.43 o                         
   8   6   5       2969.45       3205.19       233.17 o                         
   9   6   5       5762.13       6763.79       299.41 o                         
  10   6   5       2239.44       2403.00       166.54 o                         
  11   6   5        666.97        888.16        84.26 o                         
  12   6   5         30.40        163.00        73.57 o                         
 -12   7   5       1220.45       1140.24       181.38 o                         
 -11   7   5       4281.89       4566.64       229.59 o                         
 -10   7   5        896.29        846.76       111.53 o                         
  -9   7   5       1766.71       1547.78       107.72 o                         
  -8   7   5      23464.08      21584.76       685.68 o                         
  -7   7   5       3553.71       2997.39       159.85 o                         
  -6   7   5       8384.84       9117.71       723.28 o                         
  -5   7   5      80818.33      91556.62      6695.04 o                         
  -4   7   5       1625.89       1672.15       305.46 o                         
  -3   7   5       9128.94       9224.89       445.76 o                         
  -2   7   5      14232.83      16677.66       783.15 o                         
  -1   7   5        518.55        800.15        52.52 o                         
   0   7   5        116.17        141.97        31.21 o                         
   1   7   5      32413.21      32363.35      1082.73 o                         
   2   7   5      67194.00      71418.38      1957.89 o                         
   3   7   5      41713.03      41494.52      1291.53 o                         
   4   7   5       9272.88       9637.07       355.07 o                         
   5   7   5      20900.44      21428.20       755.42 o                         
   6   7   5         15.65        -14.92        44.90 o                         
   7   7   5       5357.35       5764.87       182.34 o                         
   8   7   5        139.36        167.88        91.98 o                         
   9   7   5       3294.31       3954.10       222.62 o                         
  10   7   5        933.97       1115.91       130.61 o                         
  11   7   5        410.86        520.60        75.89 o                         
  12   7   5       1739.22       1542.27       109.16 o                         
 -12   8   5         61.53         -2.34       137.82 o                         
 -11   8   5       1488.71       1768.49       229.44 o                         
 -10   8   5       3252.35       3231.11       167.95 o                         
  -9   8   5        175.22        154.17        79.36 o                         
  -8   8   5      29389.71      27048.67       638.72 o                         
  -7   8   5       2011.28       2181.24        90.25 o                         
  -6   8   5      18351.50      16739.47      1072.31 o                         
  -5   8   5      18239.14      20776.90      1560.61 o                         
  -4   8   5      29846.78      31404.61      2325.60 o                         
  -3   8   5      76313.68      84129.20      3892.01 o                         
  -2   8   5      37099.07      38314.55      4748.92 o                         
  -1   8   5      50429.12      51107.04      2059.36 o                         
   0   8   5      12553.85      13316.96       430.57 o                         
   1   8   5        279.64        405.17        34.79 o                         
   2   8   5      28516.56      29478.75       921.53 o                         
   3   8   5      22556.86      21842.74       694.15 o                         
   4   8   5       1762.22       1780.03       180.08 o                         
   5   8   5        150.30        116.94        93.55 o                         
   6   8   5       5595.20       5259.78       245.42 o                         
   7   8   5      16463.95      15681.92       413.59 o                         
   8   8   5         43.10         96.18        90.94 o                         
   9   8   5       3446.34       3821.22       223.85 o                         
  10   8   5       1514.32       1516.40       109.62 o                         
  11   8   5        113.69        126.49        66.47 o                         
  12   8   5       1367.22       1488.77       162.25 o                         
 -12   9   5       1343.52       1007.78       331.12 o                         
 -11   9   5        244.08        286.13       125.45 o                         
 -10   9   5       1764.84       1810.74       124.93 o                         
  -9   9   5         51.65         86.46        79.75 o                         
  -8   9   5        768.28       1153.50        95.69 o                         
  -7   9   5        378.55        418.47        50.18 o                         
  -6   9   5       6997.20       6828.51       467.36 o                         
  -5   9   5       1536.06       1859.41       222.64 o                         
  -4   9   5      46854.59      52202.51      3841.02 o                         
  -3   9   5      99355.27      99140.52      5761.42 o                         
  -2   9   5       1642.20       1972.30       145.62 o                         
  -1   9   5         30.90         65.21        42.29 o                         
   0   9   5      12344.97      10793.00       341.06 o                         
   1   9   5     131524.83     133568.23      3640.45 o                         
   2   9   5      51376.87      56310.79      1595.05 o                         
   3   9   5      32498.09      35354.59      1207.31 o                         
   4   9   5      70929.43      70485.45      2696.47 o                         
   5   9   5       1445.63       1004.99       215.48 o                         
   6   9   5        205.09        126.92        50.66 o                         
   7   9   5      32772.57      30651.93       764.85 o                         
   8   9   5       2882.33       3498.37       190.21 o                         
   9   9   5        323.35        387.60        81.29 o                         
  10   9   5        315.65        430.90        75.36 o                         
  11   9   5       3577.93       4093.58       179.30 o                         
 -12  10   5         71.00         41.22       126.70 o                         
 -11  10   5       1184.30       1106.80       159.01 o                         
 -10  10   5       2227.01       2357.68       154.09 o                         
  -9  10   5        735.60        730.84        99.59 o                         
  -8  10   5      26488.42      25015.67       648.32 o                         
  -7  10   5      17453.54      17206.50       381.67 o                         
  -6  10   5     129689.14     120601.84      5632.82 o                         
  -5  10   5       4158.71       4602.33       413.07 o                         
  -4  10   5      29986.06      32167.01      2391.14 o                         
  -3  10   5      45630.64      50483.87      3718.48 o                         
  -2  10   5      11869.66      11182.59       852.26 o                         
  -1  10   5       3653.47       3489.76       160.24 o                         
   0  10   5       7115.15       6865.34       218.05 o                         
   1  10   5      11700.71      11730.38       338.78 o                         
   2  10   5        736.54       1002.90        57.62 o                         
   3  10   5      53083.24      55821.57      2013.10 o                         
   4  10   5         21.38         81.00        54.43 o                         
   5  10   5       1510.19       1501.98       122.87 o                         
   6  10   5      16471.93      16443.68       428.77 o                         
   7  10   5        557.67        546.29        55.01 o                         
   8  10   5       4198.92       4290.91       178.54 o                         
   9  10   5       4435.51       4821.69       195.25 o                         
  10  10   5        479.68        552.83       107.22 o                         
  11  10   5       2291.70       2191.31       122.84 o                         
 -12  11   5       1986.30       1710.49       433.83 o                         
 -11  11   5       1754.16       1801.24       247.88 o                         
 -10  11   5        836.19        704.27       115.08 o                         
  -9  11   5        964.22       1047.79       104.74 o                         
  -8  11   5       1429.91       1642.05       112.76 o                         
  -7  11   5        305.50        617.91        58.93 o                         
  -6  11   5       6700.54       6518.15       242.82 o                         
  -5  11   5         61.21        150.07        61.09 o                         
  -4  11   5      11311.05      12562.55       981.81 o                         
  -3  11   5      35035.32      36097.71      2681.18 o                         
  -2  11   5     120002.42     122798.25      6386.53 o                         
  -1  11   5      32380.74      31646.79      1159.70 o                         
   0  11   5     173455.45     165329.16      5163.81 o                         
   1  11   5      79883.05      82431.82      2881.30 o                         
   2  11   5      10792.57      11405.80       752.55 o                         
   3  11   5      63818.64      67752.39      2286.36 o                         
   4  11   5      14196.18      16008.52       643.25 o                         
   5  11   5         56.57         -2.33        68.57 o                         
   6  11   5        942.51        921.33        60.63 o                         
   7  11   5      18454.02      17045.30       412.27 o                         
   8  11   5      11957.34      12628.23       375.80 o                         
   9  11   5       1683.56       1951.89       114.57 o                         
  10  11   5       7878.72       8170.25       290.75 o                         
  11  11   5       3684.41       3202.53       172.68 o                         
 -12  12   5        388.79        141.49       180.40 o                         
 -11  12   5         35.40       -191.54       191.54 o                         
 -10  12   5         47.21        -20.16        98.31 o                         
  -9  12   5         90.67        -17.57        95.88 o                         
  -8  12   5       8669.72       8409.17       271.24 o                         
  -7  12   5      80701.60      74127.58      1518.50 o                         
  -6  12   5      15852.32      14796.74       356.46 o                         
  -5  12   5      20332.43      19383.73      1924.25 o                         
  -4  12   5      28785.96      30378.49      1479.35 o                         
  -3  12   5       4706.07       4622.20       434.22 o                         
  -2  12   5      62199.72      59260.41      4368.09 o                         
  -1  12   5      18433.64      18153.37       980.64 o                         
   0  12   5      12912.53      12172.91       484.24 o                         
   1  12   5      12393.30      12216.45       523.33 o                         
   2  12   5      23180.52      22963.50      1088.64 o                         
   3  12   5      26245.90      28019.37       980.61 o                         
   4  12   5        158.79         82.94        58.74 o                         
   5  12   5      19503.33      20312.01       813.59 o                         
   6  12   5       5522.92       5429.92       152.60 o                         
   7  12   5        735.30        832.04        78.06 o                         
   8  12   5       1155.43       1465.98       121.49 o                         
   9  12   5       1153.67        979.86        90.61 o                         
  10  12   5         96.29        167.31        91.75 o                         
  11  12   5       2793.13       2230.09       124.47 o                         
 -11  13   5         16.85       -111.65       111.65 o                         
 -10  13   5        276.43        246.35       101.71 o                         
  -9  13   5        981.92        857.69       116.55 o                         
  -8  13   5        697.05        970.95       103.85 o                         
  -7  13   5         22.61        296.38        77.47 o                         
  -6  13   5       1325.05       1282.75        79.37 o                         
  -5  13   5       8025.28       7615.46       412.52 o                         
  -4  13   5       9119.64       8327.39       447.77 o                         
  -3  13   5      10449.43       9272.38       492.90 o                         
  -2  13   5      81976.41      75743.19      5755.38 o                         
  -1  13   5      48160.96      47956.15      1513.09 o                         
   0  13   5      35066.59      35322.19      3062.65 o                         
   1  13   5      15481.56      14877.17       967.44 o                         
   2  13   5      85903.69      89414.38      4286.44 o                         
   3  13   5       1685.13       1632.61       121.02 o                         
   4  13   5      31910.91      31699.19      1248.13 o                         
   5  13   5      19544.41      18854.99       469.30 o                         
   6  13   5       4637.67       4394.75       138.54 o                         
   7  13   5       8622.37       8293.15       251.76 o                         
   8  13   5      23621.53      23194.82       597.45 o                         
   9  13   5       5447.53       5317.40       197.52 o                         
  10  13   5       5264.14       5014.92       263.87 o                         
  11  13   5       1140.16       1008.01       193.87 o                         
 -11  14   5        438.51        401.90       114.80 o                         
 -10  14   5       1945.30       2059.63       194.55 o                         
  -9  14   5        455.91        224.25       107.05 o                         
  -8  14   5       7810.17       8111.09       312.38 o                         
  -7  14   5      18952.44      17063.19       436.25 o                         
  -6  14   5         66.57        -14.63        51.24 o                         
  -5  14   5       1282.87       1635.79       119.18 o                         
  -4  14   5      30860.34      28974.61      2010.62 o                         
  -3  14   5      56311.32      50595.29      2424.95 o                         
  -2  14   5      48669.19      47395.81      3977.00 o                         
  -1  14   5       9096.71       8224.82       449.67 o                         
   0  14   5         21.21        156.70       139.51 o                         
   1  14   5        395.74        510.15       116.30 o                         
   2  14   5       2079.96       3053.80       496.80 o                         
   3  14   5      42795.53      43676.89      3217.50 o                         
   4  14   5      13207.61      11686.51       572.01 o                         
   5  14   5      32187.03      30049.55       571.08 o                         
   6  14   5       3105.78       2924.79       103.17 o                         
   7  14   5         12.02         -3.37        65.66 o                         
   8  14   5       1058.53       1355.83       100.77 o                         
   9  14   5         26.48         24.31        79.33 o                         
  10  14   5       3154.15       3296.25       174.96 o                         
  11  14   5        315.18        120.69        94.02 o                         
 -11  15   5        894.43        891.36       118.10 o                         
 -10  15   5       4609.65       4308.37       217.69 o                         
  -9  15   5         16.84        -91.51        91.51 o                         
  -8  15   5         15.65        -54.81        81.02 o                         
  -7  15   5      15008.87      13662.84       422.58 o                         
  -6  15   5       8221.84       6944.22       223.38 o                         
  -5  15   5       5987.25       5018.68       233.55 o                         
  -4  15   5      36845.32      32595.81      3356.55 o                         
  -3  15   5       1535.42       1114.50       220.67 o                         
  -2  15   5      32300.80      30239.26      1590.28 o                         
  -1  15   5        606.42        812.41       390.08 o                         
   0  15   5       2327.68       2947.02       352.38 o                         
   1  15   5       8283.42       7891.06       475.99 o                         
   2  15   5        658.24        771.32       115.19 o                         
   3  15   5       4486.72       4511.16       518.00 o                         
   4  15   5      11436.95      10902.74       373.81 o                         
   5  15   5      30015.03      27257.88       496.69 o                         
   6  15   5        331.80        291.19        49.55 o                         
   7  15   5       8846.76       8272.39       230.63 o                         
   8  15   5      16867.76      16627.11       430.19 o                         
   9  15   5       1196.16       1103.37        85.12 o                         
  10  15   5         38.92        108.31        79.18 o                         
  11  15   5        962.39        571.06       157.44 o                         
 -11  16   5        255.84        263.55        89.86 o                         
 -10  16   5       4393.01       4797.51       226.07 o                         
  -9  16   5       2860.80       3109.32       174.45 o                         
  -8  16   5       2189.71       2096.07       138.30 o                         
  -7  16   5        395.85        272.33        84.93 o                         
  -6  16   5       6448.34       5268.30       204.65 o                         
  -5  16   5      10965.26       9165.19       376.48 o                         
  -4  16   5       3747.34       3690.72       157.78 o                         
  -3  16   5      47045.32      45175.95      3110.82 o                         
  -2  16   5        120.68        210.02       391.72 o                         
  -1  16   5       7432.96       7377.69       834.97 o                         
   0  16   5      26366.93      28626.83      2172.82 o                         
   1  16   5       7189.69       7852.62       685.24 o                         
   2  16   5      14416.56      13844.56      1429.01 o                         
   3  16   5       9873.79      10008.84       548.16 o                         
   4  16   5         43.90         -9.65        43.51 o                         
   5  16   5       1419.51       1307.34        76.40 o                         
   6  16   5       5774.45       5009.12       155.77 o                         
   7  16   5         50.28         86.57        53.47 o                         
   8  16   5       2141.69       2050.58       109.93 o                         
   9  16   5       3596.66       3343.11       267.06 o                         
  10  16   5       3150.39       3398.45       226.01 o                         
 -11  17   5        549.13        641.93       133.51 o                         
 -10  17   5        233.57        199.70        93.16 o                         
  -9  17   5       2526.58       2024.62       141.45 o                         
  -8  17   5       3301.89       2866.24       195.55 o                         
  -7  17   5        171.46         67.73        84.69 o                         
  -6  17   5       7352.87       5813.09       254.26 o                         
  -5  17   5      38527.69      32752.85       860.90 o                         
  -4  17   5        571.36        507.17        71.34 o                         
  -3  17   5       1996.47       1575.64       279.35 o                         
  -2  17   5       4383.33       4106.66       652.87 o                         
  -1  17   5       1241.82       1288.36       234.73 o                         
   0  17   5       5732.24       6506.51       596.18 o                         
   1  17   5       1667.60       2001.03       275.58 o                         
   2  17   5        920.35        813.22       196.25 o                         
   3  17   5        457.81        467.31        57.63 o                         
   4  17   5       8696.99       8448.93       311.70 o                         
   5  17   5       4932.58       4956.24       239.65 o                         
   6  17   5      20494.18      19455.23       563.79 o                         
   7  17   5       6156.94       5815.62       255.77 o                         
   8  17   5       6373.09       6467.49       271.84 o                         
   9  17   5         78.08         10.07        60.34 o                         
  10  17   5         49.81         29.38        97.08 o                         
 -10  18   5       2862.45       2977.21       152.00 o                         
  -9  18   5        547.60        684.87       134.32 o                         
  -8  18   5          7.68        -47.75       105.09 o                         
  -7  18   5         11.37          5.90       102.71 o                         
  -6  18   5        963.10        929.66       176.99 o                         
  -5  18   5       4090.54       3910.55       152.86 o                         
  -4  18   5       8585.33       7972.19       222.83 o                         
  -3  18   5       6024.44       6269.18       205.12 o                         
  -2  18   5        828.49        966.16       107.57 o                         
  -1  18   5        231.06         92.74       142.77 o                         
   0  18   5      23702.31      22386.26      1735.88 o                         
   1  18   5       4357.88       4758.84       489.32 o                         
   2  18   5       4442.68       4317.29       171.75 o                         
   3  18   5      10202.26       9357.39       241.89 o                         
   4  18   5       2147.97       2093.74       114.76 o                         
   5  18   5       2076.20       1910.62       111.86 o                         
   6  18   5       2574.26       2582.01       141.87 o                         
   7  18   5        240.08        251.28        69.12 o                         
   8  18   5         87.00        167.17        77.49 o                         
   9  18   5       5542.52       4900.44       215.87 o                         
  10  18   5          7.45         39.34        56.45 o                         
 -10  19   5       2937.81       2961.68       169.07 o                         
  -9  19   5         23.60        105.01       106.56 o                         
  -8  19   5       6219.18       5901.71       307.08 o                         
  -7  19   5        834.65        830.45       107.93 o                         
  -6  19   5        836.11        733.18        98.42 o                         
  -5  19   5       8113.58       7800.75       263.19 o                         
  -4  19   5      14963.21      14986.67       342.33 o                         
  -3  19   5       6280.30       5748.57       165.57 o                         
  -2  19   5       4926.87       4500.29       165.99 o                         
  -1  19   5        831.14        723.44        62.61 o                         
   0  19   5       7842.98       7476.60       207.96 o                         
   1  19   5         23.46        -11.40        54.69 o                         
   2  19   5       1959.46       1847.63        80.35 o                         
   3  19   5       2471.57       2244.13       100.36 o                         
   4  19   5      28437.65      28172.23       658.73 o                         
   5  19   5         75.01        136.44        53.30 o                         
   6  19   5       2482.75       2470.86       167.46 o                         
   7  19   5      15492.63      15367.50       570.45 o                         
   8  19   5       7085.53       7669.98       317.85 o                         
   9  19   5       1711.82       1858.74       104.43 o                         
  10  19   5       1588.32       1842.54       124.14 o                         
 -10  20   5        304.91        248.08        73.93 o                         
  -9  20   5       4936.02       5191.67       223.40 o                         
  -8  20   5       6090.75       5932.27       271.71 o                         
  -7  20   5         73.08        -72.95        72.95 o                         
  -6  20   5       1275.62       1222.55       103.26 o                         
  -5  20   5      12435.80      12311.67       307.33 o                         
  -4  20   5      18896.28      17965.41       383.50 o                         
  -3  20   5       2196.44       2440.23       100.12 o                         
  -2  20   5       1404.26       1540.48        78.93 o                         
  -1  20   5        385.85        354.68        60.57 o                         
   0  20   5        710.28        793.84        71.70 o                         
   1  20   5      15072.70      14421.22       326.28 o                         
   2  20   5        595.72        413.94        51.62 o                         
   3  20   5      23368.86      23053.87       559.30 o                         
   4  20   5       1785.16       1712.63        90.37 o                         
   5  20   5        556.33        566.97        62.45 o                         
   6  20   5        248.53        160.09        59.18 o                         
   7  20   5       3984.45       4029.63       255.64 o                         
   8  20   5       2789.92       2789.92       226.92 o                         
   9  20   5         42.36        121.06        90.18 o                         
  10  20   5       1336.94       1360.54       206.19 o                         
 -10  21   5       1089.27        901.94       230.91 o                         
  -9  21   5       4384.78       4802.41       192.99 o                         
  -8  21   5        532.32        532.42        78.83 o                         
  -7  21   5       1171.07       1177.23       105.31 o                         
  -6  21   5         24.36        -41.27        74.59 o                         
  -5  21   5       2634.91       2866.37       121.00 o                         
  -4  21   5      14165.98      14506.72       339.38 o                         
  -3  21   5        775.28        685.49        82.65 o                         
  -2  21   5       6579.08       5998.68       167.36 o                         
  -1  21   5        701.29        643.70        60.09 o                         
   0  21   5       4623.10       4714.65       156.67 o                         
   1  21   5         85.30        -29.40        55.59 o                         
   2  21   5       2047.67       2189.30        96.60 o                         
   3  21   5      15549.83      15072.95       384.88 o                         
   4  21   5       2306.38       2447.11       188.80 o                         
   5  21   5      14921.50      15517.91       384.39 o                         
   6  21   5       8033.84       7882.72       241.10 o                         
   7  21   5       1413.21       1642.33       123.87 o                         
   8  21   5      10018.85      10251.87       312.80 o                         
   9  21   5        820.69        896.96        71.44 o                         
  -9  22   5        116.25        231.57        69.94 o                         
  -8  22   5       4529.54       4553.81       214.37 o                         
  -7  22   5       2285.33       2266.33       134.13 o                         
  -6  22   5       4646.79       4887.84       183.69 o                         
  -5  22   5      11572.91      12975.00       337.21 o                         
  -4  22   5      31925.34      32471.20       731.96 o                         
  -3  22   5          8.63         86.20        61.36 o                         
  -2  22   5       1176.04       1224.54        71.27 o                         
  -1  22   5       4820.28       4722.02       144.37 o                         
   0  22   5       6173.02       5735.87       181.11 o                         
   1  22   5       2058.80       1922.45        89.54 o                         
   2  22   5       1834.90       1913.87        83.65 o                         
   3  22   5        994.24       1059.23        80.00 o                         
   4  22   5       4172.30       4615.36       201.96 o                         
   5  22   5       6420.16       6943.37       208.03 o                         
   6  22   5        111.48        161.95        64.61 o                         
   7  22   5       4436.73       4717.92       212.72 o                         
   8  22   5       1274.96       1586.40       158.78 o                         
   9  22   5         31.81         29.44        44.63 o                         
  -9  23   5       3342.56       3245.75       210.36 o                         
  -8  23   5        427.89        593.88        88.83 o                         
  -7  23   5       1393.42       1563.86       143.81 o                         
  -6  23   5       4269.34       4584.26       174.75 o                         
  -5  23   5       9019.01       9415.11       261.84 o                         
  -4  23   5        809.84       1110.14        84.75 o                         
  -3  23   5       2438.11       2881.36       123.89 o                         
  -2  23   5       3292.41       3189.02       121.63 o                         
  -1  23   5        279.19        202.81        64.11 o                         
   0  23   5       6691.27       6181.25       192.31 o                         
   1  23   5       1044.36        935.21        73.61 o                         
   2  23   5       1234.55       1249.34        75.88 o                         
   3  23   5       7309.41       7292.65       211.70 o                         
   4  23   5       3985.11       4905.12       220.57 o                         
   5  23   5      24399.86      25720.75       600.87 o                         
   6  23   5       9741.03      10471.23       323.87 o                         
   7  23   5       2675.39       3073.84       146.32 o                         
   8  23   5        193.16        239.56        57.76 o                         
   9  23   5        506.09        573.30        71.45 o                         
  -9  24   5          8.87        -18.95        67.27 o                         
  -8  24   5        773.72        805.85        79.97 o                         
  -7  24   5        229.16         98.02        71.54 o                         
  -6  24   5       7665.93       8018.61       283.38 o                         
  -5  24   5       6141.46       6523.60       211.40 o                         
  -4  24   5      22435.11      24075.23       552.42 o                         
  -3  24   5        294.89        500.87        70.57 o                         
  -2  24   5       9113.15       9071.68       235.53 o                         
  -1  24   5      17961.23      18044.84       435.30 o                         
   0  24   5       1344.66       1065.89        83.86 o                         
   1  24   5       3316.52       3302.13       132.13 o                         
   2  24   5        783.17       1020.72        73.45 o                         
   3  24   5       3876.78       4263.80       161.60 o                         
   4  24   5         58.26        520.57        74.72 o                         
   5  24   5      10009.92      10694.97       281.18 o                         
   6  24   5       1068.98       1102.17        90.13 o                         
   7  24   5       3392.12       3918.54       294.05 o                         
   8  24   5       1082.25       1085.92        76.49 o                         
  -8  25   5       2348.52       2542.00       282.56 o                         
  -7  25   5       3350.21       3266.15       148.19 o                         
  -6  25   5       4324.70       4215.74       156.09 o                         
  -5  25   5       1550.79       1865.57       102.85 o                         
  -4  25   5        103.32        112.48        63.50 o                         
  -3  25   5        508.82        525.45        70.84 o                         
  -2  25   5         11.41        -60.04        60.04 o                         
  -1  25   5        987.78       1007.63        88.84 o                         
   0  25   5       3137.82       3251.55       132.01 o                         
   1  25   5        622.75        575.59        75.29 o                         
   2  25   5       4773.08       4741.30       160.35 o                         
   3  25   5       3588.80       3541.96       136.25 o                         
   4  25   5       6918.09       7273.56       186.41 o                         
   5  25   5      20717.85      21308.74       464.67 o                         
   6  25   5       5554.16       5931.59       309.20 o                         
   7  25   5       3338.79       3643.68       140.33 o                         
   8  25   5        305.86        287.41        54.92 o                         
  -8  26   5         28.95        119.88        76.60 o                         
  -7  26   5        134.54        161.96        70.49 o                         
  -6  26   5       9347.95       9628.38       285.24 o                         
  -5  26   5        412.34        642.87        72.28 o                         
  -4  26   5      10323.83      10639.65       273.79 o                         
  -3  26   5       4370.62       4593.63       304.92 o                         
  -2  26   5      18995.10      20345.79       536.02 o                         
  -1  26   5       5138.77       5346.84       182.45 o                         
   0  26   5       1806.68       1865.04       102.25 o                         
   1  26   5        519.55        524.78        74.98 o                         
   2  26   5        531.61        506.62        85.09 o                         
   3  26   5       2884.26       2878.36       177.74 o                         
   4  26   5       6585.19       6852.61       183.83 o                         
   5  26   5       2745.57       2918.89       144.48 o                         
   6  26   5         77.03        250.87        56.18 o                         
   7  26   5        933.64       1026.67        68.04 o                         
  -7  27   5       2217.25       2040.34       127.15 o                         
  -6  27   5        169.31        182.57        57.37 o                         
  -5  27   5         35.92          5.50        59.63 o                         
  -4  27   5        220.10        192.12        61.62 o                         
  -3  27   5        226.22         95.89        63.23 o                         
  -2  27   5       1070.41       1079.05       101.31 o                         
  -1  27   5       3893.21       4322.26       187.72 o                         
   0  27   5        540.47        637.99       128.15 o                         
   1  27   5         34.46         48.09        65.91 o                         
   2  27   5       4975.37       4914.06       162.70 o                         
   3  27   5        321.42        482.82        66.60 o                         
   4  27   5       3358.41       3630.65       135.42 o                         
   5  27   5       7144.37       6967.75       215.86 o                         
   6  27   5        601.26        643.88        66.11 o                         
   7  27   5       4219.90       4024.94       214.13 o                         
  -7  28   5        421.37        320.64        79.77 o                         
  -6  28   5       8012.34       7938.83       254.58 o                         
  -5  28   5        593.35        648.62        85.65 o                         
  -4  28   5         39.05         61.32        54.53 o                         
  -3  28   5       9963.61       9955.72       307.50 o                         
  -2  28   5       5472.51       5509.21       208.00 o                         
  -1  28   5        268.40        495.24        74.66 o                         
   0  28   5       3046.58       3053.12       126.66 o                         
   1  28   5        125.26        112.40        65.61 o                         
   2  28   5       1929.63       2063.87       129.00 o                         
   3  28   5        195.10         88.72        68.70 o                         
   4  28   5       3425.91       3338.34       124.44 o                         
   5  28   5        456.98        387.29        73.64 o                         
   6  28   5       1990.88       1679.66        98.30 o                         
  -6  29   5        674.65        819.28       139.48 o                         
  -5  29   5         72.16         91.57        65.47 o                         
  -4  29   5         25.92         56.46        64.82 o                         
  -3  29   5         73.60        125.32        77.10 o                         
  -2  29   5        378.35        267.34        82.18 o                         
  -1  29   5       1251.98       1145.83        83.85 o                         
   0  29   5        547.07        435.45        70.18 o                         
   1  29   5       6424.28       7075.35       285.07 o                         
   2  29   5        191.81        349.65        80.49 o                         
   3  29   5        408.44        311.66        66.72 o                         
   4  29   5        904.72        852.77        84.51 o                         
   5  29   5         47.29         37.92        56.89 o                         
   6  29   5       3437.14       3359.21       235.61 o                         
  -5  30   5       4172.15       4018.11       240.78 o                         
  -4  30   5       2595.69       2610.90       240.94 o                         
  -3  30   5       1245.70       1279.66        93.10 o                         
  -2  30   5         33.88        147.25        72.45 o                         
  -1  30   5       4561.16       4750.53       186.73 o                         
   0  30   5         53.36        -58.97        58.97 o                         
   1  30   5         16.67        136.70        60.55 o                         
   2  30   5        572.17        635.67        82.67 o                         
   3  30   5        878.04        673.26        78.30 o                         
   4  30   5        213.73        171.67        58.34 o                         
   5  30   5        343.37        441.53        95.66 o                         
  -4  31   5        435.84        436.83        72.01 o                         
  -3  31   5        921.59        843.31        77.95 o                         
  -2  31   5        859.10        830.10        79.39 o                         
  -1  31   5       1929.93       1805.06       103.48 o                         
   0  31   5         64.21          2.97        57.13 o                         
   1  31   5       2803.32       3036.79       113.30 o                         
   2  31   5       6210.88       6342.03       209.35 o                         
   3  31   5        211.39        226.79        70.37 o                         
   4  31   5        559.16        348.68       160.81 o                         
  -3  32   5         32.25        -10.07        62.61 o                         
  -2  32   5        224.73        192.04        59.88 o                         
  -1  32   5       1473.82       1458.81        85.50 o                         
   0  32   5        881.85        935.49        66.75 o                         
   1  32   5       1433.13       1606.84        87.00 o                         
   2  32   5        127.61        207.22        82.83 o                         
   3  32   5        144.81        109.93        66.01 o                         
  -2  33   5       2437.67       1983.18       125.74 o                         
  -1  33   5        433.06        422.10        60.88 o                         
   0  33   5         57.65         16.71        84.17 o                         
   1  33   5        437.32        527.54        88.10 o                         
   2  33   5      11678.50      11598.96       702.15 o                         
 -12   0   6        140.95        113.31       231.26 o                         
 -10   0   6        283.70        491.91       154.88 o                         
  -8   0   6      52117.78      47290.50      1778.66 o                         
  -6   0   6      21061.70      21901.08      1344.86 o                         
  -4   0   6      86354.14      94273.54      4053.66 o                         
  -2   0   6      44882.67      48864.36      2095.29 o                         
   0   0   6     217018.52     231510.14      8525.80 o                         
   2   0   6         64.56         61.83        41.49 o                         
   4   0   6      11274.89      15375.32      1585.08 o                         
   6   0   6         39.90        292.85       213.43 o                         
   8   0   6      13739.33      12055.89       847.95 o                         
  10   0   6         86.89        119.05       175.26 o                         
  12   0   6        560.44        535.64       247.22 o                         
 -12   1   6        704.87        774.83       148.71 o                         
 -11   1   6       9520.69       9636.36       387.02 o                         
 -10   1   6        848.99        889.13       124.10 o                         
  -9   1   6      23241.85      21465.78       763.21 o                         
  -8   1   6      19757.19      18546.00       580.57 o                         
  -7   1   6       5178.36       5631.46       218.19 o                         
  -6   1   6      16936.35      18418.97       701.30 o                         
  -5   1   6      29261.94      31963.56      1016.25 o                         
  -4   1   6       8152.60       8463.64       330.10 o                         
  -3   1   6      29017.07      30197.37       919.61 o                         
  -2   1   6      35576.98      33896.38      1179.93 o                         
  -1   1   6        675.17        765.00        62.90 o                         
   0   1   6     107902.60     116325.90      3257.69 o                         
   1   1   6     135180.56     150501.08      3916.71 o                         
   2   1   6      45737.71      45276.32      1207.09 o                         
   3   1   6      46334.78      51425.96      1757.28 o                         
   4   1   6      24716.92      24158.07       843.70 o                         
   5   1   6      72615.38      72916.54      2485.17 o                         
   6   1   6        817.90        775.11        67.99 o                         
   7   1   6      11064.08      10251.34       302.06 o                         
   8   1   6       3411.43       3271.43       177.01 o                         
   9   1   6       2885.90       3616.73       566.94 o                         
  10   1   6          8.56        174.34       124.11 o                         
  11   1   6      14592.52      14288.32       819.03 o                         
  12   1   6       4469.83       4004.22       537.49 o                         
 -12   2   6        824.44        840.73       125.16 o                         
 -11   2   6        110.44        613.94       132.09 o                         
 -10   2   6        347.94        298.69       101.82 o                         
  -9   2   6       5304.80       5093.00       248.15 o                         
  -8   2   6       5600.70       5581.66       210.83 o                         
  -7   2   6      12039.24      12464.58       627.14 o                         
  -6   2   6       1335.96       1623.09       101.27 o                         
  -5   2   6       1537.37       1530.28        77.90 o                         
  -4   2   6     220616.81     232214.61      7271.85 o                         
  -3   2   6        623.93        810.25        38.53 o                         
  -2   2   6       7327.76       7573.41       248.39 o                         
  -1   2   6      88084.07     103579.06      3762.40 o                         
   0   2   6        309.02        232.93        36.31 o                         
   1   2   6      19721.83      19873.09       526.11 o                         
   2   2   6        319.74        208.48        32.35 o                         
   3   2   6         25.16        466.86        50.68 o                         
   4   2   6      26445.81      27334.58      1061.98 o                         
   5   2   6       9418.44       9642.21       471.49 o                         
   6   2   6       8728.51       8963.96       376.71 o                         
   7   2   6       6856.96       6352.65       206.69 o                         
   8   2   6      14538.39      13794.75       511.37 o                         
   9   2   6       4362.99       5031.83       366.80 o                         
  10   2   6       5498.29       5522.09       458.24 o                         
  11   2   6       3162.44       3628.37       362.99 o                         
  12   2   6         11.04         42.58       206.99 o                         
 -12   3   6       1196.12       1082.62       133.33 o                         
 -11   3   6       9601.04       9805.88       459.95 o                         
 -10   3   6         42.92        395.88       120.66 o                         
  -9   3   6       1631.06       1699.74       169.51 o                         
  -8   3   6      11223.59       9784.64       295.63 o                         
  -7   3   6        411.50        379.92        94.98 o                         
  -6   3   6      14678.13      16208.54       619.09 o                         
  -5   3   6      33409.79      34305.21      1168.11 o                         
  -4   3   6       5876.44       5715.22       264.44 o                         
  -3   3   6      44709.54      45518.61      1482.96 o                         
  -2   3   6      32748.77      36628.05      1155.44 o                         
  -1   3   6      47296.93      50707.20      1857.14 o                         
   0   3   6      20265.80      24927.67       703.85 o                         
   1   3   6      20856.14      23501.05       614.11 o                         
   2   3   6       8317.71       9099.49       405.29 o                         
   3   3   6      17359.20      18154.88       569.68 o                         
   4   3   6      45386.71      45638.82      1744.31 o                         
   5   3   6        175.40        404.60        51.66 o                         
   6   3   6       2770.34       2783.69       236.46 o                         
   7   3   6      38237.82      36718.11       964.02 o                         
   8   3   6       3076.50       3575.25       218.55 o                         
   9   3   6       5279.51       6917.94       309.49 o                         
  10   3   6        466.57        518.98       132.71 o                         
  11   3   6          6.62        152.16       140.56 o                         
  12   3   6       4003.83       3301.86       482.62 o                         
 -12   4   6        110.77         83.78       111.86 o                         
 -11   4   6       2271.49       2349.74       188.67 o                         
 -10   4   6       9384.16       9775.58       461.38 o                         
  -9   4   6       1431.88       1592.64       140.82 o                         
  -8   4   6        250.79        227.28        80.40 o                         
  -7   4   6       7221.06       5914.21       536.12 o                         
  -6   4   6        340.71        515.65       111.46 o                         
  -5   4   6      12621.80      14426.48       548.60 o                         
  -4   4   6      74118.07      79829.70      2491.30 o                         
  -3   4   6     151972.69     160845.86      5369.91 o                         
  -2   4   6      73904.65      85563.11      3124.32 o                         
  -1   4   6     166667.52     187579.84      6830.18 o                         
   0   4   6     110051.45     125989.16      3522.90 o                         
   1   4   6       8005.79      10460.96       324.19 o                         
   2   4   6       9584.43       9950.13       384.49 o                         
   3   4   6      41138.95      40574.35      1384.53 o                         
   4   4   6         39.24         87.16        53.25 o                         
   5   4   6       3923.18       3801.97       170.03 o                         
   6   4   6        117.40        184.05       133.71 o                         
   7   4   6      10172.92      10264.90       280.58 o                         
   8   4   6      11281.18      11499.74       435.29 o                         
   9   4   6      44294.42      44086.65      1295.14 o                         
  10   4   6        394.83        481.51       112.12 o                         
  11   4   6        329.04        264.64        74.79 o                         
  12   4   6        767.48        783.00       109.50 o                         
 -12   5   6       3767.06       3587.87       242.84 o                         
 -11   5   6        494.16        873.20       139.08 o                         
 -10   5   6       9446.35       9199.34       365.65 o                         
  -9   5   6        103.41        254.35        90.77 o                         
  -8   5   6      10324.56       9739.17       320.66 o                         
  -7   5   6        201.69        181.53        82.31 o                         
  -6   5   6       5119.61       6101.23       339.03 o                         
  -5   5   6       6401.20       7775.55       311.97 o                         
  -4   5   6      17089.58      20232.39       944.09 o                         
  -3   5   6        682.24       1233.82       159.81 o                         
  -2   5   6      29821.88      31637.27      1168.63 o                         
  -1   5   6       5039.56       6472.62       250.99 o                         
   0   5   6         44.67         40.43        26.04 o                         
   1   5   6      90021.14      90359.16      2504.61 o                         
   2   5   6      39950.40      40635.66      1072.47 o                         
   3   5   6        224.37        156.35        35.72 o                         
   4   5   6      40532.73      41355.75      1422.98 o                         
   5   5   6      13569.33      13825.13       501.31 o                         
   6   5   6        229.18        362.89        55.78 o                         
   7   5   6      33455.48      32979.16       814.08 o                         
   8   5   6       5141.70       5771.04       239.20 o                         
   9   5   6        746.26       1415.45       153.49 o                         
  10   5   6        642.26        719.87       112.32 o                         
  11   5   6        965.49        815.92       117.68 o                         
  12   5   6       1056.55        971.66        87.00 o                         
 -12   6   6       1141.25       1275.83       186.88 o                         
 -11   6   6          1.26        448.33       126.52 o                         
 -10   6   6      12718.33      13074.15       554.13 o                         
  -9   6   6      15502.56      15195.34       443.95 o                         
  -8   6   6       1151.43       1198.82       108.03 o                         
  -7   6   6       1608.69       1517.70        83.20 o                         
  -6   6   6      18686.07      20546.34       999.69 o                         
  -5   6   6       7848.96       8308.40       411.81 o                         
  -4   6   6       3109.93       3150.94       175.33 o                         
  -3   6   6      98477.24     111186.78      4040.34 o                         
  -2   6   6      68404.45      76810.46      2802.71 o                         
  -1   6   6      15555.81      16401.68       653.98 o                         
   0   6   6     112822.51     113266.96      3157.13 o                         
   1   6   6      10580.22       9407.06       261.74 o                         
   2   6   6      33160.14      32897.29       877.84 o                         
   3   6   6      68565.87      67726.16      2101.96 o                         
   4   6   6      43913.30      45816.29      1578.43 o                         
   5   6   6        223.86        362.96        54.55 o                         
   6   6   6      19434.06      20093.83       719.59 o                         
   7   6   6         79.48        162.77        46.75 o                         
   8   6   6         65.60        301.69        97.15 o                         
   9   6   6      22918.00      22054.26       757.57 o                         
  10   6   6       3045.61       3265.44       180.30 o                         
  11   6   6        353.29        332.13       113.65 o                         
  12   6   6       3616.50       3143.39       269.65 o                         
 -12   7   6       2013.52       2387.35       235.97 o                         
 -11   7   6       7119.88       8409.76       367.54 o                         
 -10   7   6       3253.24       3298.69       182.34 o                         
  -9   7   6       4227.05       4379.20       189.24 o                         
  -8   7   6       5557.33       5476.41       217.29 o                         
  -7   7   6       5228.67       4663.22       154.73 o                         
  -6   7   6        103.18        217.84        72.85 o                         
  -5   7   6       4157.72       4760.18       407.49 o                         
  -4   7   6      12864.47      14273.58       677.32 o                         
  -3   7   6       2167.48       2570.57       149.39 o                         
  -2   7   6      18328.98      23347.96       866.61 o                         
  -1   7   6      12746.29      13364.06       491.08 o                         
   0   7   6      21440.35      23042.76       654.49 o                         
   1   7   6     119174.85     119122.99      3117.40 o                         
   2   7   6      64463.54      60523.24      1600.97 o                         
   3   7   6       6541.52       6784.84       235.40 o                         
   4   7   6      44590.70      43680.77      1505.88 o                         
   5   7   6      11886.38      12824.14       467.77 o                         
   6   7   6      12079.67      11813.20       639.63 o                         
   7   7   6         58.07         97.04        45.85 o                         
   8   7   6       9828.70      10010.67       384.54 o                         
   9   7   6        598.58        943.28       124.78 o                         
  10   7   6       2157.86       2219.62       130.96 o                         
  11   7   6       3857.59       3972.02       171.55 o                         
  12   7   6       1473.11       1564.19       165.80 o                         
 -12   8   6        998.48        607.16       170.01 o                         
 -11   8   6       2598.77       3149.37       204.35 o                         
 -10   8   6       1463.62       1901.77       144.50 o                         
  -9   8   6       2905.35       2891.25       154.11 o                         
  -8   8   6        311.70        315.47        67.60 o                         
  -7   8   6      26047.60      22756.33       554.43 o                         
  -6   8   6        250.27        334.89       106.09 o                         
  -5   8   6       4551.98       5041.32       431.18 o                         
  -4   8   6      35187.97      38105.66      1781.24 o                         
  -3   8   6      52954.52      58311.09      2690.39 o                         
  -2   8   6      16260.21      17851.92       671.46 o                         
  -1   8   6      55568.20      61302.82      2242.55 o                         
   0   8   6      63582.29      62187.96      1739.46 o                         
   1   8   6      11739.90      10050.49       280.64 o                         
   2   8   6      29663.29      30395.49       914.60 o                         
   3   8   6      75320.90      77639.48      2385.93 o                         
   4   8   6      25505.20      24063.40       847.82 o                         
   5   8   6      15800.11      16967.63       678.29 o                         
   6   8   6      10926.75      10803.23       362.79 o                         
   7   8   6       1037.25        987.47       109.81 o                         
   8   8   6       5068.87       5581.36       204.75 o                         
   9   8   6       3269.02       3494.59       166.48 o                         
  10   8   6        351.42        287.28        75.90 o                         
  11   8   6        565.10        463.05        73.36 o                         
 -12   9   6       2282.55       2435.62       229.11 o                         
 -11   9   6       9658.38      10262.70       541.16 o                         
 -10   9   6        772.90        626.24       113.04 o                         
  -9   9   6       8489.82       8066.83       304.95 o                         
  -8   9   6      13920.74      13749.10       434.97 o                         
  -7   9   6        848.90        890.60        65.91 o                         
  -6   9   6         47.97        -35.79        90.16 o                         
  -5   9   6        247.52        348.80       106.09 o                         
  -4   9   6       1593.02       2011.72       235.08 o                         
  -3   9   6        645.92       1163.76        99.67 o                         
  -2   9   6     180487.47     197008.53      7167.83 o                         
  -1   9   6       3549.82       3633.71       163.75 o                         
   0   9   6      13767.52      13516.64       403.15 o                         
   1   9   6     118544.41     116260.99      3049.56 o                         
   2   9   6      54219.15      56905.26      1935.77 o                         
   3   9   6       1594.12       1877.55       107.24 o                         
   4   9   6       9416.77      10994.27       450.19 o                         
   5   9   6      21426.02      20939.52       831.86 o                         
   6   9   6       1277.55       1321.94        79.51 o                         
   7   9   6      19646.28      18892.81       447.56 o                         
   8   9   6      24441.64      24689.14       671.06 o                         
   9   9   6         46.50        197.88        75.08 o                         
  10   9   6       2965.59       2730.56       133.88 o                         
  11   9   6       5783.64       5626.17       214.03 o                         
 -12  10   6         57.70        -75.93       121.44 o                         
 -11  10   6         40.53         25.09       126.90 o                         
 -10  10   6       1209.41       1202.86       147.51 o                         
  -9  10   6         16.89        -11.44        89.36 o                         
  -8  10   6       9404.52       9079.91       274.57 o                         
  -7  10   6      24844.61      23309.97       518.24 o                         
  -6  10   6        205.77        222.16        63.71 o                         
  -5  10   6      13552.13      13085.40      1018.36 o                         
  -4  10   6      47492.21      41035.37      3037.19 o                         
  -3  10   6       5151.15       4575.36       412.09 o                         
  -2  10   6       3957.92       5804.32       241.38 o                         
  -1  10   6       1974.37       1652.91       106.33 o                         
   0  10   6      19609.79      20199.85       671.21 o                         
   1  10   6       2770.10       2674.94       148.89 o                         
   2  10   6       6130.27       6486.41       227.39 o                         
   3  10   6       5612.11       5516.91       246.76 o                         
   4  10   6      16360.62      17736.10       632.62 o                         
   5  10   6      61343.05      63952.41      2450.11 o                         
   6  10   6       1961.98       2142.36        83.20 o                         
   7  10   6        607.53        882.44        65.50 o                         
   8  10   6       4103.65       4507.44       181.42 o                         
   9  10   6       1726.61       1734.77       115.30 o                         
  10  10   6         79.17         61.73        68.59 o                         
  11  10   6         13.08         23.73        63.00 o                         
 -12  11   6       1100.43        630.77       204.67 o                         
 -11  11   6          6.47        -91.34       131.06 o                         
 -10  11   6        270.02        404.94       127.15 o                         
  -9  11   6         85.45         29.32        87.88 o                         
  -8  11   6       1077.57       1098.15        96.73 o                         
  -7  11   6      10541.51      10264.52       256.61 o                         
  -6  11   6        961.12        993.75        77.63 o                         
  -5  11   6       5288.32       5866.24       512.30 o                         
  -4  11   6      12148.41      12904.61      1008.46 o                         
  -3  11   6      78941.49      84031.48      6161.96 o                         
  -2  11   6      97712.02      96829.22      3540.99 o                         
  -1  11   6        571.23        350.34        90.20 o                         
   0  11   6        848.48        789.40        80.53 o                         
   1  11   6      38350.79      37668.66      1279.40 o                         
   2  11   6      58212.36      64279.31      2183.96 o                         
   3  11   6      60095.28      60117.14      2055.49 o                         
   4  11   6       4245.38       4336.44       196.98 o                         
   5  11   6      18949.00      19703.46       791.23 o                         
   6  11   6        762.23        689.83        55.96 o                         
   7  11   6      22796.69      22098.16       539.74 o                         
   8  11   6      15238.64      14900.81       431.42 o                         
   9  11   6        257.94        246.13        74.52 o                         
  10  11   6        163.94        180.28        71.71 o                         
  11  11   6         81.19         87.94        51.83 o                         
 -12  12   6        535.77        145.79       192.40 o                         
 -11  12   6       1637.53       1653.12       169.44 o                         
 -10  12   6       4520.90       4761.14       351.98 o                         
  -9  12   6        569.77        540.27       116.97 o                         
  -8  12   6      26764.72      25663.66       624.26 o                         
  -7  12   6      27261.71      24605.09       530.72 o                         
  -6  12   6      14656.03      13664.70       320.10 o                         
  -5  12   6      17191.90      15812.50       795.92 o                         
  -4  12   6      23039.74      24608.33      1861.49 o                         
  -3  12   6       1280.22       1139.81       191.27 o                         
  -2  12   6       4325.74       4414.57       262.47 o                         
  -1  12   6      68389.66      61727.25      2763.96 o                         
   0  12   6      51352.88      48162.16      2227.26 o                         
   1  12   6       1014.43        802.54       104.28 o                         
   2  12   6       4097.31       3916.90       352.11 o                         
   3  12   6      20608.84      19922.89       708.56 o                         
   4  12   6      24054.53      23421.49       929.06 o                         
   5  12   6       1836.47       2250.21       132.90 o                         
   6  12   6       6411.20       6322.71       167.03 o                         
   7  12   6       6395.08       6522.84       192.77 o                         
   8  12   6       2630.36       3067.32       139.79 o                         
   9  12   6        115.64        135.65        73.27 o                         
  10  12   6       4861.26       4643.92       196.92 o                         
  11  12   6        469.34        268.29        53.66 o                         
 -11  13   6        113.80         25.06       109.53 o                         
 -10  13   6          8.09         56.45       111.92 o                         
  -9  13   6         70.25          8.79       106.21 o                         
  -8  13   6        105.82        210.81        83.04 o                         
  -7  13   6      14974.06      13742.29       362.15 o                         
  -6  13   6       3706.27       3599.40       128.95 o                         
  -5  13   6        106.46        123.41        64.03 o                         
  -4  13   6       1066.33        891.07       182.67 o                         
  -3  13   6      73800.47      71228.59      5247.35 o                         
  -2  13   6        275.97        183.91        77.89 o                         
  -1  13   6          4.59        -89.15        89.15 o                         
   0  13   6      66706.80      61830.50      2310.23 o                         
   1  13   6       5173.73       5970.04      1005.23 o                         
   2  13   6      24154.52      24474.44      3275.96 o                         
   3  13   6      42860.46      45152.00      2195.36 o                         
   4  13   6       1757.95       1590.85       207.07 o                         
   5  13   6         61.63        135.73        43.41 o                         
   6  13   6      32199.33      29491.04       659.04 o                         
   7  13   6      17763.08      18068.14       475.87 o                         
   8  13   6       4049.74       4255.74       173.80 o                         
   9  13   6          9.71         -9.17        58.51 o                         
  10  13   6       3329.50       3358.99       191.39 o                         
  11  13   6        340.54        255.60        60.77 o                         
 -11  14   6        723.51        517.74       114.45 o                         
 -10  14   6      12239.38      12198.44       628.94 o                         
  -9  14   6        120.47        -84.27       103.10 o                         
  -8  14   6      15857.67      14296.43       464.37 o                         
  -7  14   6      10223.46       9793.66       279.62 o                         
  -6  14   6       2887.88       2642.66       111.45 o                         
  -5  14   6       8763.42       8052.97       377.64 o                         
  -4  14   6      12826.84      12701.04       654.51 o                         
  -3  14   6      53050.57      48661.87      3571.62 o                         
  -2  14   6      26448.79      25466.58       969.23 o                         
  -1  14   6      35141.88      32827.44      2532.15 o                         
   0  14   6      57795.51      51600.98      3827.47 o                         
   1  14   6       3450.40       3377.33       380.94 o                         
   2  14   6      31346.38      32064.50      3252.12 o                         
   3  14   6        225.40        274.87       124.14 o                         
   4  14   6       2549.91       2472.69       697.35 o                         
   5  14   6      22586.54      20868.95       378.67 o                         
   6  14   6      14454.24      13818.05       284.77 o                         
   7  14   6       1438.92       1237.06        95.30 o                         
   8  14   6       5812.03       5973.62       196.64 o                         
   9  14   6       2573.19       2741.57       139.95 o                         
  10  14   6       1271.87       1271.91       122.06 o                         
  11  14   6       5219.96       4356.84       309.21 o                         
 -11  15   6        337.35        223.34        97.83 o                         
 -10  15   6         22.87        128.32       101.76 o                         
  -9  15   6        105.71        -14.61        99.12 o                         
  -8  15   6        250.43        137.00        86.10 o                         
  -7  15   6       1808.97       1623.49       110.58 o                         
  -6  15   6       2500.10       2344.14       117.16 o                         
  -5  15   6      37987.16      34992.04       879.19 o                         
  -4  15   6       2308.61       1404.62       258.99 o                         
  -3  15   6       1348.98       1166.76        99.39 o                         
  -2  15   6       1587.83       1219.56       134.96 o                         
  -1  15   6      14868.73      13626.67       702.75 o                         
   1  15   6      26307.05      28568.07      2167.67 o                         
   2  15   6        563.66        569.16       104.90 o                         
   3  15   6        221.42        217.63        91.90 o                         
   4  15   6          3.08        -39.26        39.26 o                         
   5  15   6        287.80        264.50        43.87 o                         
   6  15   6       9120.99       8650.40       222.96 o                         
   7  15   6      18468.59      17859.72       454.00 o                         
   8  15   6         48.97        124.58        60.04 o                         
   9  15   6       3527.21       3288.87       168.70 o                         
  10  15   6       7903.15       8422.57       315.51 o                         
 -11  16   6        926.49        996.23       108.24 o                         
 -10  16   6        967.72        855.03       112.97 o                         
  -9  16   6       2072.31       2033.46       190.15 o                         
  -8  16   6       1376.68       1355.38       112.50 o                         
  -7  16   6      11566.21      10501.12       320.08 o                         
  -6  16   6        727.92        607.26       101.56 o                         
  -5  16   6      14887.54      12449.15       466.37 o                         
  -4  16   6      49776.09      42755.77       969.04 o                         
  -3  16   6       2401.50       1406.25       247.15 o                         
  -2  16   6      69457.38      65659.82      3223.33 o                         
  -1  16   6      14220.38      13912.06       725.11 o                         
   0  16   6       2949.23       2929.21       353.70 o                         
   1  16   6       9246.40       9202.18       784.26 o                         
   2  16   6       4036.52       3619.79       412.41 o                         
   3  16   6      37204.38      35328.99      2155.31 o                         
   4  16   6         12.25        -32.47        43.90 o                         
   5  16   6       8823.09       7983.48       179.73 o                         
   6  16   6        153.29        164.93        55.79 o                         
   7  16   6        307.50        290.93        76.90 o                         
   8  16   6       3726.08       3474.60       147.72 o                         
   9  16   6       1220.52       1285.81       108.91 o                         
  10  16   6       3517.52       3915.92       313.13 o                         
 -11  17   6       1960.79       1906.32       300.48 o                         
 -10  17   6        426.66        476.03        97.04 o                         
  -9  17   6        227.34        206.35       103.89 o                         
  -8  17   6       2836.05       3077.21       178.97 o                         
  -7  17   6        687.91        474.42        96.33 o                         
  -6  17   6       2736.06       2198.66       148.17 o                         
  -5  17   6       7037.05       6172.71       256.26 o                         
  -4  17   6      32027.35      29067.13       573.56 o                         
  -3  17   6        739.07        545.23        93.34 o                         
  -2  17   6      31083.64      29367.97      1450.84 o                         
  -1  17   6      19967.18      18802.82      1475.66 o                         
   0  17   6        169.02        138.34       147.75 o                         
   1  17   6       4832.42       4527.41       469.31 o                         
   2  17   6         10.99        211.06       149.38 o                         
   3  17   6        781.22        800.98        64.16 o                         
   4  17   6        135.69        107.96        47.07 o                         
   5  17   6       3992.93       3554.98       127.16 o                         
   6  17   6       3139.95       3210.14       137.70 o                         
   7  17   6       1555.46       1559.97       111.04 o                         
   8  17   6      20424.94      20335.82       641.63 o                         
   9  17   6       1135.30       1238.83       127.40 o                         
  10  17   6       1977.68       2111.92       178.65 o                         
 -10  18   6       1759.17       1868.79       124.60 o                         
  -9  18   6       2975.23       3044.29       171.94 o                         
  -8  18   6         77.40         -2.81        90.54 o                         
  -7  18   6         44.72        -74.31       100.24 o                         
  -6  18   6       7186.50       6258.40       279.87 o                         
  -5  18   6        218.01        305.07        69.57 o                         
  -4  18   6       5814.90       5536.21       154.36 o                         
  -3  18   6      33981.46      31434.83       674.50 o                         
  -2  18   6       1647.37       1813.99       154.15 o                         
  -1  18   6      12988.41      12511.26       683.82 o                         
   0  18   6      11669.15      11986.61       707.18 o                         
   1  18   6       3569.83       3280.93       233.86 o                         
   2  18   6        146.59         74.82        48.84 o                         
   3  18   6      16808.73      16162.34       718.87 o                         
   4  18   6       4092.38       3519.59       129.95 o                         
   5  18   6       3363.35       2969.94       114.25 o                         
   6  18   6       1119.10       1161.62        93.93 o                         
   7  18   6       1730.40       1849.36       181.20 o                         
   8  18   6       5175.71       5697.53       229.27 o                         
   9  18   6       1186.70       1444.54       173.75 o                         
  10  18   6       5962.44       5450.75       307.63 o                         
 -10  19   6       1146.50       1127.54        84.50 o                         
  -9  19   6       1675.77       1906.97       145.40 o                         
  -8  19   6        159.59         99.94        76.18 o                         
  -7  19   6       2552.59       2545.88       216.16 o                         
  -6  19   6        209.66         86.11       115.78 o                         
  -5  19   6      27109.23      24224.85       688.73 o                         
  -4  19   6       3787.90       3774.19       130.45 o                         
  -3  19   6         85.18         18.61        50.46 o                         
  -2  19   6      18967.75      18504.71       447.56 o                         
  -1  19   6         42.66        -46.62        46.62 o                         
   0  19   6       1412.49       1411.43        83.49 o                         
   1  19   6       1787.80       1742.69        77.72 o                         
   2  19   6       1804.53       1703.95        80.71 o                         
   3  19   6         14.19         46.76        54.22 o                         
   4  19   6       6033.82       5525.53       192.01 o                         
   5  19   6      20233.98      18904.83       457.72 o                         
   6  19   6         64.41         36.26        67.62 o                         
   7  19   6       4352.71       4567.22       267.65 o                         
   8  19   6      14865.34      14327.10       442.71 o                         
   9  19   6        660.14        853.42        76.75 o                         
  10  19   6        139.17        179.44        56.04 o                         
 -10  20   6       3030.71       3433.29       218.78 o                         
  -9  20   6        228.63        261.28        85.94 o                         
  -8  20   6         29.89        -70.28        70.28 o                         
  -7  20   6       5413.66       5336.85       213.20 o                         
  -6  20   6       4041.69       3903.52       163.20 o                         
  -5  20   6      10475.67      10752.76       296.71 o                         
  -4  20   6       1934.92       2131.92       108.26 o                         
  -3  20   6       6866.00       6540.97       184.60 o                         
  -2  20   6       1639.98       1633.14        87.97 o                         
  -1  20   6       1832.67       1940.72        85.64 o                         
   0  20   6       8878.74       8572.91       232.68 o                         
   1  20   6        777.06        809.45        77.96 o                         
   2  20   6      18554.60      17634.84       391.27 o                         
   3  20   6       1789.38       1624.94        93.31 o                         
   4  20   6       2007.71       2046.24       143.34 o                         
   5  20   6       7173.41       7320.09       204.35 o                         
   6  20   6       1149.78       1104.54       111.57 o                         
   7  20   6       1068.42       1050.21        99.74 o                         
   8  20   6       2219.79       2823.38       161.57 o                         
   9  20   6       5210.89       5297.12       187.25 o                         
  -9  21   6        421.50        463.52        78.40 o                         
  -8  21   6       2562.13       2862.21       215.52 o                         
  -7  21   6       5522.81       5621.70       218.30 o                         
  -6  21   6      11332.27      10658.01       309.99 o                         
  -5  21   6      14008.29      14058.40       343.06 o                         
  -4  21   6       4723.77       4946.49       187.35 o                         
  -3  21   6       3222.20       2941.17       123.63 o                         
  -2  21   6        405.81        317.62        63.41 o                         
  -1  21   6        265.83        222.03        52.79 o                         
   0  21   6        121.45         35.98        59.39 o                         
   1  21   6        486.18        396.24        61.16 o                         
   2  21   6        482.16        576.22        58.12 o                         
   3  21   6        733.15        615.60        84.89 o                         
   4  21   6      13765.16      13578.36       342.74 o                         
   5  21   6       9945.61       9325.26       268.11 o                         
   6  21   6       1893.95       1898.05       101.06 o                         
   7  21   6       1837.55       1961.30       121.49 o                         
   8  21   6        487.04        653.27        77.03 o                         
   9  21   6         20.73         39.10        67.20 o                         
  -9  22   6       2883.12       3121.86       173.41 o                         
  -8  22   6       3783.75       3843.95       167.79 o                         
  -7  22   6       3054.31       3123.90       152.28 o                         
  -6  22   6       3095.64       3072.39       142.23 o                         
  -5  22   6      11332.80      11287.72       302.52 o                         
  -4  22   6        350.30        785.00        72.42 o                         
  -3  22   6      29836.82      29741.43       695.24 o                         
  -2  22   6      16999.13      17985.99       410.12 o                         
  -1  22   6       3580.02       3171.85       112.68 o                         
   0  22   6       4875.91       4990.99       167.50 o                         
   1  22   6         60.90        -30.92        54.17 o                         
   2  22   6       4001.09       3783.31       130.14 o                         
   3  22   6       6155.80       6340.29       192.01 o                         
   4  22   6       1226.74       1342.60        86.58 o                         
   5  22   6       1636.19       1973.96       125.51 o                         
   6  22   6        130.14        101.65        63.56 o                         
   7  22   6         22.22        141.89        77.91 o                         
   8  22   6          9.43         -3.87        54.60 o                         
   9  22   6       3743.15       3725.99       191.08 o                         
  -9  23   6       2201.99       2491.82       156.33 o                         
  -8  23   6       2361.49       2431.48       126.85 o                         
  -7  23   6       4517.34       4594.58       184.50 o                         
  -6  23   6       1140.55       1131.85        94.72 o                         
  -5  23   6        332.72        416.11        69.05 o                         
  -4  23   6       4013.90       4176.89       167.17 o                         
  -3  23   6       1619.13       1637.40        94.00 o                         
  -2  23   6       3739.27       3710.17       131.22 o                         
  -1  23   6       6460.08       6497.06       198.26 o                         
   0  23   6       9113.54       9506.26       259.70 o                         
   1  23   6          9.42        -60.16        64.14 o                         
   2  23   6        149.65        122.27        58.26 o                         
   3  23   6       1608.35       1649.10       100.05 o                         
   4  23   6      10515.91      10903.56       271.74 o                         
   5  23   6       2890.57       3088.17       190.46 o                         
   6  23   6       2998.86       2980.02       125.12 o                         
   7  23   6       1210.62       1141.89        84.02 o                         
   8  23   6         89.49        135.81        61.76 o                         
  -8  24   6       3889.98       3938.71       172.83 o                         
  -7  24   6         11.70         31.55        69.44 o                         
  -6  24   6       4645.90       5278.51       198.99 o                         
  -5  24   6      16368.98      16770.65       436.42 o                         
  -4  24   6        155.11        394.37        67.06 o                         
  -3  24   6      21894.11      22791.68       545.02 o                         
  -2  24   6      10321.33      10353.53       260.61 o                         
  -1  24   6       1178.10       1151.00        86.35 o                         
   0  24   6       1354.61       1287.52        92.27 o                         
   1  24   6        478.02        597.39        68.63 o                         
   2  24   6         68.99         -8.74        59.94 o                         
   3  24   6       3302.81       3572.48       122.31 o                         
   4  24   6      18491.52      18788.47       415.04 o                         
   5  24   6         34.13        231.99        55.60 o                         
   6  24   6       1121.13       1375.45        82.98 o                         
   7  24   6        659.56        777.01        65.83 o                         
   8  24   6         10.65          7.34        58.36 o                         
  -8  25   6        494.34        485.00        69.54 o                         
  -7  25   6       1344.01       1390.38       103.95 o                         
  -6  25   6        356.07        471.96        65.24 o                         
  -5  25   6        132.38        147.93        65.06 o                         
  -4  25   6       5315.40       5429.97       170.53 o                         
  -3  25   6         34.75         87.83        63.40 o                         
  -2  25   6       1256.52       1313.88        87.31 o                         
  -1  25   6       3238.59       3144.37       130.24 o                         
   0  25   6      11329.99      11886.12       309.68 o                         
   1  25   6       2670.58       2503.54       113.88 o                         
   2  25   6       2746.83       2623.93       110.27 o                         
   3  25   6       3504.34       3266.77       128.23 o                         
   4  25   6       8047.11       8387.23       214.00 o                         
   5  25   6        542.91        722.20       100.42 o                         
   6  25   6      15608.08      16083.82       459.44 o                         
   7  25   6        722.92        785.21        64.08 o                         
   8  25   6        591.06        609.01       296.31 o                         
  -8  26   6         52.44         -0.57        74.06 o                         
  -7  26   6         53.61          2.12        64.69 o                         
  -6  26   6        699.06        750.17        68.65 o                         
  -5  26   6       9069.08       9241.38       265.36 o                         
  -4  26   6       4843.08       5214.34       167.28 o                         
  -3  26   6      10293.62      10109.86       272.65 o                         
  -2  26   6       1387.50       1411.33       107.47 o                         
  -1  26   6      17160.38      17958.78       435.02 o                         
   0  26   6       1350.73       1409.32       121.78 o                         
   1  26   6        147.15         89.52        69.51 o                         
   2  26   6         62.36         94.12        74.20 o                         
   3  26   6        111.15         89.34        68.81 o                         
   4  26   6       4301.62       4566.98       157.99 o                         
   5  26   6       6568.68       7041.76       198.60 o                         
   6  26   6       1131.19       1147.40        76.93 o                         
   7  26   6       2765.53       2823.99       117.78 o                         
  -7  27   6        492.11        751.21       142.03 o                         
  -6  27   6       2223.16       2210.29       106.22 o                         
  -5  27   6        140.85        119.05        57.85 o                         
  -4  27   6       1623.05       1651.52       115.28 o                         
  -3  27   6          8.96        -76.18        76.18 o                         
  -2  27   6       3147.64       3302.57       153.14 o                         
  -1  27   6       4854.37       5476.95       184.65 o                         
   0  27   6       4235.15       4649.29       163.96 o                         
   1  27   6       8891.40       9265.83       298.20 o                         
   2  27   6         72.73          3.13        59.55 o                         
   3  27   6         24.17        -32.21        59.56 o                         
   4  27   6        150.53        189.05        61.45 o                         
   5  27   6       1400.94       1516.37       117.68 o                         
   6  27   6      13039.62      12702.31       420.45 o                         
   7  27   6         12.17        103.14        73.43 o                         
  -6  28   6         25.46         27.90        51.35 o                         
  -5  28   6       3713.28       3520.04       139.59 o                         
  -4  28   6       5227.31       4984.02       162.70 o                         
  -3  28   6          6.42         97.64        76.58 o                         
  -2  28   6       2783.57       2729.21       133.30 o                         
  -1  28   6       9869.27      10536.33       279.44 o                         
   0  28   6        639.67        756.99        82.48 o                         
   1  28   6         89.15         38.72        64.76 o                         
   2  28   6       1289.94       1351.89       121.68 o                         
   3  28   6         81.27        -63.90        63.90 o                         
   4  28   6       1445.89       1524.33        86.56 o                         
   5  28   6         97.73        149.40        66.91 o                         
   6  28   6        360.21        502.83        79.39 o                         
  -6  29   6        880.49        904.78       154.44 o                         
  -5  29   6          1.21        -16.15        64.92 o                         
  -4  29   6       1605.48       1637.76       113.47 o                         
  -3  29   6         34.71        -61.77        71.92 o                         
  -2  29   6       1294.65       1544.58       104.65 o                         
  -1  29   6        652.02        756.11        77.19 o                         
   0  29   6         67.28        -28.60        62.70 o                         
   1  29   6       3700.23       3799.11       146.34 o                         
   2  29   6       7158.97       7665.21       249.61 o                         
   3  29   6         88.41        -57.45        57.45 o                         
   4  29   6        910.15       1009.67        70.42 o                         
   5  29   6       3984.28       3779.87       166.25 o                         
  -5  30   6        532.41        612.46        83.88 o                         
  -4  30   6       1467.78       1682.42       106.79 o                         
  -3  30   6       2927.26       3046.34       136.03 o                         
  -2  30   6       8364.23       8545.39       245.43 o                         
  -1  30   6       1038.38       1153.28        93.25 o                         
   0  30   6       1716.12       1535.80        87.47 o                         
   1  30   6       1046.79       1113.95        75.82 o                         
   2  30   6         70.08         33.43        71.89 o                         
   3  30   6         47.99        -18.17        79.74 o                         
   4  30   6        435.12        482.45        60.82 o                         
   5  30   6        714.39        714.76       103.58 o                         
  -4  31   6        332.96        342.53        72.75 o                         
  -3  31   6       1772.17       1759.14        94.00 o                         
  -2  31   6         26.62        -11.63        62.31 o                         
  -1  31   6       4260.16       4592.50       173.32 o                         
   0  31   6         52.88        -19.70        54.93 o                         
   1  31   6       3216.78       3184.46       129.60 o                         
   2  31   6       3507.45       3520.97       144.13 o                         
   3  31   6        915.47        739.76        68.97 o                         
   4  31   6       1014.06        848.64       171.93 o                         
  -3  32   6        799.50        830.15        83.02 o                         
  -2  32   6       1006.17        838.18        69.78 o                         
  -1  32   6        161.30         79.59        58.10 o                         
   0  32   6        485.59        424.70        53.23 o                         
   1  32   6        394.03        470.89        64.59 o                         
   2  32   6        175.77        108.29        87.43 o                         
   3  32   6        460.35        490.69        92.03 o                         
  -1  33   6       4372.26       3629.67       161.79 o                         
   0  33   6       1206.02       1090.70       111.11 o                         
   1  33   6       3765.37       3651.21       250.46 o                         
 -11   0   7       1034.82       1063.91       175.75 o                         
  -9   0   7        480.23        739.43       133.99 o                         
  -7   0   7       4467.44       4520.11       324.21 o                         
  -5   0   7     106175.30     107261.95      6379.72 o                         
  -3   0   7      11345.84      13112.23       578.65 o                         
  -1   0   7      65474.00      71259.20      4230.93 o                         
   1   0   7       5782.20       5590.88       225.21 o                         
   3   0   7      41562.39      43549.95      2112.48 o                         
   5   0   7       1734.20       1234.40       430.69 o                         
   7   0   7       3540.30       3170.35       199.02 o                         
   9   0   7      55835.82      46507.61      4223.81 o                         
  11   0   7        588.90        910.05       206.53 o                         
 -12   1   7       4815.66       4786.28       269.48 o                         
 -11   1   7       1721.93       2087.04       152.41 o                         
 -10   1   7        362.78        413.08       107.35 o                         
  -9   1   7       8060.48       7223.54       278.14 o                         
  -8   1   7       4696.53       3992.69       158.93 o                         
  -7   1   7       2051.32       1832.94        99.95 o                         
  -6   1   7      22441.28      24715.46       930.97 o                         
  -5   1   7      11489.67      12308.55       475.40 o                         
  -4   1   7      83711.16      90165.02      3790.83 o                         
  -3   1   7      12487.73      11704.13       423.42 o                         
  -2   1   7      50731.43      52890.73      1931.74 o                         
  -1   1   7      95248.76     104355.22      3786.34 o                         
   0   1   7       8604.52       7613.14       208.71 o                         
   1   1   7       1406.23       2192.08        94.25 o                         
   2   1   7      38066.26      36214.34       965.97 o                         
   3   1   7       6659.66       5929.96       242.21 o                         
   4   1   7      36295.89      39573.62      1361.09 o                         
   5   1   7          2.17         26.55        40.77 o                         
   6   1   7       7627.48       7633.19       304.57 o                         
   7   1   7       1355.90       1436.15        83.78 o                         
   8   1   7        861.22       1031.13       121.64 o                         
   9   1   7       1558.39       2375.96       402.16 o                         
  10   1   7         19.35        179.26       128.69 o                         
  11   1   7        819.52        819.03       177.72 o                         
  12   1   7       6807.37       6916.24       479.83 o                         
 -12   2   7         58.91        260.83       104.79 o                         
 -11   2   7       1711.76       2363.00       280.78 o                         
 -10   2   7        252.85        407.34       106.10 o                         
  -9   2   7         47.42        215.90        83.57 o                         
  -8   2   7       2032.91       2041.97       113.35 o                         
  -7   2   7         46.29         82.83        58.53 o                         
  -6   2   7       4997.14       5076.01       223.26 o                         
  -5   2   7      53008.94      60924.31      2236.10 o                         
  -4   2   7      33117.48      37535.48      1384.85 o                         
  -3   2   7     124762.36     129093.52      4054.02 o                         
  -2   2   7     134359.89     139404.33      5055.16 o                         
  -1   2   7      40282.48      42838.20      1569.26 o                         
   0   2   7      73441.57      78966.59      2213.86 o                         
   1   2   7       6743.11       7573.77       209.20 o                         
   2   2   7      14077.02      12704.76       350.94 o                         
   3   2   7        701.04        503.45        54.75 o                         
   4   2   7      37817.43      41605.41      1419.36 o                         
   5   2   7       7034.86       6735.23       269.41 o                         
   6   2   7      18953.88      18520.12       838.93 o                         
   7   2   7        648.43        582.58        58.90 o                         
   8   2   7      29162.32      27149.38       912.65 o                         
   9   2   7      15633.60      14925.61       553.59 o                         
  10   2   7         62.42         87.01       121.27 o                         
  11   2   7        599.22        901.44       163.30 o                         
  12   2   7        610.14        562.50        84.82 o                         
 -12   3   7       3085.73       3303.98       220.75 o                         
 -11   3   7       7093.92       7785.31       390.36 o                         
 -10   3   7        555.85        653.52       134.41 o                         
  -9   3   7       8428.46       8049.64       283.59 o                         
  -8   3   7        721.07        706.72        77.57 o                         
  -7   3   7      12084.11      11922.42       524.47 o                         
  -6   3   7        836.97        919.41        76.23 o                         
  -5   3   7       4221.17       4486.22       197.23 o                         
  -4   3   7       6241.90       5718.42       234.98 o                         
  -3   3   7       1865.42       2089.74       106.34 o                         
  -2   3   7      14500.82      17457.96       642.92 o                         
  -1   3   7     107902.30     122471.53      4452.71 o                         
   0   3   7     199868.47     210598.55      5886.21 o                         
   1   3   7      79955.88      83886.67      2346.79 o                         
   2   3   7      15748.60      14847.11       572.92 o                         
   3   3   7      35886.33      36220.73      1093.95 o                         
   4   3   7      29796.27      29200.08      1361.35 o                         
   5   3   7        920.90        986.52        81.60 o                         
   6   3   7        383.00        516.02        61.44 o                         
   7   3   7       2870.67       2712.33       119.59 o                         
   8   3   7       9043.80       9896.63       386.63 o                         
   9   3   7       4586.71       5429.87       380.04 o                         
  10   3   7       1573.34       1885.09       176.76 o                         
  11   3   7       7447.46       6631.74       588.29 o                         
  12   3   7        140.17        103.19        78.53 o                         
 -12   4   7        167.85        232.18       107.42 o                         
 -11   4   7       1453.60       1928.31       172.70 o                         
 -10   4   7         30.51        175.25       106.02 o                         
  -9   4   7       8362.52       7840.61       284.26 o                         
  -8   4   7       2513.90       2297.06       135.67 o                         
  -7   4   7        545.17        483.63        68.16 o                         
  -6   4   7      23634.08      25553.38       960.89 o                         
  -5   4   7        890.40        775.90       104.37 o                         
  -4   4   7      86597.56     100891.91      3662.09 o                         
  -3   4   7      99267.24     109800.16      3973.16 o                         
  -2   4   7      28753.22      28119.25      1038.05 o                         
  -1   4   7       2015.18       2256.07       109.08 o                         
   0   4   7      16978.49      18646.36       529.94 o                         
   1   4   7         44.92         71.99        30.15 o                         
   2   4   7      16375.16      13885.73       428.19 o                         
   3   4   7      39369.25      39728.99      1187.56 o                         
   4   4   7      56745.60      58343.18      1978.24 o                         
   5   4   7         48.42         57.83        43.59 o                         
   6   4   7      15020.87      16145.33       587.57 o                         
   7   4   7       2898.67       3290.07       123.87 o                         
   8   4   7      29871.19      29975.82       993.89 o                         
   9   4   7       7333.51       8049.87       341.19 o                         
  10   4   7       1592.13       1640.03       109.70 o                         
  11   4   7       1522.92       1645.74       124.90 o                         
  12   4   7         57.85        136.49       122.90 o                         
 -12   5   7          4.88         45.01       102.56 o                         
 -11   5   7      19735.47      20453.96       850.49 o                         
 -10   5   7       3527.37       3979.65       195.17 o                         
  -9   5   7       4296.65       4580.79       219.58 o                         
  -8   5   7        514.62        388.68        85.47 o                         
  -7   5   7       1730.14       1673.64       102.00 o                         
  -6   5   7      23423.82      25711.75      1227.20 o                         
  -5   5   7      19596.06      21482.44       805.85 o                         
  -4   5   7        685.69       1663.37       160.27 o                         
  -3   5   7       3336.04       4311.04       181.10 o                         
  -2   5   7      77736.70      85654.92      3123.32 o                         
  -1   5   7          4.94        155.86        39.08 o                         
   0   5   7      10911.62      12821.93       368.01 o                         
   1   5   7     349217.34     364757.28     10114.60 o                         
   2   5   7       3373.01       3002.51       106.50 o                         
   3   5   7       8046.18       7529.33       254.90 o                         
   4   5   7       7111.16       7052.28       295.18 o                         
   5   5   7        497.83        631.90        63.05 o                         
   6   5   7      25298.84      25177.15       894.69 o                         
   7   5   7       6965.11       6983.22       209.67 o                         
   8   5   7      25802.52      26252.13       793.63 o                         
   9   5   7       3077.17       3635.75       257.98 o                         
  10   5   7       1958.34       2156.04       139.34 o                         
  11   5   7       2346.83       2283.08       277.87 o                         
  12   5   7        366.53        518.43       161.33 o                         
 -12   6   7       2040.42       1847.71       207.16 o                         
 -11   6   7       8412.91       9724.92       462.50 o                         
 -10   6   7      15378.95      15975.94       527.04 o                         
  -9   6   7       4828.39       4495.00       258.38 o                         
  -8   6   7       1413.82       1316.63       101.30 o                         
  -7   6   7      10307.89       9023.03       251.79 o                         
  -6   6   7       5268.51       5240.22       303.07 o                         
  -5   6   7        215.57        273.02        49.86 o                         
  -4   6   7     133836.00     145880.80      5277.61 o                         
  -3   6   7       2552.00       2570.32       127.65 o                         
  -2   6   7      12848.43      15291.28       573.64 o                         
  -1   6   7      88456.08     110253.76      4017.43 o                         
   0   6   7     202518.69     222596.30      6194.01 o                         
   1   6   7       2685.07       2044.40        79.10 o                         
   2   6   7       6713.11       7807.67       301.48 o                         
   3   6   7      18219.62      19571.06       619.21 o                         
   4   6   7        123.54         11.82        40.09 o                         
   5   6   7       1642.65       2025.02       113.88 o                         
   6   6   7       7313.98       7539.91       255.40 o                         
   7   6   7       7922.14       8082.20       249.85 o                         
   8   6   7      43094.85      42698.54      1394.49 o                         
   9   6   7       1137.63       1382.57       101.58 o                         
  10   6   7       2373.40       2495.80       147.93 o                         
  11   6   7         11.64         -7.78        90.24 o                         
 -12   7   7       1739.28       1790.61       203.62 o                         
 -11   7   7       8485.30       8904.00       381.81 o                         
 -10   7   7       2641.15       3241.38       287.21 o                         
  -9   7   7        888.19        945.53       111.85 o                         
  -8   7   7       3230.54       3319.84       153.77 o                         
  -7   7   7        194.98        237.83        63.35 o                         
  -6   7   7         37.91        -16.46        80.07 o                         
  -5   7   7      17166.16      19036.33       915.93 o                         
  -4   7   7       1019.06       1256.42        83.86 o                         
  -3   7   7     128129.38     138236.30      5037.26 o                         
  -2   7   7      19311.96      21349.39       796.74 o                         
  -1   7   7      14860.81      18692.67       803.70 o                         
   0   7   7        632.50        819.76        66.54 o                         
   1   7   7     101658.44     103353.89      2830.79 o                         
   2   7   7      39854.40      42902.91      1140.14 o                         
   3   7   7         42.05        393.36       100.00 o                         
   4   7   7        434.97        347.65        52.07 o                         
   5   7   7       7288.85       7833.15       303.64 o                         
   6   7   7       3161.46       3439.01       142.25 o                         
   7   7   7      95263.27      91043.96      2191.51 o                         
   8   7   7         82.69        403.12        70.47 o                         
   9   7   7        771.04       1136.87        96.05 o                         
  10   7   7        171.51        132.39        70.76 o                         
  11   7   7         55.46         38.75        61.77 o                         
 -12   8   7        209.12         76.44       136.31 o                         
 -11   8   7        274.37        777.24       145.62 o                         
 -10   8   7      10550.17       9911.73       551.88 o                         
  -9   8   7       4981.81       5102.70       226.81 o                         
  -8   8   7       4822.68       4881.07       191.10 o                         
  -7   8   7       5025.78       4314.12       148.28 o                         
  -6   8   7        233.98        232.05       148.98 o                         
  -5   8   7      45113.36      48154.42      2264.67 o                         
  -4   8   7      31270.67      33246.61      1229.71 o                         
  -3   8   7      48064.25      55760.96      2050.46 o                         
  -2   8   7          3.61         11.29        42.43 o                         
  -1   8   7      10472.58      10007.72       388.03 o                         
   0   8   7      86746.44      87914.08      3056.94 o                         
   1   8   7      16768.19      14153.57       388.34 o                         
   2   8   7      19044.23      21982.63       683.63 o                         
   3   8   7       1602.99       1989.82       137.70 o                         
   4   8   7        309.41        337.79        53.00 o                         
   5   8   7      42286.39      41186.18      1599.05 o                         
   6   8   7       5189.87       5279.51       182.50 o                         
   7   8   7       1390.10       1595.43        78.02 o                         
   8   8   7      18830.65      18742.58       563.54 o                         
   9   8   7      23830.18      24146.96       706.73 o                         
  10   8   7         48.59        -45.22        68.97 o                         
  11   8   7         31.80         22.46        46.63 o                         
 -12   9   7       1758.15       1716.22       357.17 o                         
 -11   9   7        239.79        743.56       148.44 o                         
 -10   9   7        567.14        728.71       135.78 o                         
  -9   9   7         67.40        150.74        94.45 o                         
  -8   9   7       2160.51       2268.92       130.35 o                         
  -7   9   7      21290.54      18806.61       486.82 o                         
  -6   9   7        224.24        240.23        87.28 o                         
  -5   9   7       1723.00       1903.50       163.49 o                         
  -4   9   7       3122.28       3480.64       226.72 o                         
  -3   9   7      40706.73      45405.08      1675.03 o                         
  -2   9   7       7213.76       7904.86       337.11 o                         
  -1   9   7      45981.33      48159.64      1766.86 o                         
   0   9   7      16278.12      17652.80       655.36 o                         
   1   9   7       9530.69       8372.07       268.66 o                         
   2   9   7      65742.67      65367.46      1937.83 o                         
   3   9   7      21231.86      21742.89       689.02 o                         
   4   9   7       1393.71       1537.17       107.62 o                         
   5   9   7       5265.20       5611.39       259.00 o                         
   6   9   7      18660.83      18109.16       392.53 o                         
   7   9   7       7299.62       7185.65       200.03 o                         
   8   9   7       8417.18       8783.70       282.78 o                         
   9   9   7        929.57       1129.52        99.03 o                         
  10   9   7         29.74         27.93        67.67 o                         
  11   9   7          0.80         22.62        46.75 o                         
 -12  10   7        351.93        258.90       187.79 o                         
 -11  10   7       3350.38       3537.01       255.57 o                         
 -10  10   7       5318.43       4713.37       244.67 o                         
  -9  10   7         83.70        167.63        98.34 o                         
  -8  10   7      16982.86      16599.50       465.40 o                         
  -7  10   7        310.64        248.46        53.76 o                         
  -6  10   7       1887.04       2188.70       116.58 o                         
  -5  10   7        879.81       1326.81       134.34 o                         
  -4  10   7        757.15       1059.39       129.69 o                         
  -3  10   7      32496.34      34182.80      1268.90 o                         
  -2  10   7      11060.37      10535.59       412.96 o                         
  -1  10   7      45277.54      45535.80      1675.01 o                         
   0  10   7      51921.28      51933.11      2114.66 o                         
   1  10   7        613.37        720.15       112.87 o                         
   2  10   7      10839.67      10340.62       377.64 o                         
   3  10   7      11009.89      11892.95       436.63 o                         
   4  10   7      41261.33      40338.80      1539.40 o                         
   5  10   7       7762.32       8508.14       369.99 o                         
   6  10   7      50885.29      48853.11      1004.84 o                         
   7  10   7        120.38        149.62        56.29 o                         
   8  10   7        214.90        326.52        73.68 o                         
   9  10   7       1818.07       1840.63       122.55 o                         
  10  10   7       2696.11       2359.50       110.70 o                         
  11  10   7          9.61        -19.06        47.53 o                         
 -12  11   7       1189.65        946.31       291.84 o                         
 -11  11   7        633.90        590.19       153.55 o                         
 -10  11   7        961.70       1136.66       143.21 o                         
  -9  11   7       3246.88       3199.70       212.27 o                         
  -8  11   7       6186.62       6293.81       227.98 o                         
  -7  11   7       6927.15       6012.07       190.77 o                         
  -6  11   7      11568.57      10457.67       237.29 o                         
  -5  11   7       1189.85       1492.94       145.15 o                         
  -4  11   7        996.02       1055.00       135.92 o                         
  -3  11   7      99695.83     105063.27      4878.65 o                         
  -2  11   7      86933.68      93050.48      3407.91 o                         
  -1  11   7      33278.14      33564.22      1232.21 o                         
   0  11   7         82.60        245.46        80.06 o                         
   1  11   7      20202.77      20261.35       702.10 o                         
   2  11   7        534.55        580.19        78.86 o                         
   3  11   7       3017.26       3037.46       152.16 o                         
   4  11   7      19227.16      17989.85       756.14 o                         
   5  11   7       2236.95       2659.57       280.17 o                         
   6  11   7       3494.01       3280.22       109.54 o                         
   7  11   7      10310.88      10093.99       278.97 o                         
   8  11   7       8022.10       8644.03       283.70 o                         
   9  11   7        273.19        245.88        74.09 o                         
  10  11   7         20.05         57.47        55.18 o                         
  11  11   7         68.02         39.17        47.85 o                         
 -11  12   7       1565.47       1747.50       169.02 o                         
 -10  12   7       3109.49       2810.17       288.55 o                         
  -9  12   7        149.34        228.62       115.64 o                         
  -8  12   7       1610.10       1929.63       140.91 o                         
  -7  12   7      14618.61      13837.06       365.61 o                         
  -6  12   7      23801.73      21391.03       458.99 o                         
  -5  12   7        282.47        106.97        83.71 o                         
  -4  12   7       8985.36       8959.69       472.15 o                         
  -3  12   7        278.95        406.73        92.35 o                         
  -2  12   7       5643.48       5889.13       396.76 o                         
  -1  12   7       2419.72       2261.40       134.12 o                         
   0  12   7      12345.25      10890.85       929.87 o                         
   1  12   7      10478.19      10502.27       490.67 o                         
   2  12   7        780.22        855.64       302.07 o                         
   3  12   7       1382.13       1745.09       126.55 o                         
   4  12   7       5516.72       5608.14       240.03 o                         
   5  12   7      52347.87      50594.04      1012.71 o                         
   6  12   7       5698.08       5388.84       160.26 o                         
   7  12   7       2459.77       2638.41       128.65 o                         
   8  12   7       3098.51       3669.66       171.93 o                         
   9  12   7        924.03        899.64        76.74 o                         
  10  12   7       1117.80       1317.89        95.96 o                         
  11  12   7       1660.47       1396.33       147.40 o                         
 -11  13   7        231.24        118.87       119.08 o                         
 -10  13   7         66.27        138.61       111.28 o                         
  -9  13   7        421.77        401.96       120.57 o                         
  -8  13   7        872.07        964.75       142.30 o                         
  -7  13   7       5831.65       6084.38       221.77 o                         
  -6  13   7        357.87        395.14        59.70 o                         
  -5  13   7        124.14         75.89        56.59 o                         
  -4  13   7      18029.07      17896.66       877.88 o                         
  -3  13   7       1046.35        800.09       153.55 o                         
  -2  13   7      63002.17      61592.44      2841.62 o                         
  -1  13   7      55331.78      47205.99      2197.51 o                         
   0  13   7        718.45        607.08       103.87 o                         
   1  13   7      21719.59      21437.58      1643.01 o                         
   2  13   7       2098.92       2726.05       497.09 o                         
   3  13   7      14218.25      13767.57      1553.30 o                         
   4  13   7       3699.85       3420.91       255.90 o                         
   5  13   7      14520.07      13621.03       249.36 o                         
   6  13   7         51.72         16.02        40.00 o                         
   7  13   7       8639.37       8123.45       206.91 o                         
   8  13   7      17898.48      17880.92       457.78 o                         
   9  13   7       5320.09       4955.12       174.29 o                         
  10  13   7       1410.60       1644.95       114.32 o                         
  11  13   7         52.27         60.55        52.38 o                         
 -11  14   7       5078.66       4887.66       215.93 o                         
 -10  14   7        334.00        409.69       147.75 o                         
  -9  14   7       5764.86       5537.04       454.61 o                         
  -8  14   7       4526.31       4387.70       195.15 o                         
  -7  14   7      11332.29      10747.71       348.59 o                         
  -6  14   7       1550.86       1400.26        90.44 o                         
  -5  14   7       8139.50       7032.06       282.74 o                         
  -4  14   7      19382.67      17988.92       701.90 o                         
  -3  14   7       4072.31       4493.05       672.61 o                         
  -2  14   7     123753.74     102638.71      7537.44 o                         
  -1  14   7      16024.55      13647.69      1091.08 o                         
   0  14   7        228.57        256.24        91.52 o                         
   1  14   7      13257.60      12612.68      1013.96 o                         
   2  14   7       6884.25       7182.80       406.52 o                         
   3  14   7      16691.86      16513.99      1645.17 o                         
   4  14   7      25091.06      24711.69       623.57 o                         
   5  14   7       6498.79       6684.74       147.76 o                         
   6  14   7         24.09        -46.16        46.16 o                         
   7  14   7       5402.94       5409.94       181.83 o                         
   8  14   7        746.88        769.43        73.95 o                         
   9  14   7       1742.91       1749.61       124.18 o                         
  10  14   7      12652.61      12226.20       670.56 o                         
  11  14   7        199.55         57.41       324.41 o                         
 -11  15   7        268.75        321.35        94.34 o                         
 -10  15   7        294.13        360.20       153.02 o                         
  -9  15   7         65.86       -108.47       108.47 o                         
  -8  15   7         11.74         31.54        91.44 o                         
  -7  15   7       5498.72       4851.64       237.80 o                         
  -6  15   7       4358.65       4019.50       156.90 o                         
  -5  15   7       1395.01       1494.86       113.07 o                         
  -4  15   7       1948.17       1825.59        97.26 o                         
  -3  15   7      51123.04      47446.04      1995.73 o                         
  -2  15   7      38441.66      35038.59      2163.60 o                         
  -1  15   7      30948.78      27949.95      2318.20 o                         
   0  15   7      72878.75      71093.42      5250.15 o                         
   1  15   7      45735.95      43688.47      3263.83 o                         
   2  15   7      17821.30      19661.55      1535.69 o                         
   3  15   7       5061.53       5262.17       334.28 o                         
   4  15   7       2281.35       2109.52        77.35 o                         
   5  15   7      25347.07      23994.77       431.78 o                         
   6  15   7       5855.55       4990.88       207.28 o                         
   7  15   7       8269.20       8119.13       241.76 o                         
   8  15   7      19370.53      18761.01       475.61 o                         
   9  15   7       3939.07       4006.75       151.17 o                         
  10  15   7        232.73        273.85       108.55 o                         
 -11  16   7       3225.86       3304.19       222.72 o                         
 -10  16   7       9305.41       9765.51       353.09 o                         
  -9  16   7       2156.45       1896.35       152.38 o                         
  -8  16   7       3763.99       3354.00       185.87 o                         
  -7  16   7          4.36        -82.79        82.79 o                         
  -6  16   7       2086.54       1907.61       197.15 o                         
  -5  16   7         30.05         66.95        66.35 o                         
  -4  16   7        138.78        124.90        64.44 o                         
  -3  16   7      66679.49      60156.72      3791.02 o                         
  -2  16   7       8771.41       7910.97      1110.12 o                         
  -1  16   7      66620.62      59800.82      4440.98 o                         
   0  16   7      57453.30      58769.34      4362.67 o                         
   1  16   7       2810.34       3067.69       375.35 o                         
   2  16   7      17765.88      20877.84      1626.40 o                         
   3  16   7      20907.21      19533.50       727.17 o                         
   4  16   7        110.03        -38.87        44.51 o                         
   5  16   7       1314.76       1266.28        64.57 o                         
   6  16   7        173.96        125.59        50.88 o                         
   7  16   7       1917.18       1887.47       102.86 o                         
   8  16   7        153.15        293.23        58.54 o                         
   9  16   7       4153.07       3971.21       188.51 o                         
  10  16   7       3328.32       3293.51       313.55 o                         
 -10  17   7        995.57       1163.52       110.04 o                         
  -9  17   7       1073.52       1238.21       153.82 o                         
  -8  17   7        108.97        -33.74        92.79 o                         
  -7  17   7       2585.42       2428.19       154.15 o                         
  -6  17   7         97.98        -48.76       124.19 o                         
  -5  17   7      45360.63      37284.86      1036.24 o                         
  -4  17   7       6619.10       6080.29       170.85 o                         
  -3  17   7       3696.49       3654.42       125.22 o                         
  -2  17   7       1753.05       1789.84       217.51 o                         
  -1  17   7       6386.31       6058.79       586.51 o                         
   0  17   7      56982.18      56469.09      4202.05 o                         
   1  17   7      34631.89      35258.41      2665.27 o                         
   2  17   7      12044.51      11394.50       646.24 o                         
   3  17   7       7321.08       6348.31       255.02 o                         
   4  17   7       5828.69       4851.05       136.31 o                         
   5  17   7       4497.58       4033.02       132.84 o                         
   6  17   7       1510.94       1369.56       108.96 o                         
   7  17   7      14408.53      13781.01       606.09 o                         
   8  17   7        106.67        282.42        71.57 o                         
   9  17   7         77.03         38.72        76.01 o                         
  10  17   7        147.38        191.19        67.44 o                         
 -10  18   7       7598.43       7980.42       290.77 o                         
  -9  18   7          8.55        -90.93        90.93 o                         
  -8  18   7       2478.36       1838.44       158.74 o                         
  -7  18   7       3290.64       2828.97       196.16 o                         
  -6  18   7       2782.58       2464.82       150.23 o                         
  -5  18   7       9795.14       8442.33       328.67 o                         
  -4  18   7       5877.53       5240.50       143.92 o                         
  -3  18   7       3181.01       3087.82       114.68 o                         
  -2  18   7      19864.37      18004.81       435.99 o                         
  -1  18   7       4221.83       3773.26       172.47 o                         
   0  18   7      46640.82      44324.14      1151.00 o                         
   1  18   7       1100.28       1131.12       101.68 o                         
   2  18   7      56498.54      51716.39      1063.59 o                         
   3  18   7       7846.55       6897.60       259.70 o                         
   4  18   7         44.05          2.32        53.98 o                         
   5  18   7        120.15        -21.55        52.56 o                         
   6  18   7         77.40        -49.67        59.29 o                         
   7  18   7       2674.04       2466.89       135.12 o                         
   8  18   7       1869.41       1839.19       147.41 o                         
   9  18   7       7316.49       7471.04       258.17 o                         
  10  18   7        946.38        903.97        81.54 o                         
 -10  19   7        993.22       1231.62        84.01 o                         
  -9  19   7          4.75         22.75        67.87 o                         
  -8  19   7       1903.60       1627.19       111.90 o                         
  -7  19   7       4703.48       4382.34       306.88 o                         
  -6  19   7       3809.45       3145.02       169.95 o                         
  -5  19   7       8027.76       7478.88       259.70 o                         
  -4  19   7      16219.10      14510.48       498.42 o                         
  -3  19   7      11678.58      11459.00       276.66 o                         
  -2  19   7        352.85        263.15        61.61 o                         
  -1  19   7       3537.16       3598.01       120.18 o                         
   0  19   7       2662.30       2561.25       154.40 o                         
   1  19   7      16076.54      15496.36       365.67 o                         
   2  19   7        265.06        384.31        55.53 o                         
   3  19   7       5002.36       4654.71       157.02 o                         
   4  19   7        186.94         45.70        60.59 o                         
   5  19   7        695.42        729.06        97.33 o                         
   6  19   7        214.92        168.18        64.12 o                         
   7  19   7      13062.96      12852.88       428.56 o                         
   8  19   7       5003.72       4958.05       187.62 o                         
   9  19   7        103.32        184.30        58.92 o                         
 -10  20   7        518.09        490.94       112.22 o                         
  -9  20   7        175.90        231.81        75.66 o                         
  -8  20   7        492.07        350.65        93.56 o                         
  -7  20   7         82.33         -1.90        86.31 o                         
  -6  20   7         62.08         20.06        86.33 o                         
  -5  20   7       5938.07       5949.56       200.30 o                         
  -4  20   7      24596.06      24671.76       601.75 o                         
  -3  20   7        873.26        932.12        84.04 o                         
  -2  20   7       1274.20       1145.58        75.60 o                         
  -1  20   7      21161.38      21357.60       463.60 o                         
   0  20   7       2539.11       2323.56        99.61 o                         
   1  20   7        517.75        475.90        60.75 o                         
   2  20   7        658.59        704.51        61.00 o                         
   3  20   7      17156.66      16406.74       399.66 o                         
   4  20   7       3009.25       3176.83       136.14 o                         
   5  20   7        209.34        298.31        60.01 o                         
   6  20   7        539.07        541.71        75.18 o                         
   7  20   7        128.27        153.64        65.20 o                         
   8  20   7       8148.78       8646.17       260.26 o                         
   9  20   7       3292.34       3279.01       145.46 o                         
  -9  21   7        727.12        746.15        87.31 o                         
  -8  21   7       2442.59       2570.06       138.12 o                         
  -7  21   7       2088.24       1949.92       130.74 o                         
  -6  21   7       1150.52       1191.97       102.02 o                         
  -5  21   7       4105.22       4188.66       230.05 o                         
  -4  21   7       2320.97       2533.97       113.53 o                         
  -3  21   7       7402.37       7544.18       220.10 o                         
  -2  21   7       1815.08       1865.06        97.82 o                         
  -1  21   7        375.72        292.18        55.02 o                         
   0  21   7       5439.45       5109.21       169.91 o                         
   1  21   7      11361.28      10798.70       260.66 o                         
   2  21   7       1854.24       1967.04        85.52 o                         
   3  21   7        146.59        164.97        57.40 o                         
   4  21   7        289.99        436.82        68.82 o                         
   5  21   7       1471.94       1327.29        86.08 o                         
   6  21   7        897.06        861.86       105.41 o                         
   7  21   7         68.80        101.45        54.94 o                         
   8  21   7       3115.33       3354.78       143.98 o                         
   9  21   7         17.50         52.36        55.26 o                         
  -9  22   7         86.77        104.06        64.35 o                         
  -8  22   7       2569.07       2817.50       140.17 o                         
  -7  22   7        922.93        821.03        98.67 o                         
  -6  22   7       2867.78       3139.95       145.03 o                         
  -5  22   7       1111.61       1264.00       129.63 o                         
  -4  22   7      29687.42      30441.69       688.65 o                         
  -3  22   7       5807.09       5929.19       178.10 o                         
  -2  22   7       3629.36       3743.11       172.27 o                         
  -1  22   7       3218.51       3486.13       166.54 o                         
   0  22   7        207.42        191.48        66.63 o                         
   1  22   7       1677.41       1580.33        86.00 o                         
   2  22   7        364.63        294.79        62.77 o                         
   3  22   7         71.04         82.25        55.52 o                         
   4  22   7       6111.71       6202.37       214.54 o                         
   5  22   7        404.57        514.50        69.31 o                         
   6  22   7         33.19         53.90        54.61 o                         
   7  22   7       2191.28       1968.83       121.18 o                         
   8  22   7       3168.69       3308.34       148.01 o                         
   9  22   7          1.23        104.78        53.13 o                         
  -9  23   7       3180.46       3290.84       216.32 o                         
  -8  23   7         32.08         25.26        71.43 o                         
  -7  23   7       1083.15       1060.59        98.93 o                         
  -6  23   7       3876.93       4063.19       167.84 o                         
  -5  23   7      12557.50      13139.00       357.64 o                         
  -4  23   7        175.49        325.44        64.24 o                         
  -3  23   7        868.13        848.02        76.86 o                         
  -2  23   7       1414.61       1535.66        86.41 o                         
  -1  23   7      12214.61      11912.06       308.26 o                         
   0  23   7       6296.97       6383.39       200.48 o                         
   1  23   7      26617.87      26951.72       575.35 o                         
   2  23   7       2893.64       2733.90       114.68 o                         
   3  23   7        359.30        535.96        81.53 o                         
   4  23   7         34.70        170.15        57.79 o                         
   5  23   7       9259.44       9621.90       239.64 o                         
   6  23   7       6080.40       6121.88       194.19 o
[truncated: 749,575 more chars]
